# Supplementary material for: Host proteostasis modulates influenza evolution
Source: eLife. 2017 Sep 26;6:e28652. doi: 10.7554/eLife.28652 (PMC5614556; doi:10.7554/eLife.28652)
Supplement: Figure 2—source data 1. [file elife-28652-fig2-data1.xlsx]

## Sheet: Sheet1
Sample	Barcode	#	Fraction of lane	# reads aligned against phiX	Fraction aligned against phiX	Unique 20-mers	Can Fam3 #	CanFam3 mapped	CDS	UTR	5UTR	3UTR	intron	FLK	intergenic	exon/intron	5/3utr	exon/intergenic	sense(CDS)	antisense(CDS)	s/a	DNA	DNA?	LINE	LINE?	Low_complexity	LTR	LTR?	RC	RC?	RNA	rRNA	Satellite	scRNA	Simple_repeat	SINE	SINE?	snRNA	srpRNA	tRNA	Unknown	Fraction rRNA
Sample 2 DHFR.cHSF1 DMSO 24h	ATCACG	14141064	6.08	4499177	31.82	4580802	615861	0.61586	0.58192	0.14648	0.01633	0.13152	0.08116	0.11923	0.07121	142.852	0.308	213.072	4510	355173	0.013	0.01079	0.00014	0.06138	0	0.02075	0.01389	0.00041	0	0	0.00171	0.00091	0.00018	0	0.02264	0.03698	0	5e-05	0	0.00075	0.00014	0.00144
Sample 3 DHFR.cHSF1 DMSO 24h	TAGCTT	9573657	4.11	5901	0.06	4469875	957395	0.9574	0.58608	0.14406	0.01588	0.12953	0.08132	0.117	0.07153	142.912	0.305	212.629	6897	556167	0.012	0.01193	4e-05	0.06285	0	0.02025	0.01418	0.00038	7e-05	6e-05	0.00146	0.00067	0.00015	0	0.02136	0.03557	0	1e-05	0	0.00077	3e-05	0.00097
Sample 4 DHFR.cHSF1 DMSO 24h	GTGGCC	17727468	7.62	9046	0.05	7521659	967163	0.96716	0.55595	0.15573	0.01633	0.14087	0.08712	0.12889	0.07232	130.036	0.288	205	5202	534992	0.01	0.01241	4e-05	0.05789	0	0.01423	0.01494	0.00054	3e-05	0	0.00237	0.00123	0.00017	0	0.01687	0.04025	0	4e-05	0	0.0011	6e-05	0.00153
Sample 6 DHFR.cHSF1 +10 uM TMP 24h	ACTTGA	13297450	5.71	6994	0.05	6168475	962492	0.96249	0.57565	0.14352	0.01523	0.12963	0.08935	0.11963	0.07185	128.112	0.292	208.518	5787	550205	0.011	0.01234	0.00013	0.06565	0	0.01786	0.01478	0.0004	4e-05	1e-05	0.00169	0.00064	0.00023	0	0.01916	0.03907	0	0	1e-05	0.00104	9e-05	0.00104
Sample 7 DHFR.cHSF1 +10 uM TMP 24h	ACTGAT	18133615	7.79	8692	0.05	7948174	965653	0.96565	0.58004	0.14215	0.01508	0.12853	0.0877	0.11912	0.07099	131.07	0.292	211.922	5563	556786	0.01	0.01309	7e-05	0.06274	0	0.01476	0.0157	0.00045	3e-05	1e-05	0.00171	0.00064	0.00019	0	0.01717	0.03787	1e-05	7e-05	0	0.00099	0.00016	0.001
Sample 8 DHFR.cHSF1 +10 uM TMP 24h	AGTCAA	14138809	6.07	6856	0.05	6564099	964442	0.96444	0.54544	0.15453	0.01603	0.14009	0.09465	0.12904	0.07635	117.718	0.284	190.97	6054	522590	0.012	0.01192	0.00012	0.06092	0	0.0175	0.01473	0.00039	8e-05	4e-05	0.0019	0.00091	0.00019	0	0.02857	0.05596	0	1e-05	0	0.00098	0.0001	0.00138
Sample 10 DHFR.cHSF1 +10 nM STA 24h	CTTGTA	17156755	7.37	7980	0.05	7547376	961024	0.96102	0.54063	0.16433	0.01747	0.14849	0.08542	0.13418	0.07544	131.365	0.292	194.647	12726	509338	0.025	0.01092	0.00012	0.05576	0	0.01983	0.01412	0.00043	0.0001	6e-05	0.00194	0.00103	0.00015	0	0.02763	0.04918	0	1e-05	0	0.0009	0.0001	0.00162
Sample 11 DHFR.cHSF1 +10 nM STA 24h	AGTTCC	16569634	7.12	9731	0.06	6523004	958580	0.95858	0.51216	0.1771	0.01879	0.16028	0.08821	0.14245	0.08007	124.37	0.291	179.312	6001	487417	0.012	0.01002	8e-05	0.04674	0	0.01837	0.01232	0.00053	4e-05	3e-05	0.00371	0.0028	0.00012	0	0.02624	0.05091	1e-05	3e-05	0	0.00089	0.00012	0.00424
Sample 12 DHFR.cHSF1 +10 nM STA 24h	ACAGTG	15444995	6.64	8045	0.05	6998549	962437	0.96244	0.55853	0.15583	0.0171	0.14035	0.08347	0.12937	0.07279	136.222	0.303	204.447	5816	534352	0.011	0.01149	7e-05	0.05359	0	0.01629	0.0138	0.00047	7e-05	4e-05	0.00198	0.0011	0.00017	0	0.02004	0.04488	0	1e-05	0	0.00087	0.00019	0.00144
Sample 13 DHFR.YFP DMSO 24h	ATGTCA	17351832	7.45	13746	0.08	7786746	961987	0.96199	0.54288	0.16129	0.01615	0.14672	0.08374	0.13276	0.07933	133.848	0.274	184.901	21466	502787	0.043	0.01287	3e-05	0.06046	0	0.01872	0.01382	0.00033	3e-05	1e-05	0.00202	0.00101	0.00016	0	0.02213	0.05223	0	5e-05	0	0.00096	9e-05	0.00171
Sample 14 DHFR.YFP DMSO 24h	GTGAAA	16953482	7.28	7752	0.05	7648269	956317	0.95632	0.55061	0.15811	0.01642	0.14328	0.08416	0.12926	0.07787	134.05	0.285	189.584	11610	517168	0.022	0.01364	5e-05	0.05908	0	0.01719	0.01438	0.00031	5e-05	5e-05	0.00238	0.00142	9e-05	0	0.02162	0.05586	0	4e-05	0	0.00091	9e-05	0.00247
Sample 15 DHFR.YFP DMSO 24h	TGACCA	14508194	6.23	8319	0.06	6615939	966383	0.96638	0.55191	0.15798	0.01649	0.14306	0.08227	0.12984	0.078	137.348	0.286	189.595	5353	530174	0.01	0.01169	0.00013	0.05881	0	0.01806	0.01428	0.0004	4e-05	0	0.00216	0.00122	0.00021	0	0.02477	0.05703	1e-05	5e-05	0	0.00089	0.00012	0.00184
Sample 18 DHFR.YFP +10 uM TMP 24h	CAGATC	12603346	5.41	7033	0.06	5874759	966832	0.96683	0.54654	0.15828	0.01582	0.14402	0.08584	0.13048	0.07886	130.703	0.273	186.193	4758	525729	0.009	0.01255	0.00012	0.06392	0	0.01902	0.01456	0.00042	1e-05	1e-05	0.00177	0.0007	0.00017	0	0.0256	0.0551	1e-05	3e-05	1e-05	0.00104	8e-05	0.00142
Sample 19 DHFR.YFP +10 uM TMP 24h	CCGTCC	14790547	6.35	9790	0.07	6853165	964288	0.96429	0.5467	0.15434	0.01612	0.13983	0.09231	0.12758	0.07907	120.888	0.286	184.697	5537	523936	0.011	0.01402	4e-05	0.06756	0	0.01765	0.01594	0.00038	0.00013	7e-05	0.00199	0.00083	0.00022	0	0.02268	0.06002	1e-05	5e-05	0	0.00111	7e-05	0.00173
Sample 20 DHFR.YFP +10 uM TMP 24h	TTAGGC	17788016	7.64	2115272	11.89	7185414	845211	0.84521	0.55443	0.15575	0.01649	0.14082	0.08438	0.12844	0.077	133.974	0.291	192.117	4745	465839	0.01	0.01301	6e-05	0.06098	0	0.01696	0.01426	0.00041	6e-05	6e-05	0.00203	0.00092	0.00022	0	0.0226	0.06146	2e-05	5e-05	0	0.00106	9e-05	0.00137
