# Supplementary material for: Host proteostasis modulates influenza evolution
Source: eLife. 2017 Sep 26;6:e28652. doi: 10.7554/eLife.28652 (PMC5614556; doi:10.7554/eLife.28652)
Supplement: Figure 2—source data 2. [file elife-28652-fig2-data2.xlsx]

## Sheet: +HSF1 (TMP)
cHSF1_TMP/DMSO baseMean	cHSF1_TMP/DMSO log2FoldChange	cHSF1_TMP/DMSO pvalue	cHSF1_TMP/DMSO padj	Gene	GeneSymbol**
17723.8	4.6546	5.73453e-230	8.18777e-226	ENSCAFG00000000641.3	HSP70				**Gene Symbols designated as "not annotated" were not annotated in the canis lupus genome.
345.175	2.45263	1.19964e-22	1.42738e-19	ENSCAFG00000000640.2	not annotated				Those with > 2 fold change in differential expression and p-value < 10^-5 were BLAST to find homologs in human genome. These annotations are in Figure2–source data 3.
41.0091	2.38111	8.48001e-23	1.10071e-19	ENSCAFG00000030300.1	CCR7
59.4095	2.2352	1.48114e-23	2.34975e-20	ENSCAFG00000017933.4	not annotated
743.338	2.09086	5.6459e-52	2.68707e-48	ENSCAFG00000012199.3	BAG3
1133.3	2.08638	1.92018e-27	4.64959e-24	ENSCAFG00000013544.4	HSPB1
481.782	2.08404	8.41418e-36	3.00344e-32	ENSCAFG00000012807.4	MUC20
106.849	2.01088	1.27306e-17	1.21179e-14	ENSCAFG00000012429.5	VWA5B2
34.1049	1.84148	3.41733e-14	2.32346e-11	ENSCAFG00000030867.1	HPCAL4
202.745	1.73885	9.02671e-27	1.84119e-23	ENSCAFG00000001585.4	FLNC
595.343	1.66209	1.95388e-27	4.64959e-24	ENSCAFG00000003896.3	HSPA4L
44.4124	1.60489	1.60075e-11	7.88119e-09	ENSCAFG00000016107.4	NOTCH3
143.744	1.58366	5.86273e-16	4.40569e-13	ENSCAFG00000011525.3	ISG20
38.6053	1.46819	1.92802e-09	5.50564e-07	ENSCAFG00000012390.4	NYNRIN
45.832	1.40984	6.68333e-10	2.12055e-07	ENSCAFG00000004597.5	RELB
43.5618	1.39614	9.99194e-09	2.17836e-06	ENSCAFG00000000639.2	not annotated
561.105	1.3592	1.16993e-12	6.68173e-10	ENSCAFG00000012717.3	QSOX1
27.7153	1.31772	5.99742e-08	1.01942e-05	ENSCAFG00000003945.5	DENND2A
72.317	1.30623	7.28887e-09	1.71861e-06	ENSCAFG00000000946.3	A4GALT
52.6132	1.29743	3.61226e-08	6.7863e-06	ENSCAFG00000012542.3	HEG1
9850.1	1.26748	5.22055e-54	3.72695e-50	ENSCAFG00000015576.3	FKBP4
157.003	1.25307	1.52616e-11	7.78234e-09	ENSCAFG00000003495.3	PTOV1
31.8799	1.21715	5.81095e-07	7.97777e-05	ENSCAFG00000004406.4	FBLN2
29.6078	1.20561	8.05969e-07	0.000107548	ENSCAFG00000000658.3	SLC44A4
2757.2	1.20073	5.66929e-11	2.38077e-08	ENSCAFG00000005386.3	SERPINH1
31.5497	1.19376	9.27378e-07	0.000122603	ENSCAFG00000000097.3	ERBB3
35.0013	1.1423	1.3844e-06	0.0001704	ENSCAFG00000028851.1	not annotated
88.7535	1.12823	2.80461e-08	5.5617e-06	ENSCAFG00000016917.3	SYT11
37.0622	1.1224	1.67027e-06	0.000198304	ENSCAFG00000010513.4	SYNC
102747	1.11559	1.03617e-06	0.000135728	ENSCAFG00000018036.3	HSP90AA1
559.035	1.11435	2.72194e-23	3.88639e-20	ENSCAFG00000011789.4	ZFAND2A
28.0737	1.10995	5.86447e-06	0.000523331	ENSCAFG00000005331.3	CAMK1
31.7763	1.10098	3.98489e-06	0.000392388	ENSCAFG00000016453.4	ADGRL1
59.4624	1.09492	5.7835e-06	0.000519351	ENSCAFG00000004691.3	HID1
134.867	1.09417	3.31828e-08	6.40249e-06	ENSCAFG00000016604.4	ZSWIM4
76.5937	1.08591	6.73453e-08	1.10524e-05	ENSCAFG00000011953.3	PARP15
22.2394	1.08364	1.37728e-05	0.00107458	ENSCAFG00000007539.3	ADM
39.7397	1.07925	2.62626e-06	0.000284074	ENSCAFG00000011977.4	KIF7
235.704	1.07805	2.5353e-09	6.83001e-07	ENSCAFG00000015654.3	PAPSS2
123.327	1.06439	1.1429e-06	0.000147012	ENSCAFG00000007158.3	SLC16A12
32.6623	1.06027	8.61231e-06	0.000727612	ENSCAFG00000030686.1	GLIPR2
1684.41	1.05545	3.84148e-17	3.42804e-14	ENSCAFG00000016286.3	DNAJB1
32.9609	1.03267	3.3032e-05	0.00216344	ENSCAFG00000004929.3	TMEM40
105.359	1.03057	5.18532e-08	9.25451e-06	ENSCAFG00000014533.4	SEPT5
313.473	1.02932	1.04714e-09	3.18107e-07	ENSCAFG00000010042.4	PARP3
109.851	1.02932	3.64845e-06	0.000366849	ENSCAFG00000014170.4	GMIP
27.3134	1.02039	3.68008e-05	0.00230185	ENSCAFG00000030537.1	HSPB8
103.781	1.01835	8.05711e-09	1.85547e-06	ENSCAFG00000012081.3	PC
24.7047	1.01593	5.77558e-05	0.00327237	ENSCAFG00000000784.3	TTC38
33.9436	1.01261	3.63527e-05	0.00229665	ENSCAFG00000017616.3	LARP6
59.6867	1.01138	9.25116e-06	0.000772445	ENSCAFG00000018245.4	FAM83G
354.041	1.01138	4.48436e-11	2.00087e-08	ENSCAFG00000029842.1	MAFF
8.21433	1.00656	3.20261e-05	0.00212539	ENSCAFG00000009664.4	MATN4
35.3431	1.00566	2.58148e-05	0.00180678	ENSCAFG00000001779.3	ASB15
79.0151	1.00423	2.69495e-06	0.000289312	ENSCAFG00000018316.4	EVI5L
44.1774	0.987412	1.69474e-05	0.00127355	ENSCAFG00000019812.4	GSTM4
34.8145	0.986826	4.93075e-05	0.0028824	ENSCAFG00000014993.4	FGFR3
125.605	0.986756	9.01203e-09	2.02555e-06	ENSCAFG00000011038.3	WIPI1
22.1491	0.967883	0.000127462	0.00587063	ENSCAFG00000005395.4	GDPD5
207.998	0.96113	4.94715e-11	2.14047e-08	ENSCAFG00000019237.4	ADCY9
11.8993	0.956862	0.000114649	0.00538474	ENSCAFG00000000968.4	FSTL4
200.921	0.954183	3.26783e-10	1.11091e-07	ENSCAFG00000018719.4	ALDOC
132.829	0.947115	1.43839e-06	0.000174045	ENSCAFG00000017166.4	TMEM63C
83.1039	0.940526	3.06051e-05	0.00206868	ENSCAFG00000003981.3	SULT2B1
207.398	0.939787	6.42539e-07	8.65489e-05	ENSCAFG00000000178.5	LRP1
54.2748	0.939607	3.32494e-05	0.00216774	ENSCAFG00000004627.3	MAPRE3
196.485	0.936267	3.72441e-08	6.90613e-06	ENSCAFG00000012748.3	LHPP
48.5154	0.936169	7.01427e-05	0.00377923	ENSCAFG00000019294.2	ACAP3
16.4297	0.933427	0.000212839	0.00844144	ENSCAFG00000008855.3	CPNE2
135.952	0.93143	4.42356e-07	6.44332e-05	ENSCAFG00000011197.3	MMP14
112.676	0.930553	1.69563e-06	0.000198444	ENSCAFG00000018726.5	BCORL1
61.0927	0.915024	7.59882e-05	0.00401837	ENSCAFG00000003954.4	FKBP1B
56.277	0.913993	0.000207948	0.00832551	ENSCAFG00000005266.3	CIDEC
47.801	0.90701	3.69187e-05	0.00230185	ENSCAFG00000005810.4	KAT2B
37.2007	0.906561	8.80571e-05	0.00451863	ENSCAFG00000006691.3	SLC46A3
60.0468	0.905892	4.65105e-05	0.0027555	ENSCAFG00000001221.3	PACSIN1
109.146	0.900309	1.96475e-06	0.000222641	ENSCAFG00000008528.3	GPR87
52.6106	0.899424	6.51481e-05	0.00359145	ENSCAFG00000019449.4	SLC9A3R2
94.8437	0.892326	9.33563e-05	0.00462827	ENSCAFG00000011646.4	ZFHX2
165.391	0.891061	3.46e-05	0.00223538	ENSCAFG00000005404.3	TEP1
76.6383	0.890847	1.04511e-05	0.000848052	ENSCAFG00000012836.4	ADAMTS4
46.0127	0.890344	9.36954e-05	0.00462901	ENSCAFG00000000250.3	ARHGEF25
27.9785	0.889801	0.00042137	0.0142906	ENSCAFG00000016515.3	PEAR1
96.2179	0.888028	2.01168e-05	0.00147297	ENSCAFG00000009282.5	CREB3L1
20.3781	0.88678	0.000393918	0.0135975	ENSCAFG00000031154.1	KIAA1161
86.4009	0.886111	1.19394e-05	0.000952353	ENSCAFG00000013060.4	not annotated
38.5161	0.885973	0.000112013	0.00531337	ENSCAFG00000002592.3	SCMH1
251.083	0.877739	5.59539e-08	9.62541e-06	ENSCAFG00000011537.3	CLCN4
68.1564	0.877442	6.046e-05	0.00339861	ENSCAFG00000019602.5	PLEKHG5
10.9629	0.875701	0.000445254	0.0149937	ENSCAFG00000013159.3	FZD9
83.8704	0.8679	0.000174882	0.00740939	ENSCAFG00000018142.1	DUSP14
65.9848	0.86771	1.40831e-05	0.00109282	ENSCAFG00000014523.3	ENO2
137.632	0.866814	1.36329e-05	0.00106951	ENSCAFG00000010830.3	not annotated
36.6165	0.865478	0.000408344	0.013952	ENSCAFG00000008390.4	NCKAP5L
40.6855	0.865474	0.000140519	0.00634916	ENSCAFG00000000235.2	N4BP3
388.728	0.863395	8.5297e-11	3.14204e-08	ENSCAFG00000028574.1	NXT2
14.337	0.859615	0.000611886	0.0191016	ENSCAFG00000030713.1	BTBD19
61.2704	0.85944	0.000223474	0.00881425	ENSCAFG00000012259.3	MAN2A2
30.4933	0.858917	0.000318078	0.0114396	ENSCAFG00000006665.3	CLIP3
65.2248	0.858692	0.000397055	0.0136606	ENSCAFG00000004613.4	PLXND1
68.5925	0.857914	4.10905e-05	0.00250722	ENSCAFG00000014475.3	HOMER3
30.176	0.857469	0.000612728	0.0191016	ENSCAFG00000007129.3	SCN1B
14.3871	0.856807	0.000695595	0.0206052	ENSCAFG00000025377.2	AHRR
35.3227	0.856491	0.000338489	0.0119627	ENSCAFG00000015938.5	PPP1R3F
155.876	0.854699	1.27917e-06	0.000160211	ENSCAFG00000008670.3	PTK2B
26.4801	0.854402	0.000615135	0.0191349	ENSCAFG00000019937.4	KIAA0513
46.1053	0.853759	0.000545286	0.0174957	ENSCAFG00000017095.3	YPEL3
145.194	0.852077	1.68054e-06	0.000198304	ENSCAFG00000014334.5	HDAC5
55.1488	0.85115	4.19409e-05	0.00253743	ENSCAFG00000012150.4	CA5B
13.2051	0.84979	0.000684343	0.0203564	ENSCAFG00000009017.3	PPP1R16B
6.54381	0.847606	0.000235526	0.00918467	ENSCAFG00000012511.4	AIM1L
165.897	0.843995	2.87259e-06	0.000303813	ENSCAFG00000030576.1	PPP1R15A
94.1471	0.842061	3.21533e-05	0.00212539	ENSCAFG00000007551.3	ESYT3
454.625	0.840752	1.59501e-09	4.7445e-07	ENSCAFG00000005876.3	TACC1
19.2643	0.84065	0.000761208	0.0220011	ENSCAFG00000001718.2	LRRC4
8.07621	0.839205	0.000290145	0.0105466	ENSCAFG00000012198.3	ABCG4
160.644	0.839049	6.33133e-08	1.05115e-05	ENSCAFG00000009802.3	CYLD
21.7094	0.837123	0.000857499	0.0241964	ENSCAFG00000016422.3	TNFRSF1B
13.9504	0.836228	0.000676764	0.0203041	ENSCAFG00000016928.3	ALOX15B
67.8935	0.83613	6.5419e-05	0.00359211	ENSCAFG00000004161.4	MEIS3
42.2163	0.835952	0.000701147	0.0206907	ENSCAFG00000014156.5	FAM171A2
38.3875	0.834909	0.000357701	0.0124915	ENSCAFG00000011139.3	ARSD
31.8844	0.833969	0.000963081	0.0264949	ENSCAFG00000010872.4	ADGRB2
95.2823	0.833828	9.89293e-05	0.00482495	ENSCAFG00000019975.3	USP20
86.8543	0.832843	0.00074797	0.0217081	ENSCAFG00000017319.3	ACP5
36.0797	0.8312	0.000404151	0.0138713	ENSCAFG00000016170.3	RAB15
23.7907	0.830552	0.0008924	0.0250138	ENSCAFG00000029314.1	C10orf35
63.5095	0.8284	0.00023882	0.00921587	ENSCAFG00000008270.3	SORBS1
248.197	0.827967	1.06645e-05	0.000860273	ENSCAFG00000006713.4	APLP1
114.68	0.82784	0.000781147	0.0223511	ENSCAFG00000004502.3	KLC3
75.7996	0.825225	8.88502e-05	0.00451863	ENSCAFG00000019132.4	RPH3AL
421.768	0.817455	1.93173e-06	0.00022065	ENSCAFG00000003156.4	MYH14
184.005	0.817034	0.000152873	0.00673681	ENSCAFG00000017820.3	CD276
35.5249	0.815657	0.00074803	0.0217081	ENSCAFG00000007326.3	ADHFE1
26.518	0.815025	0.00118484	0.0303719	ENSCAFG00000030056.1	not annotated
11.0451	0.813399	0.000832403	0.0235815	ENSCAFG00000010445.3	FNDC5
16.4262	0.811577	0.00131485	0.0326495	ENSCAFG00000009401.2	DLL4
210.652	0.803089	1.6232e-08	3.35884e-06	ENSCAFG00000007637.4	ACSS2
188.353	0.801889	0.00019438	0.00786219	ENSCAFG00000016010.3	FSCN1
16.7686	0.800651	0.00152939	0.0360018	ENSCAFG00000008861.4	CPE
180.807	0.799446	2.42601e-05	0.00170633	ENSCAFG00000005654.4	SLC26A11
13.8557	0.797221	0.00157083	0.0365877	ENSCAFG00000008869.3	TGM2
38.9284	0.796554	0.000626555	0.0192801	ENSCAFG00000009407.3	LPCAT2
211.869	0.79333	0.000250383	0.00949188	ENSCAFG00000018942.3	PLIN3
106.559	0.792243	0.000728842	0.0213321	ENSCAFG00000006411.3	SMPD1
45.3239	0.790529	0.000326685	0.011661	ENSCAFG00000009441.4	CD82
13.8525	0.787888	0.00162398	0.0374591	ENSCAFG00000016995.3	PGF
256.078	0.786541	0.00017809	0.00743502	ENSCAFG00000010450.4	SLC37A1
129.777	0.786495	0.000242166	0.00931979	ENSCAFG00000006977.3	ABTB2
23.7332	0.784352	0.00174711	0.0393443	ENSCAFG00000009810.3	JAM3
28.1568	0.784013	0.00125274	0.0316017	ENSCAFG00000004938.4	UNC13D
95.8628	0.781319	7.08155e-05	0.00380114	ENSCAFG00000015662.4	GNB5
79.6937	0.779427	0.000116897	0.00545444	ENSCAFG00000007232.5	not annotated
77.9314	0.778552	0.000101712	0.00492288	ENSCAFG00000012152.3	GABBR1
467.817	0.778212	0.000257827	0.00971308	ENSCAFG00000006491.3	ITGA5
146.398	0.778199	4.76486e-06	0.000438921	ENSCAFG00000019996.4	CRAT
26.289	0.777675	0.0011743	0.0302102	ENSCAFG00000019030.3	ABAT
117.549	0.775154	4.62929e-06	0.000434849	ENSCAFG00000015862.4	FAM214A
100.591	0.775007	0.000532923	0.0172541	ENSCAFG00000001326.4	TEAD3
1120.78	0.773219	5.08901e-06	0.000465775	ENSCAFG00000012674.3	ACADSB
393.467	0.772107	3.53801e-06	0.000360827	ENSCAFG00000010180.3	SLC41A1
39.7169	0.772034	0.00217508	0.0452707	ENSCAFG00000007429.3	NECAB3
83.9038	0.770169	0.000101167	0.00491316	ENSCAFG00000030698.1	IL22RA1
314.901	0.768917	0.000119846	0.00557383	ENSCAFG00000005362.3	PLD3
20.0994	0.767115	0.0020104	0.0428589	ENSCAFG00000017090.4	MYCBPAP
1664.59	0.760589	6.34176e-06	0.000562408	ENSCAFG00000001254.4	EGR1
278.445	0.759122	3.61902e-06	0.000366471	ENSCAFG00000017197.3	ATP8B2
221.142	0.757683	2.83128e-06	0.000301679	ENSCAFG00000003276.3	ANTXR1
240.144	0.757204	0.00016616	0.00712444	ENSCAFG00000011290.3	RNF123
622.96	0.756411	1.58537e-08	3.32882e-06	ENSCAFG00000003307.3	DOCK4
40.239	0.754077	0.00133767	0.0329866	ENSCAFG00000004443.2	FOSB
115.148	0.749694	6.79783e-05	0.00367649	ENSCAFG00000012434.3	CTSF
77.8876	0.748941	8.94776e-05	0.00451863	ENSCAFG00000001873.3	TCP11L2
79.986	0.74875	0.000123512	0.00570715	ENSCAFG00000016039.3	PSEN2
10.2996	0.748225	0.00168515	0.0384924	ENSCAFG00000009205.4	HOGA1
10.1691	0.747674	0.00260376	0.0519951	ENSCAFG00000011287.4	STS
73.969	0.74652	0.000494186	0.0161464	ENSCAFG00000019247.2	ABCD1
372.725	0.745901	0.000210311	0.00836442	ENSCAFG00000004730.3	PLAUR
11.3523	0.74541	0.00222585	0.0460591	ENSCAFG00000005211.4	PRRT3
4.88856	0.744105	0.000471356	0.0156512	ENSCAFG00000009736.4	DMTN
147.507	0.743464	0.000114533	0.00538474	ENSCAFG00000011994.3	KREMEN1
205.314	0.742489	7.48044e-06	0.000647308	ENSCAFG00000004527.3	MARK4
39.2307	0.740998	0.000999926	0.0273636	ENSCAFG00000018281.3	ARHGEF37
132.588	0.738155	0.000178049	0.00743502	ENSCAFG00000016405.4	TMEM132A
5.309	0.737077	0.000905364	0.0251494	ENSCAFG00000011115.3	ROBO3
110.752	0.736766	6.32217e-05	0.00352609	ENSCAFG00000014047.3	PPP2R5B
117.394	0.735607	0.000543334	0.0174724	ENSCAFG00000011234.3	SDC3
167.731	0.734774	1.04536e-05	0.000848052	ENSCAFG00000010744.5	NAV1
88.7218	0.734223	8.95623e-05	0.00451863	ENSCAFG00000007874.3	FBXO8
92.5225	0.734171	0.000150849	0.00667324	ENSCAFG00000006699.3	CALCOCO1
6.57874	0.73415	0.00190224	0.0415928	ENSCAFG00000014402.4	MPP2
77.84	0.731054	0.00303268	0.0575042	ENSCAFG00000016708.3	DGKQ
12.7699	0.73026	0.00342644	0.0628826	ENSCAFG00000001808.3	KIAA1324L
126.029	0.729066	0.00214865	0.0449171	ENSCAFG00000013256.4	MRC2
192.913	0.728117	0.000521875	0.0169734	ENSCAFG00000016154.3	TMEM63A
6.66266	0.728051	0.00197083	0.0422696	ENSCAFG00000017626.2	FAXDC2
913.726	0.72335	0.00168862	0.0384924	ENSCAFG00000004074.4	SEPW1
116.439	0.72009	9.05083e-05	0.00453431	ENSCAFG00000011930.4	CCNDBP1
121.201	0.714106	0.000177849	0.00743502	ENSCAFG00000001918.3	GTPBP2
25.646	0.712416	0.00328596	0.0609072	ENSCAFG00000015047.4	IFFO1
11.6334	0.711066	0.00459284	0.0761253	ENSCAFG00000015127.3	C11orf70
91.8012	0.71074	0.000104092	0.00502101	ENSCAFG00000009811.3	IGSF3
6.21372	0.710728	0.00192187	0.0417029	ENSCAFG00000002601.4	BRSK1
87.6816	0.710419	0.000176367	0.00742823	ENSCAFG00000019345.3	CTNS
505.901	0.708783	4.86182e-05	0.00286847	ENSCAFG00000000500.3	DLA-64
180.737	0.708552	5.71359e-05	0.00325015	ENSCAFG00000032038.1	FUT2
38.2172	0.708225	0.00205802	0.0435324	ENSCAFG00000020210.4	ZNF821
32.8538	0.707455	0.0022164	0.0459968	ENSCAFG00000009498.3	ADA
62.1106	0.707371	0.00402624	0.0700202	ENSCAFG00000018182.2	MMP28
71.301	0.706403	0.0015549	0.0363353	ENSCAFG00000019926.3	AIF1L
417.807	0.706321	1.00695e-08	2.17836e-06	ENSCAFG00000010853.3	FBLN5
45.2564	0.705919	0.00474577	0.0778851	ENSCAFG00000016699.4	FGFRL1
66.1354	0.705312	0.00108093	0.0286869	ENSCAFG00000005528.3	TIMP2
81.3717	0.704677	0.000677393	0.0203041	ENSCAFG00000017278.4	TAF9B
343.183	0.703767	0.00031599	0.0113932	ENSCAFG00000005768.3	not annotated
116.698	0.703762	0.000488045	0.0160532	ENSCAFG00000014061.4	DIXDC1
299.461	0.702426	2.30027e-05	0.00163399	ENSCAFG00000020125.4	STXBP1
18.2766	0.702285	0.00531076	0.0827805	ENSCAFG00000019716.3	HCN2
5.97528	0.700088	0.00178315	0.0398431	ENSCAFG00000001793.3	BTBD11
90.499	0.698973	0.000268123	0.0099722	ENSCAFG00000029948.1	IDNK
11.7909	0.698391	0.00535934	0.0832497	ENSCAFG00000001611.4	IRF5
45.2069	0.697082	0.00142572	0.0344676	ENSCAFG00000000074.3	MMP19
237.16	0.696456	2.54049e-06	0.000276894	ENSCAFG00000015788.4	B4GALNT3
172.961	0.695899	0.00206881	0.0436315	ENSCAFG00000002017.3	FAM214B
1015.38	0.695769	0.000461605	0.0154351	ENSCAFG00000010241.3	PXN
59.6179	0.695494	0.00204051	0.0432613	ENSCAFG00000004757.2	PHLDB3
41.6464	0.695082	0.00484559	0.0789016	ENSCAFG00000001951.3	IL11RA
39.6596	0.695005	0.00594427	0.0896223	ENSCAFG00000031645.1	not annotated
6.81909	0.694459	0.00357681	0.0647992	ENSCAFG00000005122.4	ST6GALNAC2
100.568	0.69419	0.000904792	0.0251494	ENSCAFG00000001360.3	CBX7
29.8547	0.693749	0.00512039	0.081686	ENSCAFG00000031339.1	TMEM86A
11.0016	0.691879	0.00526825	0.0825589	ENSCAFG00000015972.3	SLC16A13
99.5659	0.690172	0.000599297	0.018908	ENSCAFG00000008938.5	not annotated
177.63	0.690096	4.35788e-06	0.000413696	ENSCAFG00000019905.3	POMT1
757.114	0.689956	0.00121519	0.0309595	ENSCAFG00000012523.1	CLDN4
336.616	0.687273	0.00147666	0.0352572	ENSCAFG00000002483.3	TBC1D2
123.18	0.687256	5.81495e-05	0.00328165	ENSCAFG00000031039.1	YPEL5
24.8468	0.686479	0.00655093	0.0956382	ENSCAFG00000005365.4	DGAT2
10.1957	0.685157	0.00556036	0.0851833	ENSCAFG00000010958.6	RIN3
83.8668	0.684753	0.00437644	0.0737725	ENSCAFG00000002049.3	RUSC2
305.468	0.684741	0.00116036	0.030051	ENSCAFG00000018634.3	TUBB4A
36.3393	0.684156	0.00304851	0.0575608	ENSCAFG00000013597.3	ST7L
40.3384	0.681835	0.00251079	0.0504915	ENSCAFG00000007308.4	DEPDC7
697.425	0.681343	0.00285911	0.0554433	ENSCAFG00000001487.4	LGALS1
96.2068	0.679499	0.00188035	0.041304	ENSCAFG00000013271.4	WIPF1
69.9998	0.678746	0.00196671	0.0422696	ENSCAFG00000004478.4	LRCH1
36.9222	0.678577	0.00389783	0.068623	ENSCAFG00000003616.4	FAM131B
172.663	0.676236	0.00179441	0.0399483	ENSCAFG00000012630.3	CNKSR1
115.215	0.675832	0.000236082	0.00918467	ENSCAFG00000005749.3	HBEGF
106.82	0.675811	0.000238007	0.00920937	ENSCAFG00000013926.3	FBXO33
110.119	0.674429	0.000181558	0.00747056	ENSCAFG00000031172.1	CADM4
26.1859	0.673026	0.00675888	0.0978736	ENSCAFG00000009307.3	not annotated
85.4552	0.672437	0.00365161	0.0655821	ENSCAFG00000011842.4	SESN2
19.9146	0.671345	0.00732003	0.102466	ENSCAFG00000020153.4	MTSS1L
150.373	0.671182	0.00039427	0.0135975	ENSCAFG00000032262.1	DHRS1
9.57606	0.67093	0.00514848	0.0820425	ENSCAFG00000017714.3	SYNE3
21.8817	0.669631	0.00752379	0.104296	ENSCAFG00000002627.3	EPAS1
44.5673	0.669444	0.00522937	0.0823208	ENSCAFG00000004797.4	USP35
54.9253	0.668165	0.00619112	0.0924652	ENSCAFG00000009414.4	CHAC1
486.703	0.668064	0.00302218	0.0574912	ENSCAFG00000010972.3	TCIRG1
10.4436	0.667687	0.00706464	0.100709	ENSCAFG00000019293.3	TLE2
124.011	0.667335	0.00249103	0.0501648	ENSCAFG00000009363.3	MAPK8IP1
10474.5	0.667176	0.001509	0.0356124	ENSCAFG00000006538.4	HSPH1
12.5031	0.665829	0.00630714	0.0937404	ENSCAFG00000011587.4	NGEF
378.476	0.66337	5.25316e-07	7.282e-05	ENSCAFG00000004245.4	KIF3C
1370.43	0.662041	0.00125884	0.0316997	ENSCAFG00000017916.3	SEMA7A
29.3165	0.661658	0.00767425	0.10597	ENSCAFG00000005073.4	SPHK1
513.196	0.661091	3.73151e-05	0.00231646	ENSCAFG00000001941.3	TMEM63B
271.484	0.661011	0.000290295	0.0105466	ENSCAFG00000010030.4	TMCC2
42.8797	0.660963	0.00362956	0.0653503	ENSCAFG00000028524.1	IFNLR1
18.4166	0.660585	0.00876853	0.115646	ENSCAFG00000031759.1	NAPRT
18.5354	0.657839	0.00878474	0.115646	ENSCAFG00000020024.3	DYNLRB2
46.5173	0.656938	0.00608035	0.0913845	ENSCAFG00000017795.3	not annotated
9.72316	0.655922	0.00830552	0.112477	ENSCAFG00000008380.3	not annotated
177.601	0.654923	0.00536349	0.0832497	ENSCAFG00000031655.1	PRSS8
16.1773	0.654891	0.00953549	0.121807	ENSCAFG00000008600.3	DNAJC22
28.8003	0.654858	0.00709557	0.100806	ENSCAFG00000017135.5	APOBR
205.052	0.653042	0.000358918	0.0124991	ENSCAFG00000018859.4	not annotated
394.143	0.652812	0.000878446	0.0247386	ENSCAFG00000017715.4	SLC44A2
48.3347	0.651708	0.00331437	0.0611404	ENSCAFG00000030752.1	FLYWCH2
40.6387	0.651502	0.00497168	0.0802097	ENSCAFG00000014774.1	GPR160
269.938	0.651496	1.1847e-06	0.000151028	ENSCAFG00000018243.3	ABHD3
245.863	0.650355	0.00107217	0.0285073	ENSCAFG00000009587.6	BMP1
15.7173	0.648653	0.0101907	0.126086	ENSCAFG00000016698.3	TBKBP1
62.2536	0.647988	0.0017346	0.0391257	ENSCAFG00000032191.2	MAP1A
217.176	0.64647	0.00141549	0.0343714	ENSCAFG00000018424.4	TOM1L2
16.4813	0.646292	0.0103531	0.127323	ENSCAFG00000014102.3	ADAM11
62.8127	0.645592	0.00631889	0.0937404	ENSCAFG00000011556.5	FAM65C
116.023	0.645428	0.000534173	0.0172555	ENSCAFG00000017889.5	EVL
323.033	0.645148	0.000179264	0.00743934	ENSCAFG00000010155.4	NFKB2
105.446	0.644381	0.00637182	0.0942765	ENSCAFG00000014386.3	SLC25A42
33.2412	0.643578	0.0108372	0.130577	ENSCAFG00000030021.1	not annotated
32.4548	0.643545	0.00878473	0.115646	ENSCAFG00000006420.4	APBB1
42.7655	0.643399	0.00679546	0.0980746	ENSCAFG00000004719.3	ARMC7
16.5762	0.642725	0.0109013	0.130578	ENSCAFG00000011077.3	ADARB1
297.447	0.641661	4.23069e-05	0.00254877	ENSCAFG00000009127.4	BBS2
39.5385	0.641361	0.00707965	0.100781	ENSCAFG00000011907.4	PCBP3
738.986	0.640585	0.0001576	0.00688137	ENSCAFG00000020329.4	SLC12A4
4.29823	0.640515	0.00222462	0.0460591	ENSCAFG00000016949.3	ALOXE3
259.131	0.640511	6.4806e-06	0.000571173	ENSCAFG00000009525.3	CHP1
25.3179	0.636868	0.0115195	0.135314	ENSCAFG00000013204.3	PTPRE
117.624	0.635459	0.00618898	0.0924652	ENSCAFG00000015430.3	ABHD8
159.714	0.634815	0.0043815	0.0737725	ENSCAFG00000005014.4	TGFB1
6.1832	0.634336	0.00503139	0.0808989	ENSCAFG00000007683.3	AADAT
16.3475	0.633808	0.0119219	0.137719	ENSCAFG00000015939.3	RSG1
17.3345	0.633482	0.0118092	0.137014	ENSCAFG00000008318.5	not annotated
62.2653	0.63321	0.00330368	0.0611009	ENSCAFG00000008611.3	SCARB2
205.984	0.632873	0.00460212	0.0761253	ENSCAFG00000005589.3	GAA
27.9515	0.632487	0.00920263	0.119233	ENSCAFG00000016925.3	FOXO4
103.272	0.631842	0.00725425	0.101945	ENSCAFG00000005393.4	MAP3K10
31.7093	0.628769	0.00732737	0.102466	ENSCAFG00000004678.3	ABHD1
10.8179	0.627736	0.00990829	0.124424	ENSCAFG00000017110.3	CORO1A
429.105	0.627311	0.000765443	0.0220788	ENSCAFG00000001172.3	SGSM3
459.197	0.627181	1.28393e-07	1.97118e-05	ENSCAFG00000007156.4	DENND5A
759.216	0.627139	6.25144e-08	1.0501e-05	ENSCAFG00000013909.3	SERPINE1
374.974	0.625985	4.46763e-07	6.44332e-05	ENSCAFG00000008689.3	PRKCD
201.394	0.625882	0.00018838	0.00768484	ENSCAFG00000007377.3	PEPD
80.9872	0.625843	0.00136397	0.0334618	ENSCAFG00000012765.3	CYP20A1
37.3146	0.624923	0.0102611	0.126578	ENSCAFG00000008942.4	C11orf49
76.3699	0.624104	0.00309829	0.0582837	ENSCAFG00000009096.3	LXN
132.647	0.623942	0.000673044	0.0203041	ENSCAFG00000025555.2	not annotated
105.038	0.623307	0.00648785	0.095302	ENSCAFG00000011857.3	SLAMF9
62.912	0.621698	0.00275726	0.0539289	ENSCAFG00000006203.3	FCHSD1
26.3678	0.621453	0.0138777	0.150681	ENSCAFG00000016147.3	SYDE1
24.2773	0.617403	0.0114754	0.135298	ENSCAFG00000015813.3	PADI2
562.932	0.617157	0.000452883	0.0152147	ENSCAFG00000016582.3	SUSD6
64.2652	0.616985	0.00318744	0.0594129	ENSCAFG00000011716.3	UBASH3B
2706.12	0.616091	7.40759e-06	0.000644912	ENSCAFG00000001835.3	MDR1
31.1809	0.61531	0.0120882	0.138632	ENSCAFG00000016861.3	PNMA1
10.7934	0.614658	0.0102748	0.126578	ENSCAFG00000015250.3	SPNS3
9.69441	0.614595	0.00771093	0.106374	ENSCAFG00000013723.5	SHF
26.5747	0.614326	0.0143145	0.15344	ENSCAFG00000030847.1	PXDC1
104.452	0.613847	0.00505526	0.0810089	ENSCAFG00000008857.3	CACNB3
10.3508	0.613281	0.00902268	0.117697	ENSCAFG00000014782.3	LPAR5
4.05133	0.61274	0.00305069	0.0575608	ENSCAFG00000019150.4	ATCAY
126.777	0.612253	0.00498195	0.0802848	ENSCAFG00000019205.4	PIP5K1C
14.662	0.612207	0.0135905	0.148922	ENSCAFG00000010140.4	BICDL1
34.0323	0.611065	0.013717	0.149919	ENSCAFG00000020156.4	RALGPS1
80.6831	0.610336	0.0135901	0.148922	ENSCAFG00000009145.3	CHST14
25.0197	0.609975	0.011759	0.136808	ENSCAFG00000008683.3	not annotated
21.7592	0.609552	0.0157991	0.161938	ENSCAFG00000006785.4	not annotated
374.426	0.60913	2.13554e-06	0.000236366	ENSCAFG00000018920.4	CLEC16A
38.4285	0.609039	0.00834677	0.112536	ENSCAFG00000017801.3	MOCOS
146.22	0.608916	0.00206473	0.0436099	ENSCAFG00000013924.4	PLCD3
38.9591	0.608711	0.0100702	0.12492	ENSCAFG00000011730.4	ILDR1
392.206	0.60831	2.03445e-05	0.00148204	ENSCAFG00000011590.4	RPS6KB2
31.9127	0.607648	0.0106977	0.129552	ENSCAFG00000013086.4	not annotated
15.4541	0.607435	0.0161753	0.164574	ENSCAFG00000002825.2	DFNA5
1677.54	0.607116	4.75466e-07	6.7887e-05	ENSCAFG00000003874.3	not annotated
7.72341	0.606787	0.0122104	0.139472	ENSCAFG00000012044.3	ADAMTSL4
37.4459	0.606236	0.00922945	0.119472	ENSCAFG00000009167.1	SLC48A1
DRA	0.604905	0.776645	0.437368	ENSCAFG00000000803.3	DLA
224.207	0.603666	0.00240416	0.0487594	ENSCAFG00000004254.3	FAAH
123.267	0.602769	0.00645631	0.0950342	ENSCAFG00000010264.4	WBP1L
138.698	0.601872	0.00711603	0.100997	ENSCAFG00000005083.4	not annotated
48.3224	0.601616	0.00521692	0.0823063	ENSCAFG00000029322.1	SCN2B
20.7169	0.601528	0.0169363	0.168451	ENSCAFG00000019764.3	DENND2D
6.82546	0.601092	0.0104383	0.127711	ENSCAFG00000010521.4	LGR6
58.4613	0.600522	0.0141737	0.152389	ENSCAFG00000016701.3	IDUA
681.526	0.600357	4.37512e-06	0.000413696	ENSCAFG00000019064.4	TMEM59
239.727	0.600041	0.00422853	0.0721325	ENSCAFG00000004914.3	GALK1
142.986	0.599858	0.000271714	0.00999878	ENSCAFG00000017656.3	PSTPIP2
144.717	0.599096	0.00964619	0.122371	ENSCAFG00000008321.3	SEMA4F
137.796	0.598992	0.0165597	0.166859	ENSCAFG00000028933.2	IGSF8
428.919	0.598918	0.00230115	0.047139	ENSCAFG00000001781.3	WFS1
5.52724	0.598752	0.00802607	0.109476	ENSCAFG00000030589.1	HYKK
188.351	0.598687	0.00429185	0.072778	ENSCAFG00000012269.4	C2CD2L
125.57	0.598033	0.00189122	0.0414282	ENSCAFG00000010412.3	not annotated
10.5019	0.597932	0.0140914	0.152001	ENSCAFG00000011720.3	ASPHD2
53.0692	0.597853	0.0170073	0.168867	ENSCAFG00000029586.1	GCHFR
291.93	0.59766	0.00570516	0.0866577	ENSCAFG00000029682.2	C1orf106
29.1781	0.597087	0.0156952	0.161891	ENSCAFG00000016027.2	ZBTB25
140.98	0.596159	0.00481938	0.0788214	ENSCAFG00000020094.2	FAM102A
33.2464	0.595234	0.0108299	0.130577	ENSCAFG00000002281.3	RECK
70.9571	0.594856	0.0110328	0.131711	ENSCAFG00000004121.3	KPTN
358.184	0.594847	1.34821e-05	0.00106943	ENSCAFG00000002304.3	GNE
14.9401	0.594783	0.0183372	0.176122	ENSCAFG00000023177.2	RNF223
212.035	0.594171	0.000345134	0.0121077	ENSCAFG00000007867.4	not annotated
33.4316	0.594041	0.0149899	0.157487	ENSCAFG00000001424.4	PLA2G6
1315.49	0.59391	3.09938e-06	0.000325389	ENSCAFG00000000487.4	not annotated
3.6522	0.593062	0.00277629	0.0541529	ENSCAFG00000006424.3	GXYLT2
6.18735	0.592741	0.011748	0.136808	ENSCAFG00000024171.2	SPINK2
24.1612	0.591242	0.017211	0.170114	ENSCAFG00000019827.3	AMIGO1
24.9472	0.591104	0.0169302	0.168451	ENSCAFG00000017469.3	CALML4
26.8226	0.589467	0.0166497	0.167193	ENSCAFG00000003834.3	LIN7B
10.6306	0.589396	0.0177291	0.172952	ENSCAFG00000007938.3	B3GNT4
939.558	0.586457	0.00298245	0.0570823	ENSCAFG00000012557.3	NCSTN
91.6237	0.585923	0.00480959	0.0787515	ENSCAFG00000014290.3	ANKH
3.7853	0.583875	0.00424422	0.0723138	ENSCAFG00000004392.3	DMPK
105.824	0.583662	0.0145881	0.155249	ENSCAFG00000005345.3	SERTAD1
509.091	0.583457	2.00339e-05	0.00147297	ENSCAFG00000019543.3	SBNO2
33.6164	0.583267	0.019253	0.180496	ENSCAFG00000019069.4	SMAD7
312.791	0.58274	0.000324514	0.0116126	ENSCAFG00000003993.3	not annotated
15.4848	0.581381	0.0147834	0.156237	ENSCAFG00000032618.1	not annotated
100.496	0.581123	0.00302402	0.0574912	ENSCAFG00000019806.3	DEF8
48.1155	0.58103	0.0081407	0.110698	ENSCAFG00000013670.4	MAPT
88.0369	0.580914	0.0146246	0.155249	ENSCAFG00000010413.3	TMEM54
36.1005	0.580853	0.0163563	0.165511	ENSCAFG00000001627.3	KIFC2
13.7943	0.580446	0.0215615	0.192922	ENSCAFG00000017144.3	VASH1
213.737	0.580066	0.0123387	0.140712	ENSCAFG00000005088.4	CSRNP1
312.014	0.579381	0.00216152	0.0450544	ENSCAFG00000017026.3	XYLT2
7.48754	0.579232	0.01475	0.156231	ENSCAFG00000005286.5	SPTBN4
423.015	0.578449	0.00115155	0.0300034	ENSCAFG00000010329.4	OSBPL5
52.2436	0.578252	0.0108574	0.130578	ENSCAFG00000007600.3	SCN8A
182.897	0.577055	0.0129268	0.144933	ENSCAFG00000012918.4	TNK2
31.4673	0.576964	0.0211311	0.191805	ENSCAFG00000012309.2	ANXA9
172.184	0.576782	0.0017498	0.0393443	ENSCAFG00000018209.3	EPN2
50.7226	0.576699	0.0142051	0.152611	ENSCAFG00000019675.3	DECR2
64.3187	0.576504	0.009511	0.121683	ENSCAFG00000019732.3	SPSB1
214.972	0.576443	0.0038843	0.0684865	ENSCAFG00000015408.3	TECPR1
160.791	0.574633	0.00141218	0.0343714	ENSCAFG00000004865.3	SMARCD3
186.459	0.573856	0.00893723	0.117177	ENSCAFG00000018005.3	MAN2C1
45.987	0.573798	0.0140951	0.152001	ENSCAFG00000019014.3	SEMA6B
57.7046	0.573094	0.014117	0.152008	ENSCAFG00000012956.3	NIPAL3
12.9762	0.572022	0.0231571	0.201098	ENSCAFG00000001953.2	CTACK
15.8261	0.570965	0.0235625	0.20349	ENSCAFG00000009061.4	SLC8B1
1841.8	0.570942	0.00431496	0.073083	ENSCAFG00000009365.3	SPINT1
248.852	0.570378	0.000482687	0.0159903	ENSCAFG00000002404.3	CNNM4
120.517	0.570146	0.00522285	0.0823089	ENSCAFG00000012423.4	CCS
300.061	0.568951	5.25381e-05	0.00302476	ENSCAFG00000009246.3	ZFYVE27
13.3689	0.568769	0.0204275	0.187565	ENSCAFG00000024052.2	GGN
91.6272	0.56831	0.0013552	0.0333038	ENSCAFG00000008540.3	MYL9
283.269	0.567641	0.00143754	0.0346126	ENSCAFG00000002626.5	PPP1R12C
45.729	0.567496	0.0130931	0.145828	ENSCAFG00000009065.3	not annotated
380.132	0.567299	0.00878807	0.115646	ENSCAFG00000000448.4	DDR1
16.2855	0.567252	0.0244717	0.20798	ENSCAFG00000016798.3	CREBRF
1413.55	0.566842	0.00414574	0.0711454	ENSCAFG00000016276.3	TECR
49.0147	0.566502	0.0228513	0.199188	ENSCAFG00000017975.3	FAM219B
32.2904	0.566164	0.0250001	0.210343	ENSCAFG00000015174.4	PQLC2
275.072	0.565402	0.00862894	0.114785	ENSCAFG00000012207.3	SLC9A1
246.957	0.564825	0.00695122	0.0997483	ENSCAFG00000015071.3	ATG9A
65.6399	0.564402	0.0112275	0.133255	ENSCAFG00000008018.3	not annotated
202.684	0.563762	0.0097223	0.122669	ENSCAFG00000000492.3	not annotated
199.564	0.56321	0.0129029	0.144933	ENSCAFG00000011210.3	UNC93B1
87.857	0.563053	0.0187815	0.178181	ENSCAFG00000018602.4	SH2D3A
136.887	0.562695	0.00246138	0.0497784	ENSCAFG00000020290.4	DAB2IP
126.332	0.5626	0.0130367	0.145648	ENSCAFG00000005215.3	IL17RC
208.227	0.562265	7.14494e-05	0.0038208	ENSCAFG00000019305.4	RAP1GAP2
15.2209	0.562244	0.0228083	0.199057	ENSCAFG00000013423.3	FUOM
60.2622	0.561862	0.00740908	0.103207	ENSCAFG00000014945.3	RAB3A
84.1223	0.561072	0.00289747	0.05583	ENSCAFG00000011146.2	ABHD4
255.866	0.559635	0.000410356	0.013952	ENSCAFG00000005850.3	MCRIP1
146.639	0.55927	0.00884432	0.116279	ENSCAFG00000023212.2	ABCA2
360.093	0.557879	0.000150004	0.00667324	ENSCAFG00000003044.3	FKBP14
52.6031	0.557528	0.0265034	0.217053	ENSCAFG00000019204.3	CDIP1
8.01889	0.557418	0.0234362	0.202556	ENSCAFG00000012473.4	SEMA6C
61.1607	0.556962	0.0132686	0.146974	ENSCAFG00000006444.3	TRIM3
66.5962	0.556302	0.0167781	0.167757	ENSCAFG00000005428.4	DYRK1B
4.46469	0.55628	0.00975837	0.122866	ENSCAFG00000002615.3	not annotated
157.882	0.556204	0.00331268	0.0611404	ENSCAFG00000009222.3	not annotated
97.9835	0.556046	0.00271677	0.0533812	ENSCAFG00000001515.4	STRIP2
405.916	0.556004	9.4254e-06	0.000777895	ENSCAFG00000031455.1	GABARAPL2
664.106	0.555646	0.00227912	0.0469495	ENSCAFG00000017507.4	DOCK6
10.0806	0.555232	0.0177193	0.172952	ENSCAFG00000006512.3	ANO9
9.07687	0.554463	0.0184586	0.176525	ENSCAFG00000014766.3	not annotated
48.0516	0.554386	0.0137581	0.150182	ENSCAFG00000023287.2	SMIM14
183.081	0.554305	0.000336541	0.0119234	ENSCAFG00000018208.4	ABCC1
10.7444	0.554051	0.0272436	0.220763	ENSCAFG00000032235.1	not annotated
133.782	0.552998	0.013149	0.146213	ENSCAFG00000008926.3	PRADC1
132.171	0.552925	0.00307441	0.0579109	ENSCAFG00000011971.4	IRF6
30.0165	0.552423	0.0255899	0.212673	ENSCAFG00000003746.4	TRPM4
702.159	0.552265	0.00260753	0.0519976	ENSCAFG00000014161.4	not annotated
808.603	0.552045	3.91498e-05	0.00241614	ENSCAFG00000005970.3	FGFR1
80.5763	0.552002	0.0253807	0.212348	ENSCAFG00000018440.3	not annotated
67.0052	0.551597	0.00441295	0.0739704	ENSCAFG00000007728.3	SLC4A8
226.792	0.551184	0.00680024	0.0980746	ENSCAFG00000016484.4	ARHGEF11
22.0235	0.549666	0.0293172	0.229869	ENSCAFG00000012193.4	RNF39
38.1019	0.548953	0.0208769	0.190467	ENSCAFG00000012764.4	CLCN2
136.429	0.548466	0.00410952	0.0708374	ENSCAFG00000032171.1	not annotated
307.961	0.548464	0.00941058	0.120831	ENSCAFG00000009695.4	MAPKBP1
182.624	0.547824	0.0134947	0.1481	ENSCAFG00000010082.3	CDK18
101.287	0.547813	0.0221596	0.196557	ENSCAFG00000005638.3	SIRT2
66.6861	0.547644	0.025998	0.214217	ENSCAFG00000019512.4	ADAMTSL5
860.723	0.547602	0.00123008	0.0311954	ENSCAFG00000012353.3	FURIN
62.1876	0.547321	0.0291773	0.229401	ENSCAFG00000018515.3	MARCH2
12.2554	0.547201	0.0272935	0.221035	ENSCAFG00000023848.3	MYPOP
74.8368	0.547148	0.0222267	0.196557	ENSCAFG00000005397.3	CMTM7
27.034	0.544548	0.0247596	0.209471	ENSCAFG00000030548.1	not annotated
646.054	0.5441	1.35833e-05	0.00106951	ENSCAFG00000001825.3	TMEM2
195.866	0.543823	0.00132341	0.0327481	ENSCAFG00000019077.3	YIPF1
16.7538	0.543803	0.0292422	0.229516	ENSCAFG00000023734.3	CCDC136
381.338	0.543363	0.0139542	0.151166	ENSCAFG00000011451.4	PITPNM1
50.2203	0.542867	0.0296905	0.231398	ENSCAFG00000005157.3	THBD
94.7688	0.542229	0.0315618	0.239595	ENSCAFG00000004755.3	ETHE1
196.954	0.542226	0.00121644	0.0309595	ENSCAFG00000000445.4	SYNE1
198.928	0.542141	0.000271156	0.00999878	ENSCAFG00000005383.3	TTC5
667.63	0.542115	0.0007291	0.0213321	ENSCAFG00000009993.4	ST14
30.9214	0.540959	0.023355	0.202099	ENSCAFG00000004399.4	FZD4
62.2503	0.540837	0.00802784	0.109476	ENSCAFG00000010195.3	FBXO25
22.0546	0.540675	0.031774	0.239954	ENSCAFG00000024865.2	PTRHD1
33.4781	0.5404	0.0294866	0.230319	ENSCAFG00000006546.3	ARID5A
205.136	0.540051	0.000274277	0.0100672	ENSCAFG00000009971.3	C10orf76
220.455	0.539985	0.000150407	0.00667324	ENSCAFG00000014978.4	not annotated
239.802	0.539714	0.0119408	0.137827	ENSCAFG00000020039.3	ZER1
143.025	0.539452	0.00528516	0.0825589	ENSCAFG00000016315.3	CHRNB1
200.19	0.539447	0.0129847	0.145188	ENSCAFG00000017776.3	ATG4D
618.374	0.539378	0.00144427	0.0346575	ENSCAFG00000016488.4	PRKACA
50.7203	0.539126	0.0142983	0.153382	ENSCAFG00000000143.3	HSD17B6
56.6162	0.53889	0.00961874	0.122371	ENSCAFG00000017636.4	PPP4R4
66.9757	0.538714	0.011178	0.132962	ENSCAFG00000015053.3	not annotated
498.45	0.538676	0.0126735	0.143386	ENSCAFG00000019841.5	CELSR2
107.242	0.538241	0.00411988	0.0708719	ENSCAFG00000014736.3	CLTCL1
41.1235	0.538028	0.0322248	0.242161	ENSCAFG00000017411.3	EPOR
363.805	0.537883	0.000678576	0.0203041	ENSCAFG00000028599.1	DOK4
720.936	0.537762	0.00452144	0.0753292	ENSCAFG00000020360.3	ATP6V0D1
8.31768	0.53748	0.0204364	0.187565	ENSCAFG00000004592.3	TESK2
17.1092	0.536487	0.0324161	0.243468	ENSCAFG00000028975.1	not annotated
127.745	0.536084	0.0103517	0.127323	ENSCAFG00000017097.4	OAZ2
61.8853	0.535207	0.0116545	0.136172	ENSCAFG00000005595.3	FARP1
339.414	0.535054	0.0118892	0.137452	ENSCAFG00000019703.3	RHBDF1
14.2459	0.5349	0.0273179	0.221035	ENSCAFG00000009291.4	L3MBTL1
263.059	0.534627	0.00648355	0.095302	ENSCAFG00000011319.4	PIAS3
295.614	0.534448	0.0010004	0.0273636	ENSCAFG00000030347.1	not annotated
30.4022	0.534227	0.0255066	0.212673	ENSCAFG00000031870.1	RNF125
1769.12	0.534058	6.79165e-06	0.000594915	ENSCAFG00000019587.5	GDI1
151.833	0.533336	0.00721429	0.101583	ENSCAFG00000001526.3	IFT27
1087.07	0.532891	2.40472e-05	0.00169973	ENSCAFG00000016970.3	MVP
48.4375	0.532518	0.0349009	0.253827	ENSCAFG00000032304.1	not annotated
5.54088	0.531858	0.0180216	0.174213	ENSCAFG00000000463.3	ERICH5
149.44	0.531442	0.0156357	0.161539	ENSCAFG00000016103.3	AP5Z1
9.06751	0.531327	0.0280168	0.224365	ENSCAFG00000000107.3	ALPK2
1598.88	0.531302	3.51446e-05	0.00224549	ENSCAFG00000009564.3	ATP2B4
826.547	0.530784	0.00147415	0.0352562	ENSCAFG00000001814.4	PTK7
71.5989	0.530493	0.00856971	0.114461	ENSCAFG00000013112.3	METRNL
93.7138	0.530456	0.0267808	0.218376	ENSCAFG00000007559.3	MAP1LC3A
36.6145	0.529804	0.0245213	0.208278	ENSCAFG00000012375.4	NFATC4
33.275	0.529715	0.023169	0.201098	ENSCAFG00000016618.4	TNFSF12
91.6215	0.529504	0.012021	0.138368	ENSCAFG00000008972.3	not annotated
8.49219	0.529387	0.0254021	0.212348	ENSCAFG00000030617.1	NXPH3
13.2492	0.529161	0.035687	0.256538	ENSCAFG00000014025.3	not annotated
37.2417	0.52908	0.0281029	0.224365	ENSCAFG00000011113.3	GYG2
3.70971	0.528869	0.00860832	0.114762	ENSCAFG00000008154.4	not annotated
6.07257	0.528638	0.022096	0.196443	ENSCAFG00000003869.3	DHDH
167.759	0.528538	0.00341486	0.0627508	ENSCAFG00000019542.3	not annotated
490.782	0.528235	0.0123529	0.140762	ENSCAFG00000016197.3	TKFC
181.487	0.527996	0.00228121	0.0469495	ENSCAFG00000008519.4	RTKN
396.209	0.527941	0.000178734	0.00743934	ENSCAFG00000015105.3	BIRC3
303.063	0.527307	0.000147291	0.00661425	ENSCAFG00000030194.1	CPPED1
70.7831	0.52667	0.0313581	0.239173	ENSCAFG00000011758.3	TPST2
578.723	0.526433	0.0106716	0.129346	ENSCAFG00000016381.3	DEGS1
92.8724	0.526174	0.0106517	0.129213	ENSCAFG00000013069.3	BACE1
40.6433	0.525898	0.0305632	0.23517	ENSCAFG00000016947.3	FAM117A
36.6416	0.52578	0.0317548	0.239954	ENSCAFG00000006315.3	not annotated
113.875	0.525442	0.00416104	0.0711514	ENSCAFG00000019416.3	PANK4
96.032	0.524938	0.025233	0.211576	ENSCAFG00000016262.3	CGNL1
149.602	0.524258	0.0184254	0.176444	ENSCAFG00000017115.4	DNASE2
52.5874	0.524192	0.0213062	0.192119	ENSCAFG00000011468.4	HOMEZ
6.16629	0.524102	0.0243884	0.207633	ENSCAFG00000023655.2	SULT1C4
8.19316	0.524076	0.0331213	0.245921	ENSCAFG00000012403.3	COL7A1
21.6376	0.52392	0.0378565	0.265125	ENSCAFG00000019227.3	GLIS2
30.5271	0.523774	0.0374798	0.263761	ENSCAFG00000017542.3	S100A13
463.06	0.522567	4.9009e-05	0.00287963	ENSCAFG00000004038.3	HIPK2
785.885	0.52234	0.0267355	0.218131	ENSCAFG00000012968.3	HELZ2
34.8706	0.521977	0.032484	0.243468	ENSCAFG00000013895.3	ACBD4
78.2911	0.521714	0.03284	0.245555	ENSCAFG00000006904.3	SLC52A3
81.8061	0.521638	0.00867605	0.114913	ENSCAFG00000030335.2	SERPINB9
65.8589	0.521618	0.0254479	0.212483	ENSCAFG00000012297.3	ZDHHC18
234.166	0.521595	0.00315103	0.0590425	ENSCAFG00000008491.3	DLGAP4
11.1415	0.520312	0.0369556	0.261851	ENSCAFG00000006406.3	AMDHD1
145.991	0.519437	0.0164588	0.166194	ENSCAFG00000009815.3	SFXN3
34.3455	0.519268	0.03958	0.271303	ENSCAFG00000016810.1	SP6
273.458	0.519226	0.0223316	0.1967	ENSCAFG00000015840.3	ATP13A2
18.6955	0.518925	0.0375376	0.263761	ENSCAFG00000009913.3	ADCY7
488.029	0.517992	0.0130782	0.145828	ENSCAFG00000019379.3	ABCA3
347.835	0.517317	0.00059249	0.0187574	ENSCAFG00000007149.4	FBLN7
3.22633	0.517237	0.00620438	0.0925664	ENSCAFG00000016062.5	MYRF
25.1423	0.516973	0.0405779	0.275179	ENSCAFG00000012728.4	FAM131A
11.2264	0.515654	0.0390491	0.269422	ENSCAFG00000014777.3	RCOR2
26.9144	0.515126	0.037366	0.263332	ENSCAFG00000004251.4	GAREM2
327.867	0.514951	0.00142276	0.0344676	ENSCAFG00000009170.4	ATG13
3.65111	0.514463	0.0113143	0.133951	ENSCAFG00000014354.3	C10orf54
462.963	0.514271	0.000163522	0.00703244	ENSCAFG00000010120.3	RAD54L2
5.9829	0.514261	0.0213406	0.192119	ENSCAFG00000002477.3	CORO2A
154.924	0.514211	0.00455874	0.0758622	ENSCAFG00000003074.2	NOD1
89.4808	0.513851	0.0301894	0.233882	ENSCAFG00000009385.3	CHST1
343.245	0.513562	0.0171998	0.170114	ENSCAFG00000004459.5	PPP1R13L
1563.07	0.513101	4.12329e-06	0.000402347	ENSCAFG00000011461.3	WWC3
204.154	0.512676	0.00133009	0.0328564	ENSCAFG00000000752.4	CERK
21.2138	0.512508	0.0405199	0.275104	ENSCAFG00000010925.3	HFE
344.267	0.512476	0.000721818	0.021206	ENSCAFG00000014921.4	FAM134C
531.24	0.511498	0.0102152	0.12628	ENSCAFG00000019791.4	SLC6A17
4.90933	0.511489	0.0169215	0.168451	ENSCAFG00000002026.3	CYP39A1
56.3229	0.509735	0.0335556	0.248242	ENSCAFG00000020379.4	HSF4
157.064	0.509298	0.0018253	0.0404684	ENSCAFG00000005251.4	RALGAPA2
425.875	0.509232	0.0139111	0.150815	ENSCAFG00000004774.4	TMEM94
671.272	0.509123	5.29027e-06	0.000481111	ENSCAFG00000015499.4	DLG5
219.991	0.509015	0.0198227	0.184024	ENSCAFG00000019549.4	TELO2
1439.79	0.508864	0.000158506	0.00689985	ENSCAFG00000000381.5	TBC1D9B
173.598	0.50884	0.00859744	0.114724	ENSCAFG00000019963.4	FNBP1
289.414	0.508504	0.000721656	0.021206	ENSCAFG00000019429.3	MKNK2
108.47	0.507521	0.0139757	0.151286	ENSCAFG00000029786.1	Bdkrb2
10.888	0.506772	0.0401018	0.273436	ENSCAFG00000006930.4	TCF15
14.2996	0.506434	0.0418907	0.278965	ENSCAFG00000002250.3	TMEM8B
24.4448	0.50635	0.038271	0.2668	ENSCAFG00000019735.3	PIK3CD
35.9911	0.506022	0.0280893	0.224365	ENSCAFG00000015995.3	not annotated
16.2102	0.505791	0.0452274	0.290358	ENSCAFG00000005272.3	SEC22C
28.0722	0.505375	0.0357011	0.256538	ENSCAFG00000020100.1	not annotated
56.7423	0.505277	0.0157152	0.161891	ENSCAFG00000009750.3	NIPA1
23.8985	0.504876	0.0422101	0.280444	ENSCAFG00000018011.3	LRRC75A
427.028	0.504771	0.0030518	0.0575608	ENSCAFG00000019727.4	H6PD
97.253	0.504761	0.00746023	0.103769	ENSCAFG00000016900.3	CNTROB
18.0345	0.504336	0.044567	0.287801	ENSCAFG00000011148.4	RGS9
365.172	0.504209	0.00328894	0.0609072	ENSCAFG00000015892.3	CXCL16
30.4866	0.504029	0.035834	0.256976	ENSCAFG00000007627.3	PLEKHF1
65.793	0.503903	0.0409016	0.276486	ENSCAFG00000031712.1	ZNF653
69.1508	0.503788	0.0198213	0.184024	ENSCAFG00000005598.3	FAM168A
10.7305	0.502899	0.0441376	0.286369	ENSCAFG00000007051.3	PLAG1
5.97724	0.502716	0.0304109	0.234675	ENSCAFG00000004906.3	AQP11
503.476	0.502602	0.00148851	0.0354365	ENSCAFG00000009116.3	IVD
126.845	0.500803	0.0259217	0.213936	ENSCAFG00000015925.4	CCPG1
137.402	0.500285	0.00567143	0.0862372	ENSCAFG00000010332.3	not annotated
19.2693	0.499205	0.0477018	0.299906	ENSCAFG00000032273.2	FXYD6
375.654	0.499062	0.0124398	0.141526	ENSCAFG00000030769.1	SLC35F6
81.4868	0.499024	0.00854061	0.114179	ENSCAFG00000008852.3	DDB2
301.744	0.498458	0.0266026	0.217544	ENSCAFG00000004626.3	NECTIN2
12.5115	0.498213	0.0437403	0.285602	ENSCAFG00000029478.1	not annotated
110.221	0.497629	0.0182993	0.176122	ENSCAFG00000019312.4	BICDL2
291.111	0.497379	0.000229119	0.009012	ENSCAFG00000008465.5	FMNL3
59.345	0.497327	0.0367304	0.260914	ENSCAFG00000005396.3	CMTM6
106.648	0.497263	0.0128296	0.144465	ENSCAFG00000009142.4	LPIN3
210.931	0.497232	0.0161453	0.164574	ENSCAFG00000014336.4	LRCH4
308.343	0.496784	0.00229246	0.0470649	ENSCAFG00000004389.3	ABHD12
43.8261	0.496722	0.0330873	0.245901	ENSCAFG00000032746.1	MXD1
65.4629	0.496638	0.0277346	0.223096	ENSCAFG00000007782.3	MYH7B
934.287	0.496575	0.000682872	0.020355	ENSCAFG00000019574.4	ACOT7
5.67622	0.496537	0.0224286	0.19723	ENSCAFG00000030984.2	DUSP22
431.819	0.496265	0.00946442	0.121369	ENSCAFG00000002694.3	TMC4
77.5484	0.495949	0.0150462	0.157602	ENSCAFG00000005104.4	ITPKC
78.4423	0.495563	0.0355637	0.256538	ENSCAFG00000005676.3	SALL2
71.6457	0.495441	0.0227728	0.198868	ENSCAFG00000003380.4	OSCP1
130.22	0.495359	0.0248406	0.209619	ENSCAFG00000005605.3	RELT
32.8925	0.495169	0.0340018	0.250375	ENSCAFG00000017942.3	MAPRE2
11.1442	0.4949	0.0468458	0.297094	ENSCAFG00000011101.3	GPR137B
14.2746	0.494521	0.0502217	0.307874	ENSCAFG00000014897.3	CDKN3
17.0547	0.494447	0.0496252	0.306871	ENSCAFG00000020354.5	CARMIL2
210.646	0.493915	0.0476668	0.299818	ENSCAFG00000006783.2	TMEM127
40.8187	0.493898	0.0430586	0.28333	ENSCAFG00000032567.1	FRS3
346.797	0.493577	0.00367875	0.065761	ENSCAFG00000029621.1	ACER2
851.334	0.493539	2.11467e-06	0.000235885	ENSCAFG00000014592.4	NBR1
150.12	0.493191	0.0162688	0.165093	ENSCAFG00000008922.4	MLF1
73.5115	0.493156	0.0443188	0.286717	ENSCAFG00000015315.3	SLC27A1
240.468	0.49297	0.0267174	0.218131	ENSCAFG00000010148.2	SLC45A3
158.606	0.492562	0.0110214	0.131711	ENSCAFG00000005924.3	YIF1B
199.144	0.4925	0.0482562	0.302194	ENSCAFG00000016954.4	RUSC1
1124.2	0.491845	0.00180144	0.0400016	ENSCAFG00000013063.4	TBCD
41.7424	0.491686	0.0442685	0.286717	ENSCAFG00000004208.1	FKRP
44.6092	0.491466	0.0271623	0.220354	ENSCAFG00000024839.3	KIF21B
84.0793	0.491045	0.016041	0.163946	ENSCAFG00000012723.3	CHST15
163.885	0.490826	0.0245461	0.208364	ENSCAFG00000000278.3	TSPAN31
6.24875	0.490812	0.0360925	0.25831	ENSCAFG00000031133.1	HSBP1L1
848.518	0.49081	0.00332501	0.0612574	ENSCAFG00000016333.3	not annotated
27.6562	0.490771	0.0493508	0.305696	ENSCAFG00000032662.1	not annotated
1485.04	0.490672	0.00095268	0.0262594	ENSCAFG00000025183.2	EPS8L2
7.60349	0.490016	0.0346201	0.252972	ENSCAFG00000006334.3	GRTP1
9.90103	0.489756	0.0483809	0.302709	ENSCAFG00000023027.2	ARRDC5
294.189	0.488939	0.019279	0.18062	ENSCAFG00000014270.3	CRAMP1
205.148	0.488024	0.00138615	0.0339475	ENSCAFG00000017748.4	BCAS3
14.0559	0.48754	0.0535816	0.318155	ENSCAFG00000000967.2	ZHX2
7.67384	0.487445	0.0395137	0.270978	ENSCAFG00000003910.5	RASIP1
327.619	0.487424	0.00903393	0.117697	ENSCAFG00000012477.4	ITGB5
187.148	0.486732	0.00345875	0.0632903	ENSCAFG00000007801.3	ELMOD3
890.072	0.486636	0.0218239	0.19496	ENSCAFG00000013916.3	SYVN1
175.998	0.486131	0.013321	0.147211	ENSCAFG00000007394.3	ABHD6
32.5204	0.486109	0.0497343	0.307139	ENSCAFG00000004143.3	GATA2
27.628	0.485395	0.0497741	0.307216	ENSCAFG00000001095.5	TEF
89.495	0.485245	0.0410435	0.276721	ENSCAFG00000018960.4	CORO6
368.731	0.484859	0.0335234	0.248242	ENSCAFG00000011401.3	KIRREL
23.5053	0.484829	0.0500222	0.307322	ENSCAFG00000023499.3	not annotated
266.246	0.484748	0.00415294	0.0711514	ENSCAFG00000019289.4	SGSM2
132.09	0.484368	0.0150141	0.157537	ENSCAFG00000020335.2	PSKH1
391.994	0.484156	0.0224908	0.197371	ENSCAFG00000012192.3	WDTC1
232.393	0.484042	0.00178103	0.0398431	ENSCAFG00000017050.3	ACSF2
336.526	0.483994	0.0318389	0.240146	ENSCAFG00000001490.3	SH3BP1
21.1108	0.483821	0.0531498	0.316554	ENSCAFG00000005977.4	MGAT4C
175.594	0.483329	0.00998736	0.124582	ENSCAFG00000002628.3	EPS8L1
573.012	0.48324	0.0356056	0.256538	ENSCAFG00000019680.4	TMEM8A
599.538	0.483169	0.00651622	0.0953264	ENSCAFG00000015616.4	SIN3B
96.0812	0.48306	0.0118836	0.137452	ENSCAFG00000012667.4	CYBRD1
521.09	0.483025	3.92594e-05	0.00241614	ENSCAFG00000013413.3	RHOC
139.088	0.482803	0.0389954	0.269364	ENSCAFG00000017447.3	IL4R
4.23315	0.482374	0.024096	0.206013	ENSCAFG00000011039.3	ITGB2
42.7586	0.482353	0.0553577	0.323403	ENSCAFG00000032614.1	not annotated
67.2171	0.481763	0.0561096	0.325135	ENSCAFG00000030252.1	FAM131C
46.3518	0.481689	0.0259058	0.213936	ENSCAFG00000014089.1	GJC1
51.2384	0.481656	0.0540273	0.318962	ENSCAFG00000023249.3	CILP2
44.8858	0.481565	0.0560271	0.325053	ENSCAFG00000010009.3	DUSP8
8.44851	0.481532	0.0437938	0.285602	ENSCAFG00000003407.3	ADD2
4.54198	0.4815	0.0282851	0.224989	ENSCAFG00000012769.4	MAN1C1
355.891	0.481308	0.0281794	0.224398	ENSCAFG00000013500.4	LTBP3
140.044	0.481053	0.0187606	0.178163	ENSCAFG00000030691.1	not annotated
87.4835	0.480428	0.0517415	0.311978	ENSCAFG00000014488.3	BAD
227.006	0.480102	0.0406157	0.275231	ENSCAFG00000029614.1	FBXO6
60.6208	0.47991	0.0292265	0.229516	ENSCAFG00000020140.3	SLC2A8
155.045	0.479543	0.0244017	0.207633	ENSCAFG00000014007.3	SNX15
347.808	0.479408	0.0179829	0.173965	ENSCAFG00000018262.3	PNPLA6
343.498	0.479171	0.000669612	0.0202558	ENSCAFG00000013851.4	FYCO1
70.822	0.478184	0.0495299	0.30654	ENSCAFG00000002075.3	PLPP6
5247.69	0.477693	0.00665005	0.0964933	ENSCAFG00000019411.4	OAZ1
3.79886	0.477625	0.022178	0.196557	ENSCAFG00000028982.1	not annotated
188.994	0.477407	0.0111595	0.13289	ENSCAFG00000019729.3	MIER2
137.596	0.477172	0.0100182	0.1248	ENSCAFG00000019910.4	not annotated
7.1159	0.477147	0.0410982	0.27675	ENSCAFG00000014181.3	LPAR2
291.42	0.476937	0.0251975	0.211576	ENSCAFG00000016936.2	C16orf58
147.973	0.476734	0.00351568	0.0641084	ENSCAFG00000001929.3	SLC41A2
7.44322	0.47632	0.044222	0.28661	ENSCAFG00000005384.3	CCNB1IP1
1948.76	0.475945	0.000357825	0.0124915	ENSCAFG00000018370.3	MYO1D
48.5625	0.475747	0.0381454	0.266458	ENSCAFG00000018009.3	ATG4A
30.6142	0.475567	0.0475828	0.299818	ENSCAFG00000012042.3	USP2
36.8916	0.475426	0.0493101	0.305696	ENSCAFG00000016359.3	PGAP3
929.314	0.475314	0.0011703	0.0301617	ENSCAFG00000010131.4	GBF1
172.008	0.475093	0.00863423	0.114785	ENSCAFG00000001001.3	ZHX1
28.7004	0.475054	0.059011	0.334946	ENSCAFG00000006557.2	not annotated
39.7438	0.474683	0.0601686	0.337294	ENSCAFG00000001599.4	TFEB
485.151	0.474428	0.000115331	0.00539899	ENSCAFG00000020091.3	SLC25A25
89.1013	0.474213	0.0152815	0.158914	ENSCAFG00000004115.3	KIAA1549
82.4025	0.474136	0.0302449	0.234185	ENSCAFG00000006417.3	LZTS3
1086.86	0.473524	0.0195956	0.18296	ENSCAFG00000015963.3	FADS3
44.8615	0.473417	0.0542351	0.319591	ENSCAFG00000030208.1	CST
35.1926	0.473156	0.0515594	0.31167	ENSCAFG00000001557.4	CCDC171
233.133	0.473139	0.0218337	0.19496	ENSCAFG00000013120.5	ZNF512B
341.742	0.472968	0.000172091	0.00731286	ENSCAFG00000008483.4	NDRG4
7.06395	0.472843	0.0465327	0.296075	ENSCAFG00000030990.1	C15orf59
21.5066	0.472415	0.0577913	0.330454	ENSCAFG00000010229.4	DOCK3
65.5251	0.472166	0.0616414	0.34091	ENSCAFG00000009759.3	SNX21
551.877	0.471511	0.0114703	0.135298	ENSCAFG00000016504.5	IL27RA
205.875	0.470723	0.00187509	0.0412521	ENSCAFG00000012145.3	IP6K2
74.0329	0.47068	0.0599542	0.336663	ENSCAFG00000019909.3	not annotated
52.9583	0.470396	0.0388345	0.269133	ENSCAFG00000009536.3	ABCC2
7.99025	0.470313	0.0357509	0.256754	ENSCAFG00000017707.3	not annotated
20.302	0.470265	0.0612335	0.339844	ENSCAFG00000003720.4	NRCAM
135.858	0.469763	0.00518685	0.0821041	ENSCAFG00000012999.4	PPIP5K1
278.272	0.469276	0.0157053	0.161891	ENSCAFG00000001946.3	GALT
158.496	0.469206	0.0472024	0.298474	ENSCAFG00000000869.4	PRR5
363.213	0.469128	0.0100483	0.1248	ENSCAFG00000004946.3	WBP2
337.898	0.46879	0.00106745	0.0284822	ENSCAFG00000014342.3	KIAA0232
134.702	0.467892	0.0619056	0.341712	ENSCAFG00000013854.1	MESDC1
414.552	0.467881	0.0490261	0.305114	ENSCAFG00000005097.3	RHBDF2
225.265	0.46769	0.00567	0.0862372	ENSCAFG00000015346.3	STAT5A
233.687	0.467672	0.00866496	0.114873	ENSCAFG00000004256.3	PRKD2
19.782	0.4671	0.034915	0.253827	ENSCAFG00000002465.3	not annotated
113.003	0.466979	0.0166631	0.167193	ENSCAFG00000018322.3	LRRC8E
804.182	0.466797	0.0173253	0.170718	ENSCAFG00000030441.1	MGAT3
22.6745	0.466117	0.0627758	0.343517	ENSCAFG00000012837.3	DUSP18
122.338	0.466039	0.0623134	0.342196	ENSCAFG00000014747.3	MFSD10
9.61009	0.465718	0.0441283	0.286369	ENSCAFG00000019095.3	STAP2
154.562	0.465207	0.0456881	0.292526	ENSCAFG00000004666.3	PVR
16.113	0.464177	0.0653273	0.350065	ENSCAFG00000017594.3	GDPD1
53.4444	0.463749	0.044511	0.287699	ENSCAFG00000013005.4	EPHB3
19.8543	0.463226	0.0652015	0.350065	ENSCAFG00000012969.3	INPP5J
410.567	0.463159	0.00682601	0.0981865	ENSCAFG00000010917.4	ARHGAP31
105.299	0.46263	0.0335517	0.248242	ENSCAFG00000012007.3	IRF9
194.144	0.462126	0.00383255	0.0678923	ENSCAFG00000016802.3	ZFYVE1
51.5979	0.462067	0.0530815	0.31645	ENSCAFG00000017072.4	not annotated
78.1749	0.461912	0.031869	0.240246	ENSCAFG00000017845.3	DHRS11
366.351	0.461161	0.000246453	0.0093836	ENSCAFG00000012360.3	ALS2
590.342	0.460933	0.00496076	0.0802097	ENSCAFG00000028707.1	ITM2C
3.11113	0.460794	0.0172586	0.170414	ENSCAFG00000004355.4	LIMS2
375.558	0.460718	0.00013302	0.00607281	ENSCAFG00000003621.3	LPIN1
64.0993	0.460716	0.040344	0.27417	ENSCAFG00000009175.3	UBTD1
709.301	0.459725	0.0139885	0.151309	ENSCAFG00000014971.3	ZSWIM8
385.545	0.459722	0.0275692	0.221992	ENSCAFG00000009389.6	NISCH
28.072	0.459421	0.0525302	0.314344	ENSCAFG00000030675.1	not annotated
270.1	0.459315	0.00589038	0.0889858	ENSCAFG00000009168.3	arsb
252.498	0.459229	0.0126052	0.142839	ENSCAFG00000008186.3	not annotated
70.7685	0.459079	0.0377133	0.264475	ENSCAFG00000018157.3	UBE2Q2
91.5475	0.458773	0.0367278	0.260914	ENSCAFG00000018713.3	UNC119
105.686	0.458754	0.00849503	0.113806	ENSCAFG00000017631.3	TMED1
283.956	0.458469	0.00436222	0.0736215	ENSCAFG00000000607.3	ABHD16A
656.266	0.458362	0.00191834	0.0416895	ENSCAFG00000008085.4	ERGIC3
9.87221	0.458139	0.0615645	0.340705	ENSCAFG00000006631.3	EBF4
287.306	0.45788	0.00153559	0.0360018	ENSCAFG00000025524.2	not annotated
36.3684	0.457752	0.0528567	0.315431	ENSCAFG00000002020.3	ENPP4
482.311	0.457633	0.0064399	0.0949885	ENSCAFG00000008851.4	HECTD4
10.9359	0.457596	0.0628286	0.343517	ENSCAFG00000003765.4	SLC41A3
133.715	0.456711	0.0607344	0.338472	ENSCAFG00000019360.3	AMDHD2
31.7616	0.456609	0.0699963	0.362498	ENSCAFG00000023887.3	BCAS4
176.043	0.456383	0.00566957	0.0862372	ENSCAFG00000019244.4	SMYD4
631.674	0.456242	0.0399751	0.272962	ENSCAFG00000015155.3	TIMP1
216.87	0.455823	0.0158526	0.162254	ENSCAFG00000019513.4	MAPK8IP3
59.5869	0.4557	0.0428392	0.283097	ENSCAFG00000012958.3	HEXDC
16.1681	0.455084	0.0698355	0.362484	ENSCAFG00000029799.1	RASSF5
21.6963	0.45503	0.0629798	0.343631	ENSCAFG00000004784.3	CAMK1D
1627.12	0.454925	0.000737324	0.0215286	ENSCAFG00000019167.3	DAPK3
16.6063	0.454022	0.0722738	0.36875	ENSCAFG00000004416.2	GPR4
699.194	0.453765	0.000166807	0.00713077	ENSCAFG00000018126.3	ULK2
12.6712	0.453544	0.0695623	0.361552	ENSCAFG00000009075.3	C15orf52
282.861	0.45335	0.00271804	0.0533812	ENSCAFG00000003604.4	RRAS
72.7782	0.453333	0.0199808	0.18501	ENSCAFG00000008381.3	AGA
173.238	0.452985	0.0240116	0.205538	ENSCAFG00000013824.5	PHC1
723.395	0.452699	0.0477792	0.30026	ENSCAFG00000001420.4	TMEM184B
389.87	0.452646	0.0116327	0.136141	ENSCAFG00000017160.5	IGDCC4
691.256	0.452544	0.0414427	0.277412	ENSCAFG00000010121.3	CD81
43.7822	0.45251	0.0538875	0.318962	ENSCAFG00000025153.3	TTC9
305.01	0.451944	0.0346997	0.253211	ENSCAFG00000014106.4	ATG2A
26.422	0.451474	0.0690143	0.360293	ENSCAFG00000029545.1	UMAD1
148.865	0.450971	0.0437454	0.285602	ENSCAFG00000001402.3	KDELR3
357.986	0.450698	0.0162061	0.164574	ENSCAFG00000009193.4	AMBRA1
255.785	0.45017	0.0294541	0.23031	ENSCAFG00000015620.3	HDAC6
18.3925	0.449892	0.0721453	0.36868	ENSCAFG00000008811.3	RND1
37.9408	0.449755	0.063199	0.344598	ENSCAFG00000023991.3	CBARP
372.16	0.449671	0.0538374	0.318959	ENSCAFG00000005568.4	SAMD4B
213.822	0.449201	0.0150962	0.157602	ENSCAFG00000020045.4	PKN3
6285.48	0.44915	5.32452e-05	0.00304094	ENSCAFG00000001141.3	NDRG1
97.1398	0.448719	0.0554508	0.323529	ENSCAFG00000018506.3	ANGPTL4
12.9273	0.448713	0.0586946	0.334212	ENSCAFG00000005268.3	not annotated
113.136	0.448566	0.0465106	0.296067	ENSCAFG00000032469.1	DDIT4
154.596	0.448156	0.0042894	0.072778	ENSCAFG00000011157.3	CASP7
92.2464	0.447972	0.0326329	0.244328	ENSCAFG00000012948.2	OGFOD3
158.644	0.447855	0.0106085	0.128909	ENSCAFG00000017107.3	PLEKHO2
64.1412	0.447055	0.0409858	0.276557	ENSCAFG00000010699.3	TMEM234
4.63906	0.446528	0.0432532	0.28394	ENSCAFG00000000029.4	FBXO15
40.2563	0.446515	0.0490913	0.305114	ENSCAFG00000017246.3	ADCK1
494.808	0.446318	0.00502397	0.0808706	ENSCAFG00000001228.4	DENND3
23.9004	0.446276	0.0736152	0.372021	ENSCAFG00000023070.2	ACYP2
49.8299	0.445877	0.0438264	0.285602	ENSCAFG00000006374.3	C20orf194
307.673	0.445791	0.0287707	0.227583	ENSCAFG00000012082.4	SEMA4B
1515.64	0.44576	0.0252356	0.211576	ENSCAFG00000007328.3	KRT80
101.846	0.445729	0.0708869	0.364559	ENSCAFG00000019270.3	PLXNB3
193.474	0.445716	0.0634003	0.344598	ENSCAFG00000004824.4	MEGF8
96.3405	0.444837	0.078141	0.385122	ENSCAFG00000018693.3	ALKBH7
101.73	0.444818	0.0558767	0.325053	ENSCAFG00000013855.3	not annotated
232.877	0.444708	0.00313578	0.0589114	ENSCAFG00000017241.2	PDLIM7
61.2183	0.444304	0.0368619	0.261588	ENSCAFG00000012514.3	not annotated
4.37808	0.444219	0.0349146	0.253827	ENSCAFG00000002595.3	TMEM150B
635.508	0.443893	0.00211632	0.0444139	ENSCAFG00000016428.4	ARG2
110.902	0.44378	0.0594133	0.335555	ENSCAFG00000019355.3	PLEKHN1
65.7157	0.443419	0.0365569	0.260809	ENSCAFG00000000219.3	TRIM36
593.065	0.442878	0.00128277	0.0321887	ENSCAFG00000017793.3	not annotated
4.29807	0.442451	0.0282664	0.224965	ENSCAFG00000020082.3	DNM1
165.287	0.442038	0.00606758	0.0912886	ENSCAFG00000000647.3	SERAC1
435.36	0.441993	0.0386343	0.268377	ENSCAFG00000015779.3	PRAF2
499.396	0.441862	7.65774e-05	0.00401975	ENSCAFG00000004596.3	TMCC1
43.6669	0.440769	0.0723804	0.368783	ENSCAFG00000012018.4	P4HTM
311.806	0.440659	0.0752723	0.376486	ENSCAFG00000019662.3	not annotated
300.895	0.440564	0.00300607	0.0573806	ENSCAFG00000017108.3	not annotated
44.6727	0.440196	0.0527276	0.31513	ENSCAFG00000017191.2	TMED8
13.7723	0.440137	0.0813832	0.391278	ENSCAFG00000008634.4	CCDC158
91.8159	0.440136	0.0140769	0.152001	ENSCAFG00000003676.4	not annotated
146.718	0.4401	0.0305698	0.23517	ENSCAFG00000016761.4	CPEB4
875.048	0.439828	0.00251488	0.0505028	ENSCAFG00000032632.1	WNT7A
103.306	0.439739	0.0607166	0.338472	ENSCAFG00000015660.3	TMEM30B
428.298	0.439716	0.0755969	0.377008	ENSCAFG00000002782.3	MEI4
42.4065	0.439388	0.0582906	0.33291	ENSCAFG00000013774.3	MAP3K14
17.8022	0.439345	0.0786853	0.386903	ENSCAFG00000024784.2	ARL16
78.3517	0.439308	0.0531654	0.316554	ENSCAFG00000007357.4	ACVR1B
21.6932	0.439284	0.0745137	0.374747	ENSCAFG00000012298.3	FES
44.2233	0.43885	0.0822918	0.393359	ENSCAFG00000015156.3	not annotated
88.6098	0.438651	0.0157897	0.161938	ENSCAFG00000032414.1	PLEKHA2
189.673	0.438359	0.00379523	0.0673147	ENSCAFG00000009371.3	SORBS3
315.87	0.438041	0.0115242	0.135314	ENSCAFG00000032222.1	not annotated
220.024	0.437856	0.0523372	0.313892	ENSCAFG00000004386.5	not annotated
412.784	0.437541	0.0010381	0.027966	ENSCAFG00000005700.4	BAIAP2
26.5887	0.437471	0.0816587	0.39217	ENSCAFG00000029771.1	LYRM5
39.4661	0.437056	0.0675814	0.356974	ENSCAFG00000016571.2	AGTRAP
6.95958	0.436532	0.0600028	0.336761	ENSCAFG00000016771.3	CASZ1
3.82491	0.436344	0.0275762	0.221992	ENSCAFG00000007845.5	DKK3
242.676	0.436277	0.0559637	0.325053	ENSCAFG00000006588.3	PCED1A
42.6618	0.436271	0.0813019	0.391278	ENSCAFG00000028791.1	PEMT
6.62413	0.436212	0.0595295	0.335555	ENSCAFG00000005350.3	PRX
1480.91	0.436109	6.3648e-05	0.00353606	ENSCAFG00000015532.4	MYO9B
79.4222	0.435925	0.0473692	0.298924	ENSCAFG00000019365.4	not annotated
51.1752	0.435426	0.0845993	0.398912	ENSCAFG00000019258.3	VWA1
16.2381	0.435008	0.0833017	0.396328	ENSCAFG00000018557.3	ADAMTS10
137.058	0.434985	0.0119696	0.138045	ENSCAFG00000014341.3	RFXANK
333.266	0.434737	0.00442691	0.0741002	ENSCAFG00000013773.4	BCR
46.5264	0.43441	0.0790989	0.387584	ENSCAFG00000029494.1	CEND1
974.785	0.433951	0.00295043	0.0566213	ENSCAFG00000001371.4	SUN2
21.5154	0.433395	0.0775721	0.383518	ENSCAFG00000029121.1	FAM78A
242.229	0.433116	0.0309183	0.236958	ENSCAFG00000003824.3	MICAL1
397.265	0.432753	0.0704813	0.363559	ENSCAFG00000013770.4	not annotated
11.3775	0.431317	0.0871376	0.404997	ENSCAFG00000005431.3	RNASE1
379.488	0.430196	0.00221252	0.045983	ENSCAFG00000028570.1	DUSP3
407.922	0.430059	0.0693051	0.361272	ENSCAFG00000000572.4	LMF2
7434.1	0.430002	0.0429219	0.283097	ENSCAFG00000001818.3	not annotated
737.949	0.429578	0.00953779	0.121807	ENSCAFG00000009661.3	PIK3C2B
42.3574	0.429527	0.0513847	0.311574	ENSCAFG00000030228.1	RBM11
69.5348	0.429481	0.0371259	0.262469	ENSCAFG00000007489.4	RILPL2
101.542	0.429437	0.0891839	0.40919	ENSCAFG00000015776.2	CCDC120
4.9752	0.428456	0.0510941	0.310434	ENSCAFG00000020364.3	TPPP3
49.2362	0.428186	0.0517005	0.311978	ENSCAFG00000001513.4	KCTD17
5.22544	0.428161	0.0636202	0.345256	ENSCAFG00000018170.4	INSR
177.671	0.427872	0.00546496	0.0841734	ENSCAFG00000003236.3	INPP5B
112.139	0.427853	0.0356383	0.256538	ENSCAFG00000017669.3	BTK
103.38	0.427848	0.0800037	0.389197	ENSCAFG00000006474.4	PGGHG
357.957	0.427753	0.00172702	0.0390784	ENSCAFG00000018136.4	not annotated
1969.56	0.427483	0.0028974	0.05583	ENSCAFG00000031382.1	PMEPA1
5.37439	0.427373	0.0304232	0.234675	ENSCAFG00000013672.3	SORD
4.86371	0.427279	0.039415	0.270648	ENSCAFG00000019861.3	GALNS
14.8482	0.427238	0.089152	0.40919	ENSCAFG00000012928.3	LIMD2
137.779	0.427014	0.0105326	0.128274	ENSCAFG00000012914.4	CLIC4
141.427	0.426929	0.0221925	0.196557	ENSCAFG00000016406.3	CHST12
82.1543	0.426627	0.0240288	0.205562	ENSCAFG00000013969.3	SYTL5
346.745	0.425954	0.00987799	0.124153	ENSCAFG00000000745.3	TBC1D22A
56.8892	0.424727	0.0389261	0.269133	ENSCAFG00000005792.3	not annotated
6.94173	0.424558	0.0681164	0.35814	ENSCAFG00000003227.3	EEPD1
83.9199	0.424337	0.081211	0.391278	ENSCAFG00000032682.1	NAA38
134.826	0.423823	0.0166337	0.167193	ENSCAFG00000014891.3	PGPEP1
293.345	0.423609	0.079404	0.388131	ENSCAFG00000019424.3	PKD1
259.362	0.423604	0.0108267	0.130577	ENSCAFG00000003845.3	not annotated
11.7002	0.423602	0.0847462	0.399277	ENSCAFG00000013923.4	SUSD2
5.34325	0.423367	0.048606	0.30376	ENSCAFG00000017184.3	IL6R
305.526	0.423152	0.0136295	0.149234	ENSCAFG00000002499.3	DYNC2LI1
16.8926	0.422793	0.0920635	0.416767	ENSCAFG00000000828.3	RPS6KA2
34.0765	0.422698	0.0749509	0.375623	ENSCAFG00000019116.4	MAMLD1
1017.92	0.422501	0.00677626	0.0980258	ENSCAFG00000025002.3	DPP4
103.312	0.422012	0.0203252	0.187228	ENSCAFG00000005641.3	RAB2B
62.9778	0.421608	0.0382535	0.2668	ENSCAFG00000004358.5	IQSEC1
5.65691	0.421354	0.0591763	0.335285	ENSCAFG00000023994.2	not annotated
126.469	0.421298	0.0337621	0.249124	ENSCAFG00000001636.3	PPP1R16A
418.97	0.420999	0.020296	0.1872	ENSCAFG00000001356.3	PDGFB
172.94	0.420985	0.0118031	0.137014	ENSCAFG00000012076.2	SLC25A20
118.422	0.420767	0.0185588	0.177128	ENSCAFG00000029785.1	not annotated
152.131	0.420628	0.019148	0.180453	ENSCAFG00000000009.3	PQLC1
890.519	0.420574	0.0606755	0.338472	ENSCAFG00000010545.3	RNPEP
440.193	0.420568	0.0130937	0.145828	ENSCAFG00000017008.3	AURKB
202.659	0.420208	0.0526044	0.314657	ENSCAFG00000020318.2	PLA2G15
18.4444	0.419899	0.0959481	0.427086	ENSCAFG00000003420.3	VRK3
3.34518	0.419426	0.0393933	0.270648	ENSCAFG00000003662.4	TBC1D9
136.354	0.419228	0.0281241	0.224365	ENSCAFG00000011349.3	not annotated
155.021	0.419143	0.0847895	0.399277	ENSCAFG00000000771.3	AGPAT1
202.041	0.418324	0.0329584	0.245605	ENSCAFG00000013614.4	DTX2
107.938	0.418149	0.0552622	0.322977	ENSCAFG00000024500.3	PRRG2
272.023	0.417964	0.0128533	0.144618	ENSCAFG00000009009.3	DECR1
6.38694	0.417918	0.0735264	0.372009	ENSCAFG00000000855.3	IL5
133.377	0.417744	0.00895748	0.117335	ENSCAFG00000003381.3	IAH1
263.352	0.417358	0.0593451	0.335555	ENSCAFG00000018288.5	CAMSAP3
135.595	0.417152	0.00950066	0.12166	ENSCAFG00000032499.1	CRELD1
195.324	0.417149	0.0141137	0.152008	ENSCAFG00000031331.1	OCIAD2
103.192	0.417103	0.0968162	0.429165	ENSCAFG00000029158.2	ZNF385A
257.693	0.416692	0.00642158	0.0948162	ENSCAFG00000000484.3	STK3
164.632	0.416336	0.0609115	0.33893	ENSCAFG00000012763.3	SEPN1
1539.86	0.416225	0.0867451	0.404621	ENSCAFG00000023272.2	FSTL3
131.722	0.416129	0.034163	0.250786	ENSCAFG00000000767.4	CELSR1
43.4883	0.416125	0.074106	0.373091	ENSCAFG00000002717.4	not annotated
33.7919	0.415966	0.0792686	0.387755	ENSCAFG00000012326.3	FAM63A
215.447	0.415922	0.0428947	0.283097	ENSCAFG00000001546.3	MROH1
329.932	0.415906	0.0299765	0.232899	ENSCAFG00000005619.5	ARHGEF17
130.63	0.415428	0.0264712	0.217034	ENSCAFG00000001434.3	not annotated
3.55935	0.415177	0.0353209	0.255607	ENSCAFG00000000075.5	TNFRSF11A
151.706	0.414919	0.0434558	0.285089	ENSCAFG00000016279.4	CASP9
4.27673	0.414577	0.0486126	0.30376	ENSCAFG00000015703.2	LRRN4CL
55.2306	0.41426	0.0519578	0.312888	ENSCAFG00000017533.3	SNAPIN
24.2594	0.414247	0.100245	0.437304	ENSCAFG00000008664.3	PLEKHA7
168.127	0.414053	0.0627993	0.343517	ENSCAFG00000014687.3	TMEM59L
147.211	0.413968	0.0131589	0.146213	ENSCAFG00000004075.4	NCOA1
258.241	0.413766	0.0219225	0.195509	ENSCAFG00000019275.3	DVL1
37.3592	0.413332	0.085363	0.401189	ENSCAFG00000017835.4	HHIPL1
636.609	0.41328	0.0102725	0.126578	ENSCAFG00000025192.1	CASP8
141.184	0.41298	0.0520111	0.312943	ENSCAFG00000018728.3	RFX2
16.1907	0.412764	0.0987265	0.433728	ENSCAFG00000024978.2	LRRN4
11.5996	0.412763	0.100803	0.438266	ENSCAFG00000002233.6	NPR2
720.791	0.412688	0.053434	0.317755	ENSCAFG00000019432.3	BTBD2
255.068	0.412414	0.0706739	0.364289	ENSCAFG00000028814.1	not annotated
297.018	0.412384	0.00211835	0.0444139	ENSCAFG00000013261.3	PCMTD2
198.599	0.412184	0.0213347	0.192119	ENSCAFG00000018620.3	GPR108
84.7749	0.412085	0.0243877	0.207633	ENSCAFG00000014373.3	TXNRD2
68.405	0.411901	0.100964	0.43843	ENSCAFG00000012095.3	AHDC1
176.336	0.411499	0.0514255	0.311574	ENSCAFG00000020003.3	MIGA2
448.212	0.411363	0.0153141	0.158927	ENSCAFG00000004854.3	ATP6V0B
4.48018	0.411315	0.0346818	0.253211	ENSCAFG00000011372.3	CACNG1
1073.92	0.411312	0.00778863	0.106826	ENSCAFG00000016932.3	NPC2
543.762	0.411082	0.00394901	0.0692677	ENSCAFG00000003751.3	CC2D1B
537.838	0.410348	0.00831092	0.112477	ENSCAFG00000017492.3	ARHGAP17
169.024	0.410311	0.00939891	0.12079	ENSCAFG00000000242.6	PHYKPL
114.274	0.410164	0.0687284	0.359848	ENSCAFG00000003516.3	TRIM32
24.7518	0.409897	0.0950438	0.42487	ENSCAFG00000020378.3	KIAA0895L
126.035	0.409889	0.0596179	0.335921	ENSCAFG00000032388.1	DCAKD
10.9939	0.409863	0.102739	0.442784	ENSCAFG00000012129.3	GRK5
62.6352	0.409843	0.0583671	0.33308	ENSCAFG00000007860.3	CSRNP2
152.962	0.409647	0.0163192	0.165487	ENSCAFG00000017867.4	EML1
861.852	0.409407	0.00373808	0.0666321	ENSCAFG00000012014.3	SH3BP4
199.627	0.409307	0.0175093	0.171938	ENSCAFG00000029357.1	NCEH1
5.15649	0.409048	0.0482111	0.302176	ENSCAFG00000001161.4	not annotated
303.651	0.408705	0.00165494	0.0381116	ENSCAFG00000014554.3	ACOX3
8.68778	0.408686	0.0956486	0.426506	ENSCAFG00000015316.4	GPR161
513.095	0.408647	0.0502432	0.307874	ENSCAFG00000004975.3	RABAC1
27.5649	0.408594	0.0960625	0.427284	ENSCAFG00000014805.4	DNM3
827.417	0.408568	0.0118718	0.137452	ENSCAFG00000017257.3	MAN2B1
23.7109	0.408549	0.0972255	0.429779	ENSCAFG00000007268.4	DNMT3B
83.1091	0.408365	0.033694	0.249007	ENSCAFG00000001405.3	NRBP2
31.5381	0.408356	0.0839062	0.397741	ENSCAFG00000031580.1	CLYBL
233	0.408353	0.0505816	0.309163	ENSCAFG00000018234.4	MCOLN1
19.2701	0.408199	0.104887	0.447716	ENSCAFG00000009694.4	RIPPLY3
52.8991	0.407739	0.105945	0.448935	ENSCAFG00000003434.2	VAX2
84.6992	0.407505	0.0281127	0.224365	ENSCAFG00000000983.3	SMDT1
322.279	0.407331	0.0121238	0.138816	ENSCAFG00000004652.4	GLB1
151.306	0.407088	0.0796881	0.388456	ENSCAFG00000019734.3	PLPP2
11.9148	0.407053	0.105672	0.448509	ENSCAFG00000024920.2	GPN1
210.637	0.406932	0.0652878	0.350065	ENSCAFG00000004563.4	PPP1R37
141.722	0.406827	0.0348215	0.253827	ENSCAFG00000014232.3	ARVCF
385.122	0.406726	0.0629215	0.343631	ENSCAFG00000023636.3	PRSS22
302.546	0.406528	0.00829613	0.112477	ENSCAFG00000031583.1	not annotated
38.181	0.406424	0.0889675	0.408919	ENSCAFG00000023158.2	ZKSCAN5
395.367	0.406368	0.00697117	0.0999341	ENSCAFG00000025255.3	PEAK1
145.295	0.406283	0.0502373	0.307874	ENSCAFG00000003858.3	GYS1
152.22	0.406108	0.0757797	0.377524	ENSCAFG00000019236.4	WDR81
458.247	0.406034	0.00679077	0.0980746	ENSCAFG00000003997.3	PARP12
389.625	0.405991	0.0694675	0.361464	ENSCAFG00000007157.4	GRAMD1A
43.9018	0.405867	0.107755	0.45344	ENSCAFG00000012628.4	TMEM25
8.99057	0.405661	0.0934118	0.420869	ENSCAFG00000013819.5	FMNL1
108.524	0.405657	0.0184498	0.176525	ENSCAFG00000012641.3	PSTK
21.6549	0.405619	0.104163	0.446217	ENSCAFG00000012686.3	CCDC157
292.729	0.405534	0.0562823	0.325739	ENSCAFG00000016392.4	TTYH3
5.65151	0.405012	0.0739974	0.373091	ENSCAFG00000003825.3	MATN3
100.031	0.404985	0.0312917	0.239049	ENSCAFG00000005213.3	IL15RA
368.387	0.404802	0.0652302	0.350065	ENSCAFG00000020067.4	COQ4
1328.68	0.404754	0.00089411	0.0250138	ENSCAFG00000010846.3	PFKL
67.523	0.404673	0.103152	0.443583	ENSCAFG00000023178.3	FGA
30.1815	0.404505	0.108622	0.454812	ENSCAFG00000016257.3	MCC
199.369	0.404089	0.109367	0.455793	ENSCAFG00000000913.3	TSPO
89.2217	0.404037	0.0917769	0.416129	ENSCAFG00000012178.3	TMEM222
9.26767	0.403923	0.10374	0.444938	ENSCAFG00000013115.3	MELTF
188.509	0.403657	0.0905235	0.412542	ENSCAFG00000003961.4	SPHK2
269.504	0.403235	0.0539145	0.318962	ENSCAFG00000023613.4	ANKRD54
9.83547	0.402616	0.10841	0.454722	ENSCAFG00000000893.3	PNPLA3
641.462	0.402616	0.00209878	0.0441331	ENSCAFG00000008704.3	THBS1
459.724	0.402272	0.0521036	0.313236	ENSCAFG00000000988.3	NAGA
165.087	0.402164	0.0420643	0.279737	ENSCAFG00000011954.3	not annotated
3.05658	0.402145	0.0378618	0.265125	ENSCAFG00000025231.2	GRASP
7.1483	0.401934	0.0715606	0.366742	ENSCAFG00000000997.3	FAM83A
35.5082	0.401891	0.110211	0.456778	ENSCAFG00000032281.1	XKR8
12.5594	0.401629	0.111669	0.459618	ENSCAFG00000000273.5	AGAP2
305.642	0.401566	0.0510885	0.310434	ENSCAFG00000018925.3	KDM4B
348.368	0.401415	0.00492272	0.0796901	ENSCAFG00000011671.3	OTUD7B
22.1635	0.401238	0.111914	0.460229	ENSCAFG00000001052.3	HINT3
11.1637	0.401197	0.109943	0.456326	ENSCAFG00000019022.4	ACOT11
23.1598	0.400928	0.106445	0.450051	ENSCAFG00000004890.3	VILL
804.528	0.399712	0.0246015	0.208711	ENSCAFG00000018091.2	SYNPO
382.036	0.399574	0.0237227	0.204249	ENSCAFG00000008630.4	KIFC3
226.884	0.399368	0.0684189	0.358885	ENSCAFG00000016383.3	STARD3
52.4738	0.399108	0.0607656	0.338514	ENSCAFG00000029028.1	ZNF226
102.727	0.398476	0.103317	0.44406	ENSCAFG00000019193.4	APBA3
118.859	0.398105	0.0177503	0.172996	ENSCAFG00000009855.4	not annotated
142.01	0.397895	0.0880904	0.4077	ENSCAFG00000014073.4	SLC12A9
159.502	0.397877	0.0764861	0.379718	ENSCAFG00000003649.3	ALDH16A1
21.9062	0.397777	0.111893	0.460229	ENSCAFG00000007402.3	FAM149A
10.4583	0.397719	0.098477	0.433159	ENSCAFG00000020148.3	FAM69A
71.0031	0.397605	0.0718032	0.367651	ENSCAFG00000018697.3	TWSG1
650.213	0.397523	0.0300531	0.233205	ENSCAFG00000010019.3	PCBP4
2138.36	0.397362	0.00529075	0.0825589	ENSCAFG00000003663.4	not annotated
164.993	0.3971	0.0900597	0.411347	ENSCAFG00000007330.3	REEP5
29.6734	0.396963	0.11242	0.461114	ENSCAFG00000003108.3	LYRM2
83.3082	0.396881	0.0491742	0.305398	ENSCAFG00000018240.3	SLC26A2
702.187	0.396652	0.0700881	0.36271	ENSCAFG00000003541.4	AP2A1
642.528	0.396651	0.0274251	0.221563	ENSCAFG00000003772.3	SNX3
25.1027	0.396574	0.104403	0.446973	ENSCAFG00000006914.4	STK33
406.022	0.39655	0.0455486	0.291895	ENSCAFG00000009367.4	HPS1
1136.29	0.396455	0.0134653	0.147898	ENSCAFG00000029937.1	EFHD1
524.597	0.396357	0.0170827	0.16938	ENSCAFG00000009383.3	VPS18
41.5118	0.396294	0.102924	0.443074	ENSCAFG00000018274.3	MIEF2
59.5599	0.396143	0.096885	0.429188	ENSCAFG00000015687.4	STK11IP
29.1819	0.396139	0.0914558	0.415192	ENSCAFG00000023253.2	FAXC
219.039	0.395912	0.0962056	0.427578	ENSCAFG00000020041.2	ZDHHC12
231.693	0.395889	0.0516938	0.311978	ENSCAFG00000004439.3	RTN2
7.73945	0.395841	0.0879607	0.407496	ENSCAFG00000014866.3	ZFYVE28
11.4822	0.395756	0.113052	0.462376	ENSCAFG00000029440.1	ZNF688
106.512	0.395695	0.0247514	0.209471	ENSCAFG00000005028.3	XYLB
141.678	0.395425	0.0120563	0.138538	ENSCAFG00000013922.2	ARNT2
176.874	0.395235	0.025893	0.213936	ENSCAFG00000011072.4	ERO1B
55.1651	0.395178	0.0953548	0.425717	ENSCAFG00000031300.2	MAGIX
487.549	0.394915	0.0330518	0.245789	ENSCAFG00000011358.4	DISP1
9.39664	0.394743	0.0699544	0.362498	ENSCAFG00000012816.4	SNED1
1202.78	0.394712	0.0435616	0.285178	ENSCAFG00000029227.1	CSRP1
573.335	0.394691	0.00653068	0.0954402	ENSCAFG00000030005.2	not annotated
224.817	0.394557	0.0105055	0.128274	ENSCAFG00000002853.4	URGCP
3.6416	0.394461	0.0402266	0.273894	ENSCAFG00000012762.3	COCH
110.871	0.394288	0.0540052	0.318962	ENSCAFG00000013559.2	PLEKHM3
13.5068	0.393893	0.117628	0.471107	ENSCAFG00000012022.3	ECM1
16.5484	0.393575	0.119193	0.473786	ENSCAFG00000003882.4	DDO
196.948	0.393396	0.0127921	0.14427	ENSCAFG00000019417.3	PNPLA7
151.069	0.393371	0.0509372	0.310009	ENSCAFG00000015701.4	CYTH3
11.9324	0.392914	0.117095	0.46963	ENSCAFG00000005041.3	AXL
38.3902	0.392913	0.118354	0.472284	ENSCAFG00000029522.1	EPHX3
178.469	0.392743	0.0546177	0.321119	ENSCAFG00000005699.3	DNAJC18
17.2767	0.392645	0.120139	0.474325	ENSCAFG00000002057.3	PDGFRA
620.549	0.392335	0.120456	0.474972	ENSCAFG00000023134.1	TNFRSF12A
1313.05	0.392226	0.000619825	0.0191493	ENSCAFG00000019785.4	KIF1B
10.8618	0.391991	0.114021	0.463553	ENSCAFG00000028936.1	not annotated
378.439	0.391874	0.0947401	0.424044	ENSCAFG00000012219.4	GAS2L1
107.433	0.391593	0.0795845	0.388335	ENSCAFG00000030823.1	POMGNT2
288.741	0.391547	0.0723642	0.368783	ENSCAFG00000013202.4	SIDT2
13.6302	0.391533	0.119833	0.474325	ENSCAFG00000018101.3	CD74
51.8597	0.39055	0.121766	0.477106	ENSCAFG00000012027.1	YBEY
82.248	0.390156	0.122272	0.477908	ENSCAFG00000015612.3	GHDC
340.942	0.389921	0.107831	0.453628	ENSCAFG00000019864.2	GBGT1
1668.27	0.389812	0.00623382	0.0929087	ENSCAFG00000020432.3	WLS
316.007	0.389743	0.00659661	0.0961085	ENSCAFG00000023835.2	ACAD11
4.05907	0.389607	0.0474448	0.299213	ENSCAFG00000032130.1	TUBB1
116.923	0.389584	0.105621	0.448509	ENSCAFG00000019220.3	not annotated
25.7619	0.389428	0.110641	0.457364	ENSCAFG00000029711.1	ZNF2
39.7233	0.389239	0.0880549	0.407668	ENSCAFG00000029052.1	RAB6B
83.4057	0.389217	0.115954	0.46768	ENSCAFG00000007443.3	PXMP4
68.3897	0.389018	0.094129	0.422557	ENSCAFG00000013350.3	SIPA1
766.956	0.388883	0.000153389	0.00673874	ENSCAFG00000017527.3	SRPX2
152.635	0.388843	0.0546494	0.321119	ENSCAFG00000017438.4	RAB3D
106.212	0.3888	0.0385098	0.268085	ENSCAFG00000016410.3	PLEKHH1
52.5785	0.388779	0.0665575	0.353406	ENSCAFG00000025462.2	DHRS2
13.5753	0.388306	0.0736032	0.372021	ENSCAFG00000010883.3	FMO5
749.033	0.388228	0.000336267	0.0119234	ENSCAFG00000017408.3	GTF3C1
6.25931	0.387857	0.0533881	0.317615	ENSCAFG00000010285.4	ABCG1
1165.7	0.387847	0.00542237	0.0838792	ENSCAFG00000010793.4	SLC12A7
1202.3	0.38779	0.00264551	0.0525292	ENSCAFG00000015248.3	PI4KA
20.2877	0.387509	0.117991	0.471371	ENSCAFG00000020332.3	LCAT
105.11	0.387484	0.0551248	0.322835	ENSCAFG00000020042.3	MON1B
6.99835	0.38745	0.110913	0.458253	ENSCAFG00000006859.3	TMEM132B
4.66226	0.387388	0.0634527	0.344609	ENSCAFG00000014145.3	ITGA2B
99.307	0.387278	0.0751863	0.376406	ENSCAFG00000012580.3	not annotated
192.956	0.387158	0.0977147	0.430996	ENSCAFG00000016736.3	FBXL19
2.98757	0.387104	0.0374847	0.263761	ENSCAFG00000032079.1	FNDC11
532.287	0.386943	0.022262	0.196557	ENSCAFG00000014932.4	MED15
130.904	0.386929	0.0851127	0.400276	ENSCAFG00000019003.3	CARHSP1
418.343	0.386526	0.0787008	0.386903	ENSCAFG00000015801.4	PRICKLE3
4.03646	0.386514	0.0641378	0.346879	ENSCAFG00000032747.1	FN3K
259.942	0.38596	0.0148198	0.156391	ENSCAFG00000018663.3	TNFAIP1
67.9336	0.38592	0.112226	0.46073	ENSCAFG00000004065.2	C6orf120
4.47655	0.3859	0.0570349	0.328232	ENSCAFG00000008511.3	HVCN1
343.8	0.385761	0.0402942	0.274093	ENSCAFG00000013699.3	LRWD1
13.8051	0.38543	0.127119	0.485737	ENSCAFG00000016172.3	TLR6
46.06	0.385244	0.107333	0.452064	ENSCAFG00000006955.3	RGS20
271.705	0.385114	0.014217	0.152624	ENSCAFG00000005677.3	ARAP1
91.8276	0.385068	0.0315857	0.239628	ENSCAFG00000006559.3	ITPRIPL1
5.29661	0.385058	0.0820945	0.392942	ENSCAFG00000031571.1	PRAP1
96.6935	0.385023	0.0303229	0.234534	ENSCAFG00000005940.3	THSD1
196.877	0.384835	0.0117158	0.136778	ENSCAFG00000028782.1	not annotated
261.678	0.384761	0.0722632	0.36875	ENSCAFG00000019869.4	RALGDS
18.1951	0.384685	0.126018	0.483409	ENSCAFG00000023925.2	not annotated
28.5	0.384069	0.127588	0.485989	ENSCAFG00000017920.4	ANGPTL6
1432.42	0.384009	0.083934	0.397741	ENSCAFG00000009696.3	WFDC2
20.4707	0.383832	0.121172	0.476742	ENSCAFG00000017529.3	SYTL4
5.69336	0.383753	0.0831504	0.396136	ENSCAFG00000014400.3	CCDC88B
135.479	0.383685	0.0248956	0.209959	ENSCAFG00000008363.3	P2RX4
336.957	0.38363	0.0834344	0.396563	ENSCAFG00000010100.3	TEX264
6.12611	0.383297	0.0864044	0.404262	ENSCAFG00000013662.1	CDC42EP2
7.16436	0.383188	0.0985362	0.433159	ENSCAFG00000001014.3	SYNGAP1
664.736	0.383172	0.00116018	0.030051	ENSCAFG00000007207.3	LATS2
104.776	0.383087	0.0441766	0.286446	ENSCAFG00000001458.3	TBC1D22B
337.909	0.38303	0.00935478	0.120513	ENSCAFG00000005506.3	CYTH1
442.208	0.383021	0.0261024	0.214683	ENSCAFG00000004931.4	PLCD1
43.3363	0.382903	0.100906	0.43838	ENSCAFG00000030256.1	ZNF333
39.8864	0.382295	0.106869	0.450724	ENSCAFG00000010703.4	CCDC28B
237.615	0.381965	0.033914	0.249987	ENSCAFG00000019076.3	CTIF
50.2387	0.38193	0.0715474	0.366742	ENSCAFG00000000361.4	TBC1D30
269.242	0.381786	0.0313367	0.239137	ENSCAFG00000020254.4	NFAT5
225.559	0.38173	0.0461609	0.294761	ENSCAFG00000008637.3	DCP1A
1895.84	0.381703	0.0107613	0.130102	ENSCAFG00000009281.3	F2RL1
301.312	0.381501	0.0755768	0.377008	ENSCAFG00000012191.3	RABGGTA
309.821	0.381438	0.0866502	0.404621	ENSCAFG00000007410.3	SNTA1
282.981	0.381299	0.028966	0.228378	ENSCAFG00000019947.3	KLHL36
74.3401	0.38123	0.0871161	0.404997	ENSCAFG00000002214.3	TRAM2
415.047	0.380999	0.0320227	0.240896	ENSCAFG00000031622.1	ORMDL3
7.2181	0.380764	0.113044	0.462376	ENSCAFG00000016500.4	MISP3
187.717	0.38053	0.0605928	0.338211	ENSCAFG00000001595.2	ADCK5
114.214	0.38044	0.114279	0.463993	ENSCAFG00000012164.3	NCKIPSD
166.799	0.380295	0.0256374	0.212944	ENSCAFG00000009076.3	PLBD2
9.29207	0.380062	0.120108	0.474325	ENSCAFG00000015022.4	FAM53A
41.4075	0.379734	0.0997943	0.43627	ENSCAFG00000012809.4	MPZL3
60.2222	0.379477	0.131229	0.492929	ENSCAFG00000016896.4	TGFB1I1
11.4911	0.379449	0.114101	0.463744	ENSCAFG00000023829.1	PMAIP1
168.104	0.379269	0.0818187	0.392279	ENSCAFG00000004892.4	DEDD2
89.7465	0.379129	0.121741	0.477106	ENSCAFG00000005521.4	PLEKHG2
6.81429	0.37899	0.0972042	0.429779	ENSCAFG00000009059.4	COL2A1
13.5516	0.378848	0.131861	0.494149	ENSCAFG00000012952.4	VPS37D
89.7983	0.378793	0.115932	0.46768	ENSCAFG00000003487.4	PQLC3
2.11591	0.378673	0.0247938	0.209471	ENSCAFG00000029756.1	PPP1R1A
133.05	0.378623	0.109125	0.455783	ENSCAFG00000004556.3	GPRC5C
244.169	0.378506	0.106418	0.450051	ENSCAFG00000023380.3	DTX3
235.146	0.37849	0.0132677	0.146974	ENSCAFG00000011029.1	COX17
857.644	0.377926	0.0403205	0.274141	ENSCAFG00000012965.5	PACS1
839.227	0.377724	0.00776204	0.106738	ENSCAFG00000004226.3	STRN4
468.585	0.37771	0.0115134	0.135314	ENSCAFG00000019881.2	cyba
134.637	0.377692	0.0580769	0.331954	ENSCAFG00000018049.4	ZNF839
544.507	0.377512	0.0052028	0.0822653	ENSCAFG00000032127.1	CHST11
125.455	0.377243	0.0904847	0.412497	ENSCAFG00000010716.3	TPCN2
22.7168	0.377172	0.123183	0.478865	ENSCAFG00000015879.5	CROCC
381.563	0.376986	0.00560431	0.0855812	ENSCAFG00000016834.4	NUMB
257.476	0.37679	0.0429299	0.283097	ENSCAFG00000005540.3	CANT1
536.654	0.376715	0.0293631	0.230073	ENSCAFG00000001758.3	FBXO7
413.361	0.376656	0.0355276	0.256538	ENSCAFG00000016552.3	DCAF5
129.167	0.37657	0.100921	0.43838	ENSCAFG00000000751.5	not annotated
193.744	0.376486	0.0174384	0.171596	ENSCAFG00000009370.3	TANC1
12.1973	0.376337	0.124038	0.479819	ENSCAFG00000019554.4	C9orf172
183.85	0.375986	0.0624024	0.342269	ENSCAFG00000012461.3	ASB1
126.664	0.375852	0.056231	0.325574	ENSCAFG00000005108.4	COQ8B
6.74789	0.375626	0.0597224	0.336112	ENSCAFG00000012575.3	CAMK2N2
4.07174	0.375547	0.059452	0.335555	ENSCAFG00000008438.4	EPHX2
57.4156	0.375166	0.102623	0.442784	ENSCAFG00000019248.4	MIB2
288.373	0.374723	0.0168965	0.168451	ENSCAFG00000008039.3	DIP2B
349.006	0.374722	0.0144798	0.154738	ENSCAFG00000016895.3	TRAPPC1
557.202	0.374436	0.00441076	0.0739704	ENSCAFG00000007932.3	EDEM2
194.454	0.374321	0.0352439	0.255494	ENSCAFG00000014770.3	ELL
406.339	0.374095	0.0464546	0.295843	ENSCAFG00000025332.2	not annotated
27.9665	0.374014	0.138256	0.50616	ENSCAFG00000016070.3	DAGLA
4.08278	0.37376	0.0753365	0.376486	ENSCAFG00000020098.4	PIP5KL1
21.9289	0.373747	0.134632	0.499202	ENSCAFG00000016485.3	RAD51B
6.12013	0.373705	0.0662761	0.352304	ENSCAFG00000031530.1	EGR4
500.809	0.37349	0.0018918	0.0414282	ENSCAFG00000005043.4	EXOC7
10.4939	0.372759	0.134047	0.498574	ENSCAFG00000010499.3	CDON
2.34986	0.372685	0.0256544	0.212961	ENSCAFG00000003429.3	CFTR
3313.67	0.372455	0.0157322	0.161938	ENSCAFG00000002154.4	TLN1
8.52628	0.372417	0.0928145	0.418971	ENSCAFG00000008005.4	CHST2
3521.99	0.372356	0.0515089	0.311574	ENSCAFG00000014262.3	not annotated
41.1394	0.37226	0.138124	0.50597	ENSCAFG00000002814.3	KCNQ4
578.956	0.372206	0.140697	0.511423	ENSCAFG00000004907.3	SERF2
42.4987	0.372062	0.128036	0.486457	ENSCAFG00000030689.1	ADPRHL2
52.9283	0.372014	0.078857	0.387172	ENSCAFG00000008685.3	CCNG2
472.982	0.371956	0.00469769	0.0773004	ENSCAFG00000016685.4	FXR2
136.68	0.371781	0.0822614	0.393345	ENSCAFG00000006450.3	SIRT3
765.559	0.371498	0.0177868	0.173178	ENSCAFG00000001034.4	SEC24A
177.089	0.371446	0.0643633	0.347281	ENSCAFG00000012882.3	TMEM50A
28.4664	0.371401	0.122559	0.478376	ENSCAFG00000005874.4	MAP4K1
10.0454	0.370926	0.139207	0.508208	ENSCAFG00000030496.2	FHAD1
67.7459	0.370569	0.0695857	0.361552	ENSCAFG00000006879.4	MARCH8
1094.75	0.370539	0.0134357	0.147898	ENSCAFG00000003829.4	LAPTM4A
508.352	0.370233	0.0712354	0.365731	ENSCAFG00000019438.4	TSC2
15.6171	0.369758	0.141326	0.512797	ENSCAFG00000002594.4	KMT5C
35.4659	0.369708	0.11791	0.471311	ENSCAFG00000011625.4	NFATC2
74.9778	0.369528	0.0576425	0.329875	ENSCAFG00000006862.3	not annotated
537.922	0.369466	0.0314685	0.239247	ENSCAFG00000015219.3	ZZEF1
331.702	0.369322	0.117042	0.469547	ENSCAFG00000019539.3	FBXW5
351.541	0.369234	0.0847711	0.399277	ENSCAFG00000019687.3	not annotated
653.257	0.369162	0.00392986	0.0690167	ENSCAFG00000018300.3	PPP1R13B
1943.8	0.368981	0.00349328	0.0637813	ENSCAFG00000028879.1	PTRF
257.581	0.368819	0.013333	0.14723	ENSCAFG00000006933.3	TMEM9B
4.253	0.368756	0.081418	0.391278	ENSCAFG00000010654.3	AGPAT3
823.665	0.368559	0.00574223	0.0871281	ENSCAFG00000010476.4	NOTCH2
21.9851	0.368152	0.144622	0.517672	ENSCAFG00000005493.4	ZNF219
4.83549	0.368042	0.0983381	0.432884	ENSCAFG00000003908.3	IZUMO1
34.1733	0.367768	0.127991	0.486457	ENSCAFG00000003980.2	MAP3K8
11.6209	0.367584	0.127221	0.485789	ENSCAFG00000019983.4	PRRX2
339.608	0.367506	0.033482	0.248242	ENSCAFG00000001717.3	TOM1
564.325	0.367501	0.073167	0.370716	ENSCAFG00000001531.3	SMO
202.818	0.367457	0.0178932	0.173559	ENSCAFG00000012767.4	RUBCN
361.382	0.367289	0.0299809	0.232899	ENSCAFG00000003384.3	STK40
231.864	0.36717	0.0203248	0.187228	ENSCAFG00000015333.3	NPTX2
915.807	0.367098	0.128655	0.487253	ENSCAFG00000011202.3	LRP10
28.0538	0.367008	0.125566	0.482721	ENSCAFG00000010369.3	AZIN2
10709.2	0.366896	0.0289134	0.228333	ENSCAFG00000023443.2	UBB
110.575	0.366813	0.0680762	0.35814	ENSCAFG00000013198.3	FAM234B
1164.77	0.366751	0.00171783	0.0389321	ENSCAFG00000006454.3	ELK3
8.95997	0.366595	0.13289	0.496441	ENSCAFG00000030830.1	AOC2
65.556	0.366594	0.0827502	0.394493	ENSCAFG00000023972.2	not annotated
270.946	0.366406	0.0476359	0.299818	ENSCAFG00000017525.4	TTC7B
200.799	0.366196	0.0275693	0.221992	ENSCAFG00000017162.3	PBXIP1
185.278	0.366133	0.103695	0.444938	ENSCAFG00000015309.3	SDF2L1
246.307	0.366089	0.0206383	0.189014	ENSCAFG00000015388.3	SAMD8
1.92826	0.366058	0.0281596	0.224365	ENSCAFG00000031485.2	ZNF385C
205.895	0.365692	0.0271201	0.220319	ENSCAFG00000000657.3	not annotated
276.694	0.365489	0.0528542	0.315431	ENSCAFG00000010491.4	LPCAT1
619.638	0.36541	0.11517	0.46636	ENSCAFG00000006446.4	ULK1
186.868	0.365395	0.0195544	0.182721	ENSCAFG00000010156.3	SUMF2
25.7273	0.365221	0.147855	0.523284	ENSCAFG00000012576.2	ZDHHC24
426.284	0.36491	0.0449288	0.289222	ENSCAFG00000010637.3	ANKRD13A
80.8536	0.36475	0.0671352	0.35489	ENSCAFG00000002169.1	NFIL3
1079.47	0.364213	0.0505614	0.309163	ENSCAFG00000013017.3	CYB561
11.884	0.364113	0.147918	0.523284	ENSCAFG00000003001.3	JAZF1
6.74365	0.364049	0.105777	0.448823	ENSCAFG00000025168.2	FAM110C
217.747	0.363997	0.0514589	0.311574	ENSCAFG00000003850.2	RHOB
152.008	0.363778	0.137284	0.504727	ENSCAFG00000000688.5	HDAC10
14.0523	0.363714	0.149988	0.525868	ENSCAFG00000019644.3	CNN2
218.815	0.363553	0.0537644	0.318827	ENSCAFG00000029098.1	POFUT2
543.225	0.363391	0.00904283	0.117697	ENSCAFG00000010404.3	RNF19B
124.324	0.363252	0.0560085	0.325053	ENSCAFG00000002697.3	LENG1
2508.7	0.363215	0.00517986	0.0820844	ENSCAFG00000009691.3	AP2A2
292.647	0.3632	0.0574159	0.329484	ENSCAFG00000009426.3	TTPAL
26.9162	0.363026	0.148662	0.524016	ENSCAFG00000016870.3	HOXB13
212.339	0.362985	0.0122844	0.140205	ENSCAFG00000024306.3	AGO4
35.5067	0.362904	0.145827	0.520139	ENSCAFG00000029912.1	PRRT4
52.1762	0.362731	0.105925	0.448935	ENSCAFG00000000914.4	SHROOM1
98.848	0.362666	0.0387675	0.268961	ENSCAFG00000008388.3	HTRA2
82.1172	0.362655	0.0645803	0.347822	ENSCAFG00000017819.4	TMEM159
417.819	0.362501	0.0251127	0.211041	ENSCAFG00000029218.1	not annotated
1612.22	0.362353	0.000233786	0.0091452	ENSCAFG00000005228.4	ESYT2
412.83	0.362345	0.00358079	0.0647992	ENSCAFG00000029573.1	COQ10A
16.3607	0.362247	0.151603	0.528592	ENSCAFG00000032173.1	not annotated
420.95	0.36184	0.0197178	0.183424	ENSCAFG00000009926.3	LRRK2
26.8888	0.361709	0.152147	0.529971	ENSCAFG00000012682.4	PELI3
27.6032	0.361557	0.140868	0.511916	ENSCAFG00000015650.4	ZBTB3
3.40823	0.361485	0.0837986	0.397741	ENSCAFG00000004136.3	EFR3B
3.65325	0.36146	0.0764649	0.379718	ENSCAFG00000002021.3	ENPP5
28.0398	0.361451	0.141632	0.513124	ENSCAFG00000030660.1	not annotated
799.166	0.361306	0.00121214	0.0309595	ENSCAFG00000017948.4	PPP2R5C
3.15367	0.36124	0.0637444	0.345578	ENSCAFG00000032454.1	COL8A2
52.8406	0.360995	0.131361	0.493052	ENSCAFG00000009493.4	NEMP2
31.8576	0.360968	0.122533	0.478376	ENSCAFG00000016828.3	COPZ2
44.3812	0.360904	0.123289	0.478865	ENSCAFG00000029558.1	BMF
15.4926	0.360896	0.0624836	0.342269	ENSCAFG00000004543.3	ATP6V0E2
150.624	0.360879	0.036226	0.259136	ENSCAFG00000032422.1	RARRES1
239.42	0.360747	0.144664	0.517672	ENSCAFG00000007105.3	TNS2
19.7589	0.360719	0.147741	0.523284	ENSCAFG00000003134.3	not annotated
4.15372	0.360665	0.0726029	0.369168	ENSCAFG00000012135.3	CD164L2
98.7486	0.36066	0.0417066	0.278395	ENSCAFG00000017396.4	KIAA0556
48.5879	0.360547	0.106	0.448967	ENSCAFG00000024888.2	FOLH1
7.32661	0.360408	0.131974	0.494395	ENSCAFG00000023831.4	GPRIN1
47.1444	0.360242	0.145092	0.518469	ENSCAFG00000009329.2	not annotated
24.4899	0.36011	0.149012	0.524016	ENSCAFG00000018922.3	ABHD15
61.6927	0.359991	0.0786034	0.386801	ENSCAFG00000005534.3	MBD5
196.292	0.359757	0.142065	0.514006	ENSCAFG00000008362.3	SCAND1
181.866	0.359661	0.0330482	0.245789	ENSCAFG00000009632.4	TYRO3
196.062	0.359118	0.0210099	0.191252	ENSCAFG00000029577.1	RGS12
9.16277	0.358763	0.142296	0.514006	ENSCAFG00000007423.4	CPEB3
40.936	0.358615	0.10523	0.448366	ENSCAFG00000018207.4	CABLES1
61.1639	0.358532	0.154789	0.535127	ENSCAFG00000001297.3	RHPN1
116.553	0.358405	0.105654	0.448509	ENSCAFG00000029972.1	TRIM62
8.91992	0.358085	0.141491	0.513124	ENSCAFG00000019702.3	PRSS57
34.9996	0.35808	0.12829	0.486805	ENSCAFG00000001784.3	ZNF300
3.89589	0.357857	0.0797562	0.388655	ENSCAFG00000017017.3	THBS3
1019.84	0.357835	0.0172721	0.170429	ENSCAFG00000013002.3	WDR45B
204.106	0.357722	0.077574	0.383518	ENSCAFG00000016204.3	WDFY1
25.415	0.357351	0.153223	0.531905	ENSCAFG00000000001.3	ENPP1
14.2501	0.357213	0.157419	0.53913	ENSCAFG00000006778.2	C8orf48
4.90246	0.356855	0.111113	0.458783	ENSCAFG00000011803.3	CCDC172
984.48	0.356775	0.0536129	0.318157	ENSCAFG00000006389.3	SLC4A11
243.304	0.356657	0.0157918	0.161938	ENSCAFG00000032463.1	PSENEN
7.50908	0.35654	0.142559	0.514394	ENSCAFG00000008752.4	FRAS1
15.2638	0.356521	0.106067	0.448985	ENSCAFG00000007578.3	TP53INP2
121.139	0.356442	0.0349102	0.253827	ENSCAFG00000005489.4	LIPT2
1520.41	0.356387	0.025551	0.212673	ENSCAFG00000014682.4	HTT
140.536	0.356225	0.106366	0.449996	ENSCAFG00000006927.3	not annotated
416.277	0.356155	0.0817115	0.392272	ENSCAFG00000005252.2	TMC6
29.9052	0.355867	0.157362	0.539064	ENSCAFG00000000977.4	ZBTB22
797.177	0.355813	0.020676	0.189117	ENSCAFG00000013830.3	CAPN1
106.266	0.355382	0.0470001	0.297596	ENSCAFG00000016923.3	ABCD4
1182.25	0.355241	0.0108243	0.130577	ENSCAFG00000015021.4	USP11
602.725	0.355015	0.113636	0.46303	ENSCAFG00000013238.4	PTPN23
1053.53	0.355006	0.0200268	0.185316	ENSCAFG00000007912.5	TRPC4AP
95.6711	0.354878	0.126241	0.483753	ENSCAFG00000011596.2	MOCS3
40.2518	0.354737	0.16021	0.542698	ENSCAFG00000019664.3	INPP5E
233.35	0.354489	0.138947	0.507632	ENSCAFG00000017957.3	ULK3
284.85	0.354348	0.0185868	0.177158	ENSCAFG00000019490.4	HAGH
65.2227	0.354337	0.118949	0.47321	ENSCAFG00000014683.4	CFAP70
117.752	0.354199	0.0345001	0.252353	ENSCAFG00000032522.1	not annotated
2.91842	0.354026	0.0446888	0.288164	ENSCAFG00000032271.1	CLEC2L
7.04634	0.353966	0.140538	0.511107	ENSCAFG00000009537.4	SPARCL1
221.912	0.353908	0.0542597	0.319604	ENSCAFG00000004651.3	CBLC
140.816	0.353898	0.138898	0.507597	ENSCAFG00000005919.3	FAM98C
770.51	0.353777	0.002864	0.0554433	ENSCAFG00000006488.3	ILK
149.049	0.353724	0.0598473	0.33655	ENSCAFG00000030659.1	NDUFS5
312.88	0.353617	0.103615	0.444843	ENSCAFG00000017313.3	SPNS1
650.691	0.353446	0.113758	0.46303	ENSCAFG00000019363.3	ATP6V0C
258.344	0.352938	0.00718986	0.101572	ENSCAFG00000031270.1	UQCC2
3.4153	0.352851	0.0777815	0.384146	ENSCAFG00000008143.3	MSRA
312.64	0.352639	0.054167	0.319446	ENSCAFG00000018078.4	not annotated
144.564	0.352437	0.0510322	0.310434	ENSCAFG00000014074.3	CRYAB
643.483	0.352173	0.00589582	0.0889858	ENSCAFG00000017513.4	MTMR4
1392.35	0.352086	0.0513752	0.311574	ENSCAFG00000007954.3	TNKS1BP1
44.9636	0.352079	0.124216	0.480344	ENSCAFG00000006856.3	not annotated
58.7686	0.35197	0.118943	0.47321	ENSCAFG00000019091.4	MPND
1927.18	0.351881	0.131574	0.493463	ENSCAFG00000014738.3	COX8A
458.215	0.351811	0.00511503	0.081686	ENSCAFG00000005236.4	TRAK1
191.976	0.351541	0.0473782	0.298924	ENSCAFG00000013418.3	NFKBIA
162.353	0.351248	0.0813314	0.391278	ENSCAFG00000017983.3	PPCDC
268.792	0.351214	0.0387254	0.2688	ENSCAFG00000014108.3	OSBPL1A
377.726	0.351105	0.0373313	0.263218	ENSCAFG00000019860.3	PPP1R26
401.622	0.350928	0.00970722	0.122669	ENSCAFG00000013769.3	not annotated
92.6207	0.350668	0.12524	0.481769	ENSCAFG00000029636.1	not annotated
85.0097	0.350497	0.122538	0.478376	ENSCAFG00000005123.4	NUMBL
73.68	0.350332	0.0758416	0.377624	ENSCAFG00000000838.3	FAM118A
4.94183	0.35005	0.106791	0.450688	ENSCAFG00000032088.1	not annotated
530.029	0.349927	0.143841	0.516541	ENSCAFG00000002689.5	MBOAT7
27.0147	0.349628	0.164402	0.549724	ENSCAFG00000001919.3	FAM219A
172.699	0.349401	0.132803	0.496316	ENSCAFG00000016177.3	CYB561A3
189.087	0.348853	0.0320205	0.240896	ENSCAFG00000013044.4	LIMK2
565.314	0.348678	0.124446	0.480747	ENSCAFG00000013615.3	FRMD8
315.595	0.348675	0.129468	0.489156	ENSCAFG00000007435.4	not annotated
47.5487	0.348648	0.105138	0.448328	ENSCAFG00000008237.4	HMBOX1
457.208	0.348566	0.0992509	0.434776	ENSCAFG00000016770.3	HSD3B7
153.937	0.3484	0.0382506	0.2668	ENSCAFG00000017717.3	BBS4
970.786	0.348339	0.000772992	0.0221622	ENSCAFG00000012345.3	SEC24D
835.852	0.348236	0.119028	0.473389	ENSCAFG00000016827.3	BCKDK
119.942	0.348042	0.0818883	0.392439	ENSCAFG00000009490.3	KLHL8
54.917	0.348005	0.120226	0.474325	ENSCAFG00000009497.4	ACCS
559.787	0.347861	0.00562091	0.0857428	ENSCAFG00000007839.3	UBE2L6
102.819	0.347648	0.135075	0.499896	ENSCAFG00000030501.1	not annotated
314.984	0.347534	0.0990289	0.434255	ENSCAFG00000003548.3	NCDN
100.298	0.347098	0.0531939	0.316592	ENSCAFG00000016848.4	not annotated
235.017	0.34702	0.0345947	0.252915	ENSCAFG00000013979.2	not annotated
66.6621	0.346949	0.126924	0.48572	ENSCAFG00000008023.2	IL17RD
358.766	0.346803	0.0406706	0.275472	ENSCAFG00000001382.3	MAPK13
196.805	0.346773	0.0178552	0.173426	ENSCAFG00000032227.1	OLFM1
131.215	0.346402	0.0412809	0.277108	ENSCAFG00000004782.4	not annotated
1124.91	0.346381	0.00106923	0.0284822	ENSCAFG00000015213.3	STAT3
25.494	0.346316	0.150119	0.525868	ENSCAFG00000013182.6	EGLN3
1213.8	0.345802	0.068352	0.358798	ENSCAFG00000032060.1	RAB11B
3.25342	0.345799	0.086735	0.404621	ENSCAFG00000002756.3	STAP1
28.9798	0.345698	0.143996	0.516706	ENSCAFG00000017913.3	PMP22
23.9554	0.345388	0.171603	0.559256	ENSCAFG00000015723.5	SLC4A3
472.303	0.345193	0.00629233	0.0936829	ENSCAFG00000001524.3	AHCYL2
6.47854	0.345144	0.140032	0.51002	ENSCAFG00000005348.3	EHD3
355.559	0.34514	0.0209271	0.190681	ENSCAFG00000005819.4	SRA1
18.0953	0.34445	0.17007	0.556849	ENSCAFG00000005387.3	not annotated
175.905	0.344428	0.0226501	0.198246	ENSCAFG00000016125.4	WIPF2
101.84	0.344297	0.0698927	0.362498	ENSCAFG00000014844.3	not annotated
648.746	0.34422	0.00401306	0.0698762	ENSCAFG00000014956.3	IFI30
920.126	0.344147	0.0927129	0.418777	ENSCAFG00000017964.4	SCAMP2
50.1836	0.343904	0.167645	0.553954	ENSCAFG00000004887.3	not annotated
89.8517	0.343837	0.0554484	0.323529	ENSCAFG00000008614.3	RWDD2B
7.44581	0.343543	0.157832	0.53925	ENSCAFG00000000970.3	SERHL2
37.2503	0.342716	0.174689	0.563791	ENSCAFG00000023763.2	SGPP2
1.91839	0.342656	0.034472	0.252317	ENSCAFG00000013771.3	STOX1
1128.42	0.34242	0.002692	0.053236	ENSCAFG00000012183.3	CTSZ
10.3435	0.341819	0.16953	0.556435	ENSCAFG00000000063.3	RDH5
1521.05	0.341687	0.0924908	0.418038	ENSCAFG00000025195.4	ATN1
110.555	0.341537	0.148982	0.524016	ENSCAFG00000030329.1	not annotated
1297.32	0.341477	0.107958	0.45376	ENSCAFG00000014742.5	FKBP8
5.97021	0.341441	0.143493	0.516148	ENSCAFG00000031292.1	NKX1-2
113.516	0.341408	0.0554854	0.323529	ENSCAFG00000009390.4	PPP3CC
3.55509	0.341027	0.0852085	0.400595	ENSCAFG00000003344.4	WHRN
20.5881	0.340971	0.168868	0.555425	ENSCAFG00000001439.3	C22orf23
4085.41	0.340812	0.00543851	0.0839646	ENSCAFG00000008400.3	TMBIM6
1.87951	0.340671	0.0353046	0.255607	ENSCAFG00000013443.2	not annotated
60.7803	0.340571	0.146046	0.520531	ENSCAFG00000029165.1	VMA21
40.3805	0.340433	0.123616	0.478865	ENSCAFG00000007893.3	RBP4
95.7558	0.340197	0.0677545	0.357369	ENSCAFG00000024641.3	KIAA1671
706.289	0.34005	0.00538136	0.0834257	ENSCAFG00000017521.3	TSPAN6
7.63186	0.339629	0.153016	0.531572	ENSCAFG00000015680.4	MYO5C
165.628	0.339611	0.127797	0.486193	ENSCAFG00000032099.1	not annotated
67.8614	0.339344	0.0864603	0.404262	ENSCAFG00000009408.3	CCNE2
452.308	0.33908	0.162258	0.546009	ENSCAFG00000017846.3	ATOX1
797.195	0.339051	0.092446	0.417968	ENSCAFG00000011063.4	SERINC2
120.86	0.338995	0.151424	0.528394	ENSCAFG00000011398.5	CDH24
134.786	0.338647	0.0855376	0.401605	ENSCAFG00000014368.3	PECR
29.9673	0.338407	0.150675	0.526753	ENSCAFG00000015191.3	TCEA2
445.887	0.338315	0.0188724	0.178798	ENSCAFG00000018629.3	WSB1
736.316	0.338221	0.00722784	0.101674	ENSCAFG00000030763.1	FAM210B
138.121	0.338195	0.0691518	0.360873	ENSCAFG00000001774.4	CUL7
270.313	0.337935	0.0569443	0.327905	ENSCAFG00000004899.3	SNX17
529.779	0.337912	0.0772936	0.38253	ENSCAFG00000012099.3	CIB1
7.23346	0.337868	0.1591	0.541121	ENSCAFG00000014054.3	ACHE
1042.16	0.337672	0.00964005	0.122371	ENSCAFG00000000936.3	PACSIN2
386.38	0.337644	0.0832776	0.396328	ENSCAFG00000009647.3	REEP4
27.629	0.337637	0.173704	0.562137	ENSCAFG00000009101.3	ZHX3
288.099	0.337617	0.116447	0.468509	ENSCAFG00000023712.3	MEX3D
63.037	0.337191	0.166543	0.552902	ENSCAFG00000019848.4	COL5A1
290.527	0.336996	0.0192518	0.180496	ENSCAFG00000009879.3	BTRC
171.346	0.336895	0.100203	0.437257	ENSCAFG00000013430.4	not annotated
347.147	0.336837	0.175824	0.566173	ENSCAFG00000013951.2	TM7SF2
18.011	0.336657	0.181502	0.57321	ENSCAFG00000015031.4	not annotated
9.34457	0.336522	0.164356	0.549724	ENSCAFG00000000952.3	B3GALT4
74.074	0.336474	0.15092	0.52724	ENSCAFG00000029266.1	TEN1
106.682	0.3364	0.141292	0.512797	ENSCAFG00000017139.3	not annotated
757.753	0.335946	0.0030276	0.0574912	ENSCAFG00000017039.5	TAOK2
239.717	0.335933	0.0752626	0.376486	ENSCAFG00000019647.4	RHOT2
1148.72	0.335878	0.00060465	0.0190158	ENSCAFG00000017377.4	PTPN21
401.54	0.335814	0.108791	0.455315	ENSCAFG00000015674.4	CAMTA2
2.15515	0.335765	0.0497949	0.307216	ENSCAFG00000029157.1	NOVA1
31.1559	0.335751	0.154545	0.534581	ENSCAFG00000032497.1	ZNF785
56.8582	0.33558	0.158855	0.540803	ENSCAFG00000001549.3	SAYSD1
62.3262	0.335414	0.177293	0.568429	ENSCAFG00000032611.1	C4orf48
708.016	0.3354	0.00727291	0.102107	ENSCAFG00000001229.3	C6orf106
175.299	0.33525	0.159303	0.541427	ENSCAFG00000032283.1	not annotated
59.725	0.335176	0.127429	0.485989	ENSCAFG00000014906.3	KLHL22
185.46	0.335105	0.154396	0.534285	ENSCAFG00000001230.3	GNG5
214.423	0.335022	0.109258	0.455783	ENSCAFG00000011535.3	TMEM134
1065.74	0.334993	0.0108735	0.130578	ENSCAFG00000014076.3	CTSH
12.8576	0.334653	0.183926	0.575761	ENSCAFG00000016720.4	STARD8
633.564	0.334616	0.0614623	0.340271	ENSCAFG00000017834.3	TYK2
107.715	0.334545	0.115676	0.467484	ENSCAFG00000005855.3	TMCO6
248.486	0.33442	0.0151489	0.157835	ENSCAFG00000018127.4	TMC7
279.378	0.334291	0.0411799	0.276951	ENSCAFG00000004959.4	ACAA1
26.1382	0.334032	0.176357	0.567089	ENSCAFG00000005425.3	DZANK1
21.1533	0.333968	0.186176	0.578378	ENSCAFG00000012623.3	STX1A
89.7133	0.333939	0.0850038	0.399973	ENSCAFG00000006254.4	GALM
139.248	0.333939	0.106888	0.450724	ENSCAFG00000024037.2	SLC36A1
183.549	0.333915	0.0247904	0.209471	ENSCAFG00000007586.3	MAST4
377.351	0.333766	0.0405855	0.275179	ENSCAFG00000016566.3	CC2D1A
93.8931	0.333609	0.125455	0.482425	ENSCAFG00000017405.3	RGL3
28.4743	0.333526	0.167513	0.553907	ENSCAFG00000006966.3	ST5
12.3594	0.333457	0.186281	0.57855	ENSCAFG00000015786.3	ROM1
445.104	0.33325	0.0103813	0.127478	ENSCAFG00000013039.3	ZNF365
2.37167	0.333107	0.0568101	0.327467	ENSCAFG00000015750.4	IQSEC3
14.1209	0.333061	0.187413	0.579476	ENSCAFG00000018022.3	PIGL
41.8592	0.333039	0.166568	0.552902	ENSCAFG00000005695.3	SPATA24
485.994	0.332959	0.110403	0.456862	ENSCAFG00000014575.4	TNS1
362.248	0.332794	0.0866944	0.404621	ENSCAFG00000015795.2	EML3
39.8069	0.33279	0.181032	0.572096	ENSCAFG00000017056.3	DPM3
32.4785	0.332643	0.153617	0.532623	ENSCAFG00000002275.3	CARD19
6.05332	0.332475	0.144336	0.51723	ENSCAFG00000011331.3	ANKRD35
45.509	0.332339	0.138292	0.50616	ENSCAFG00000012751.2	AUNIP
980.249	0.332256	0.0679154	0.357689	ENSCAFG00000012666.3	F11R
669.99	0.332048	0.0289991	0.228378	ENSCAFG00000010239.3	IKBKE
290.661	0.331973	0.0171917	0.170114	ENSCAFG00000009654.3	RBL2
10.6732	0.331636	0.167627	0.553954	ENSCAFG00000016551.2	PFDN4
11.7304	0.331344	0.189214	0.581865	ENSCAFG00000019779.3	not annotated
67.7766	0.331187	0.155267	0.535873	ENSCAFG00000014561.3	LAMTOR4
54.1637	0.331179	0.180189	0.570989	ENSCAFG00000004791.3	TMEM53
674.081	0.331142	0.0546951	0.321119	ENSCAFG00000013032.3	STK25
482.342	0.331095	0.025694	0.212969	ENSCAFG00000018890.3	TXNDC11
31.2701	0.330682	0.190203	0.58284	ENSCAFG00000003366.3	not annotated
171.876	0.330543	0.0671601	0.35489	ENSCAFG00000015964.3	not annotated
35.5227	0.330323	0.160077	0.542698	ENSCAFG00000004396.3	HDAC11
7.85214	0.330081	0.173112	0.561149	ENSCAFG00000004583.3	RAB37
17.417	0.329895	0.188525	0.580845	ENSCAFG00000004673.4	KHK
120.672	0.32966	0.190766	0.583384	ENSCAFG00000018682.3	SLC46A1
25.5151	0.329557	0.187373	0.579476	ENSCAFG00000018777.4	ENOX2
6.43972	0.329388	0.124965	0.481473	ENSCAFG00000015698.4	ZCCHC24
7.95004	0.329367	0.132778	0.496316	ENSCAFG00000015713.3	not annotated
84.9018	0.329227	0.112892	0.462252	ENSCAFG00000014991.3	not annotated
120.344	0.328836	0.129875	0.490051	ENSCAFG00000031210.1	OAF
22.0187	0.32883	0.191635	0.583898	ENSCAFG00000015203.4	PLEKHG6
105.989	0.328707	0.126027	0.483409	ENSCAFG00000000308.3	CTDSP2
493.877	0.328571	0.00968006	0.122528	ENSCAFG00000000133.4	WDR7
46.5025	0.328481	0.136822	0.504011	ENSCAFG00000009448.2	SLC10A6
463.861	0.327754	0.00834192	0.112536	ENSCAFG00000019101.2	VPS53
72.2661	0.327428	0.087515	0.406222	ENSCAFG00000001686.4	C8orf33
14.6247	0.327321	0.194873	0.589561	ENSCAFG00000009562.4	ITPKA
92.5821	0.327183	0.0990236	0.434255	ENSCAFG00000016055.4	ITPKB
5.08817	0.327113	0.143587	0.516148	ENSCAFG00000016281.3	F12
204.992	0.327043	0.0802213	0.389857	ENSCAFG00000014212.3	TANGO2
9.81363	0.326997	0.188329	0.580845	ENSCAFG00000030221.1	ZNF471
700.932	0.326529	0.063739	0.345578	ENSCAFG00000017439.4	USP43
3.7565	0.326355	0.0892539	0.40937	ENSCAFG00000012566.3	VANGL2
663.234	0.326348	0.0699683	0.362498	ENSCAFG00000004390.4	MAST2
319.656	0.326335	0.0289869	0.228378	ENSCAFG00000001505.3	UBE2H
7.73276	0.326236	0.182928	0.574995	ENSCAFG00000001609.4	USP49
485.853	0.325907	0.00844181	0.113389	ENSCAFG00000002253.4	PHF2
36.6157	0.325889	0.158198	0.539745	ENSCAFG00000013104.3	B3GNTL1
4542.76	0.325885	0.00427568	0.0726937	ENSCAFG00000019169.4	MYO1C
19.6435	0.325856	0.196828	0.592011	ENSCAFG00000003895.3	HSD17B14
78.6279	0.325764	0.0998133	0.43627	ENSCAFG00000006072.2	RAB20
21.5403	0.325751	0.189045	0.581682	ENSCAFG00000008697.3	RHEBL1
220.082	0.325708	0.108207	0.454404	ENSCAFG00000013415.3	MAP3K11
491.074	0.325591	0.0324763	0.243468	ENSCAFG00000032488.1	not annotated
20.7737	0.324955	0.182984	0.574995	ENSCAFG00000032330.1	not annotated
141.759	0.324915	0.110411	0.456862	ENSCAFG00000007809.3	RETSAT
5.83518	0.324901	0.160347	0.542716	ENSCAFG00000016086.4	MMRN2
25.4495	0.324876	0.197375	0.592757	ENSCAFG00000031995.1	not annotated
91.3129	0.32463	0.197406	0.592757	ENSCAFG00000019603.4	LMF1
440.91	0.324565	0.148038	0.523307	ENSCAFG00000010351.3	TFF1
29.817	0.324551	0.198882	0.594812	ENSCAFG00000019333.4	not annotated
275.79	0.324398	0.0175751	0.172229	ENSCAFG00000005224.5	TNRC6C
38.1401	0.324167	0.186151	0.578378	ENSCAFG00000019525.3	NPDC1
155.589	0.324061	0.159678	0.541926	ENSCAFG00000013152.4	not annotated
1.75483	0.323981	0.0412056	0.276993	ENSCAFG00000005461.3	NDRG2
90.5038	0.323909	0.0884807	0.408365	ENSCAFG00000014771.3	not annotated
12.0245	0.323799	0.193905	0.588402	ENSCAFG00000012093.3	CTSK
75.4881	0.323736	0.124907	0.481473	ENSCAFG00000000870.2	LDOC1L
56.8876	0.323495	0.199477	0.59572	ENSCAFG00000032715.1	C1orf53
27.4898	0.323214	0.189554	0.582059	ENSCAFG00000010258.3	SIRT4
246.237	0.323205	0.0222878	0.196557	ENSCAFG00000019100.4	FAM134B
188.673	0.323158	0.117816	0.471275	ENSCAFG00000020385.3	C16orf70
602.099	0.323155	0.0602016	0.337346	ENSCAFG00000016638.3	TSPAN17
393.276	0.323105	0.019228	0.180496	ENSCAFG00000018361.3	TMEM98
100.752	0.323096	0.113319	0.462912	ENSCAFG00000002940.4	FANCL
150.162	0.323036	0.0658823	0.350995	ENSCAFG00000008544.3	MMP15
38.9482	0.322915	0.200986	0.598617	ENSCAFG00000002329.3	COA5
134.341	0.322642	0.168227	0.554689	ENSCAFG00000003625.3	FCGRT
171.053	0.322572	0.105603	0.448509	ENSCAFG00000002742.3	FAM126A
255.725	0.322328	0.110018	0.456507	ENSCAFG00000005606.4	PAK4
251.472	0.322206	0.0644363	0.347281	ENSCAFG00000002576.4	HIVEP3
157.086	0.322188	0.0523666	0.313892	ENSCAFG00000011222.3	TTBK2
13.7531	0.322049	0.187353	0.579476	ENSCAFG00000030037.1	not annotated
236.841	0.321997	0.202223	0.600277	ENSCAFG00000015641.4	OBSL1
370.054	0.321981	0.0260299	0.214334	ENSCAFG00000003930.3	NDUFB2
117.763	0.321861	0.0756494	0.377137	ENSCAFG00000001787.3	KLC4
301.142	0.321449	0.0329974	0.245768	ENSCAFG00000005895.3	STIM1
507.606	0.321431	0.112096	0.460576	ENSCAFG00000031793.1	RPS6KA4
3.85947	0.321382	0.105423	0.448509	ENSCAFG00000023904.2	CHRNB4
140.828	0.321309	0.0566424	0.327059	ENSCAFG00000001922.3	MAD2L1BP
2029.56	0.321118	0.0161897	0.164574	ENSCAFG00000012894.3	not annotated
715.447	0.320935	0.0886347	0.408458	ENSCAFG00000016351.3	ERBB2
3.768	0.320863	0.116769	0.469245	ENSCAFG00000016590.3	FBXO2
272.753	0.3208	0.0409559	0.276486	ENSCAFG00000023543.3	ZNF362
4.60533	0.320546	0.102444	0.442303	ENSCAFG00000012970.3	MLXIPL
65.2274	0.320468	0.18703	0.579266	ENSCAFG00000014591.4	TRPT1
149.104	0.320438	0.0449889	0.289478	ENSCAFG00000010457.3	not annotated
553.263	0.320193	0.107226	0.451879	ENSCAFG00000016914.3	not annotated
4.80547	0.320131	0.160883	0.543561	ENSCAFG00000014503.4	TBX1
126.455	0.32006	0.143642	0.5162	ENSCAFG00000019619.4	KLHL21
70.7358	0.320005	0.156002	0.537087	ENSCAFG00000006159.4	AP5S1
25.0587	0.31995	0.182347	0.574481	ENSCAFG00000003300.3	RNF144A
13.1703	0.319917	0.205427	0.605154	ENSCAFG00000010897.4	ARHGEF38
2.07985	0.319841	0.0575052	0.329484	ENSCAFG00000005339.3	not annotated
36.0835	0.31963	0.174944	0.564488	ENSCAFG00000007915.4	PCOLCE2
615.613	0.319546	0.0499309	0.307322	ENSCAFG00000008833.3	ACP2
23.8883	0.319505	0.19114	0.583764	ENSCAFG00000013918.3	SLC2A3
549.125	0.319479	0.114628	0.464962	ENSCAFG00000015765.3	TFE3
295.974	0.319235	0.0695298	0.361525	ENSCAFG00000015990.3	RNF216
301.965	0.319225	0.0337145	0.24903	ENSCAFG00000023069.2	NDST1
56.5385	0.319119	0.174203	0.562987	ENSCAFG00000000998.4	PHF1
106.728	0.318657	0.133158	0.496783	ENSCAFG00000011486.3	SPATA2
180.682	0.318627	0.0744253	0.374434	ENSCAFG00000013749.4	CUX1
3.05064	0.318438	0.0999259	0.43658	ENSCAFG00000010137.3	MFSD4A
150.23	0.318259	0.0969115	0.429188	ENSCAFG00000019652.4	ARID3A
278.899	0.318211	0.0938045	0.421972	ENSCAFG00000015505.4	DAAM1
139.841	0.318159	0.0619491	0.341712	ENSCAFG00000017884.3	not annotated
22.3098	0.318029	0.19252	0.585337	ENSCAFG00000012490.3	LYSMD1
120.529	0.317776	0.159952	0.542496	ENSCAFG00000002973.3	EMC10
719.682	0.317524	0.0560159	0.325053	ENSCAFG00000016889.4	ARHGEF2
367.662	0.317453	0.0113901	0.134737	ENSCAFG00000005140.4	IRAK2
4.60588	0.317273	0.142686	0.514723	ENSCAFG00000009226.2	not annotated
115.796	0.317271	0.125952	0.483409	ENSCAFG00000023057.3	MICALL2
44.5091	0.317267	0.198029	0.593755	ENSCAFG00000011021.3	B3GNT7
170.169	0.317195	0.0537929	0.318827	ENSCAFG00000001136.4	EPB41L2
127.573	0.317106	0.1768	0.567907	ENSCAFG00000013059.3	SLC2A4RG
77.1245	0.317063	0.176315	0.567089	ENSCAFG00000008468.3	TTC31
105192	0.316809	0.0178788	0.173537	ENSCAFG00000022723.1	COX1
9.25245	0.316691	0.163308	0.547738	ENSCAFG00000014546.3	HTRA3
2.00147	0.316573	0.0603899	0.337988	ENSCAFG00000031626.1	TLCD2
93.2377	0.316491	0.108545	0.454812	ENSCAFG00000020133.3	BCAR3
207.564	0.316377	0.0372214	0.262699	ENSCAFG00000003894.3	MPP7
4958.42	0.316331	0.00460012	0.0761253	ENSCAFG00000011565.4	PPP1CA
3.95413	0.316231	0.131449	0.493254	ENSCAFG00000024010.1	TLR1
179.59	0.316171	0.0812538	0.391278	ENSCAFG00000003181.3	C7orf49
1552.36	0.316137	0.0954122	0.425717	ENSCAFG00000019138.3	MAP2K2
3.24187	0.316057	0.104991	0.447938	ENSCAFG00000003681.3	DKKL1
7.71897	0.31601	0.186669	0.579266	ENSCAFG00000004694.3	PTCH2
778.119	0.315731	0.00886417	0.116433	ENSCAFG00000014453.3	AFAP1
134.315	0.31572	0.0619295	0.341712	ENSCAFG00000025580.3	not annotated
230.437	0.315588	0.0508271	0.309735	ENSCAFG00000001865.4	TJAP1
103.662	0.315423	0.165283	0.550995	ENSCAFG00000004537.3	AGBL5
3184.78	0.315214	0.192997	0.586426	ENSCAFG00000011495.3	GPX1
594.299	0.315197	0.148758	0.524016	ENSCAFG00000012109.3	PRDX3
150.005	0.31492	0.0557279	0.324507	ENSCAFG00000031524.1	LEPROT
6.52	0.314739	0.13163	0.493545	ENSCAFG00000032405.1	NPAS1
19.8412	0.314565	0.201498	0.599203	ENSCAFG00000001648.4	GPT
15.9455	0.31442	0.213091	0.616221	ENSCAFG00000003152.4	ZNF672
2055.59	0.314373	0.0125007	0.142106	ENSCAFG00000003120.4	MACF1
84.734	0.314223	0.124814	0.48136	ENSCAFG00000019515.3	DPP7
110.272	0.314024	0.146971	0.521873	ENSCAFG00000019514.3	NPHP4
37.1568	0.314012	0.166246	0.552528	ENSCAFG00000017505.3	SPESP1
8.00866	0.313816	0.178092	0.56924	ENSCAFG00000007945.3	PROCR
179.101	0.313691	0.0571369	0.328554	ENSCAFG00000000652.4	TULP4
23.0847	0.313465	0.212916	0.615885	ENSCAFG00000017336.3	SBK1
3270.51	0.313439	0.00832647	0.112536	ENSCAFG00000023756.3	GNAS
105.318	0.312421	0.212653	0.615375	ENSCAFG00000008717.3	not annotated
5694.1	0.312383	0.050895	0.309885	ENSCAFG00000011080.4	CD99
335.102	0.312194	0.0567776	0.327467	ENSCAFG00000015483.4	TBC1D25
304.669	0.311874	0.0380272	0.266008	ENSCAFG00000004628.3	PRCP
22.8661	0.311812	0.216519	0.620583	ENSCAFG00000011493.3	TCTA
142.861	0.311728	0.217279	0.621707	ENSCAFG00000030682.1	not annotated
228.325	0.311552	0.191461	0.583898	ENSCAFG00000023016.2	FBXL12
7.95579	0.311546	0.204299	0.603606	ENSCAFG00000029600.1	OTX1
61.3468	0.311545	0.188402	0.580845	ENSCAFG00000013248.3	CREBL2
350.269	0.311477	0.15618	0.537462	ENSCAFG00000006236.3	KIAA0141
2.30674	0.31122	0.0778156	0.384181	ENSCAFG00000006190.3	SPEF1
425.195	0.311201	0.0704238	0.363394	ENSCAFG00000016546.4	PCGF2
213.356	0.311191	0.135414	0.500503	ENSCAFG00000016181.3	not annotated
3.81715	0.311084	0.0921691	0.417061	ENSCAFG00000029745.1	NRTN
176.423	0.310437	0.0722437	0.36875	ENSCAFG00000024645.2	BNIP3
5.74927	0.31038	0.145193	0.518645	ENSCAFG00000011844.3	NRL
594.198	0.310061	0.118439	0.472284	ENSCAFG00000011529.3	AP1G2
160.206	0.310027	0.119489	0.474304	ENSCAFG00000020227.4	DENND1A
524.348	0.309906	0.0185008	0.17681	ENSCAFG00000004409.4	EML2
1.65236	0.309887	0.0467107	0.296812	ENSCAFG00000018418.4	RHBDL3
478.078	0.309705	0.0329154	0.245555	ENSCAFG00000000121.3	not annotated
59.502	0.30961	0.160547	0.543068	ENSCAFG00000032377.1	EVA1A
339.924	0.30957	0.0517385	0.311978	ENSCAFG00000014421.3	SMARCAL1
423.378	0.30942	0.02201	0.195922	ENSCAFG00000015922.3	CCDC22
4.16331	0.309109	0.113427	0.462912	ENSCAFG00000002223.4	NPAS2
66.3335	0.309027	0.122902	0.478667	ENSCAFG00000013479.3	GABARAPL1
350.497	0.30896	0.0401562	0.273675	ENSCAFG00000010567.4	BSDC1
637.741	0.308558	0.0819833	0.392673	ENSCAFG00000016239.3	MED24
1429.81	0.308519	0.0200627	0.185528	ENSCAFG00000016397.4	VPS13D
110.957	0.308435	0.171275	0.558965	ENSCAFG00000029009.1	CYSTM1
5.83131	0.308373	0.177119	0.568327	ENSCAFG00000007136.3	TNFRSF19
33.4449	0.30813	0.190139	0.58284	ENSCAFG00000014581.2	ARL4D
92.7769	0.30806	0.195644	0.589999	ENSCAFG00000015435.3	PORCN
862.225	0.307803	0.0155077	0.160565	ENSCAFG00000016522.3	PLOD1
82.5651	0.307704	0.219907	0.626261	ENSCAFG00000003340.5	AKNA
689.93	0.307603	0.162696	0.547069	ENSCAFG00000013200.3	SCAP
188.554	0.307573	0.187778	0.579946	ENSCAFG00000016280.3	TNK1
197.64	0.307473	0.124805	0.48136	ENSCAFG00000004748.4	TMUB1
268.673	0.307365	0.0554926	0.323529	ENSCAFG00000005055.3	RNF157
7.04362	0.307357	0.195237	0.589788	ENSCAFG00000015143.3	TAPBPL
578.355	0.307277	0.0498112	0.307216	ENSCAFG00000000603.3	NCAPH2
37.633	0.307242	0.179235	0.5695	ENSCAFG00000008504.3	CYP2R1
49.1331	0.307226	0.189813	0.582226	ENSCAFG00000019196.3	NUDT16L1
297.465	0.307104	0.150051	0.525868	ENSCAFG00000028848.1	JUNB
337.355	0.306948	0.0652917	0.350065	ENSCAFG00000012633.4	PI4KB
4.58323	0.306931	0.155754	0.536516	ENSCAFG00000000072.3	not annotated
94.97	0.306903	0.164517	0.549724	ENSCAFG00000003189.3	RHBDL2
3.43401	0.30667	0.129569	0.489156	ENSCAFG00000019257.4	HIC1
127.108	0.306657	0.205276	0.60494	ENSCAFG00000010988.4	C21orf2
42.6349	0.306609	0.16849	0.554698	ENSCAFG00000018466.3	ADAP2
197.977	0.306563	0.104754	0.447673	ENSCAFG00000001624.5	CYHR1
137.698	0.306306	0.083354	0.396445	ENSCAFG00000011763.5	GTF2IRD1
601.742	0.306269	0.0546678	0.321119	ENSCAFG00000014765.3	CCDC56
437.322	0.306194	0.0317591	0.239954	ENSCAFG00000005338.3	BLVRB
16.1488	0.305955	0.223374	0.630304	ENSCAFG00000017556.4	TEX14
11.4227	0.305932	0.204156	0.603606	ENSCAFG00000001516.3	TST
174.239	0.305877	0.107572	0.452925	ENSCAFG00000000478.4	CCHCR1
141.867	0.305408	0.210926	0.613033	ENSCAFG00000012683.3	TSTD1
27.2865	0.305066	0.224497	0.631351	ENSCAFG00000004383.4	RSPH6A
21.0559	0.305023	0.226518	0.633352	ENSCAFG00000002525.4	COL15A1
442.804	0.304948	0.147594	0.523044	ENSCAFG00000015491.3	WDR13
19.0761	0.304816	0.227012	0.633352	ENSCAFG00000004736.3	BEND7
512.78	0.304704	0.181161	0.572261	ENSCAFG00000003475.3	AKT1S1
4.74754	0.304474	0.137551	0.504873	ENSCAFG00000029717.1	not annotated
369.287	0.30408	0.0138126	0.150318	ENSCAFG00000006372.3	TMCO3
52.1674	0.303868	0.222079	0.629137	ENSCAFG00000030858.1	not annotated
368.58	0.3038	0.0286833	0.227144	ENSCAFG00000010995.3	LGMN
75.1601	0.303588	0.126101	0.483476	ENSCAFG00000014632.3	PNKD
14.3374	0.303384	0.228218	0.634072	ENSCAFG00000001655.4	MFSD3
133.521	0.303267	0.221616	0.628432	ENSCAFG00000008613.3	TROAP
393.862	0.303217	0.205971	0.606241	ENSCAFG00000019711.4	POLRMT
4.8958	0.303184	0.14224	0.514006	ENSCAFG00000005196.2	not annotated
97.3252	0.303172	0.100354	0.437372	ENSCAFG00000016173.3	THRA
97.4591	0.303039	0.127078	0.485737	ENSCAFG00000017875.3	ARHGAP44
22.8914	0.302742	0.230789	0.636988	ENSCAFG00000025105.2	not annotated
3.95131	0.302731	0.116487	0.468509	ENSCAFG00000019722.4	ODF3L2
207.3	0.302692	0.0493893	0.305802	ENSCAFG00000014620.4	VAT1
693.901	0.302443	0.164626	0.549959	ENSCAFG00000012234.3	RPS27
733.526	0.302407	0.0492709	0.305599	ENSCAFG00000014834.3	NDUFB11
54.1976	0.302301	0.223173	0.630265	ENSCAFG00000016423.3	PIGH
732.173	0.302073	0.220598	0.62715	ENSCAFG00000012680.3	RNPEPL1
1122.91	0.301997	0.0652472	0.350065	ENSCAFG00000016704.3	KIAA1191
214.023	0.30164	0.222614	0.62964	ENSCAFG00000030330.1	CPTP
7.78332	0.301616	0.191277	0.583898	ENSCAFG00000012739.3	SLC29A2
388.977	0.301452	0.0198674	0.184199	ENSCAFG00000000126.3	FECH
1087.4	0.300991	0.0319202	0.240438	ENSCAFG00000015432.4	LMTK2
72.4131	0.300964	0.192105	0.584335	ENSCAFG00000020144.2	FUK
135.417	0.300957	0.214635	0.618229	ENSCAFG00000014013.3	LIMD1
15.9708	0.300919	0.233612	0.639077	ENSCAFG00000015643.3	not annotated
10.557	0.300821	0.230269	0.636105	ENSCAFG00000011652.3	MTMR11
40.7608	0.300759	0.191839	0.584149	ENSCAFG00000031965.1	FGF1
10.3995	0.30065	0.16975	0.556658	ENSCAFG00000002887.3	POLM
21.3268	0.30055	0.208113	0.608933	ENSCAFG00000006683.3	not annotated
60.8729	0.300521	0.177	0.568217	ENSCAFG00000004232.3	not annotated
277.872	0.300503	0.201525	0.599203	ENSCAFG00000005483.3	ARHGEF40
99.5054	0.30045	0.227777	0.633463	ENSCAFG00000029245.1	ABHD14A
227.728	0.300166	0.148872	0.524016	ENSCAFG00000028760.1	ARL2-SNX15
121.028	0.299832	0.125688	0.48293	ENSCAFG00000019407.3	MLST8
1.78419	0.29982	0.0719987	0.368062	ENSCAFG00000017427.3	CFAP52
14.8889	0.299633	0.215423	0.619124	ENSCAFG00000004394.3	SIX5
21.4673	0.299565	0.160367	0.542716	ENSCAFG00000029954.1	not annotated
224.98	0.299501	0.0633345	0.344598	ENSCAFG00000007895.4	PARVA
325.37	0.299436	0.0407457	0.275719	ENSCAFG00000004109.3	FAM120B
1556.4	0.299309	0.0754055	0.376486	ENSCAFG00000031458.1	not annotated
286.742	0.299301	0.123724	0.478865	ENSCAFG00000014833.4	DGCR2
6.35856	0.299268	0.19598	0.590463	ENSCAFG00000018406.3	DRC3
72.0766	0.299267	0.228026	0.633751	ENSCAFG00000004101.6	GLTSCR1
144.909	0.299241	0.121166	0.476742	ENSCAFG00000020207.3	KYAT3
398.201	0.299144	0.0983292	0.432884	ENSCAFG00000019838.3	RXRA
40.6431	0.29896	0.225852	0.632986	ENSCAFG00000016843.3	HOXB2
97.2591	0.298906	0.100647	0.437988	ENSCAFG00000005941.4	KCNK6
38.0782	0.298882	0.178225	0.569271	ENSCAFG00000014075.3	MB21D2
287.026	0.298783	0.155877	0.53681	ENSCAFG00000006020.3	CDS2
4.25523	0.298673	0.16375	0.548704	ENSCAFG00000007832.4	TCF7L1
62.2602	0.298437	0.237509	0.641933	ENSCAFG00000012214.3	KDF1
16.0473	0.298401	0.237279	0.641885	ENSCAFG00000019136.4	CD99L2
296.51	0.298378	0.221646	0.628432	ENSCAFG00000015181.5	AKR7A2
658.371	0.298295	0.0825776	0.394099	ENSCAFG00000014253.3	COMT
1070.72	0.298256	0.0047439	0.0778851	ENSCAFG00000010711.3	ATP6V1A
17.6052	0.298206	0.23648	0.641863	ENSCAFG00000016614.5	SRCIN1
75.5511	0.298125	0.21725	0.621707	ENSCAFG00000016433.4	MIIP
89.3753	0.297923	0.104696	0.447559	ENSCAFG00000007541.3	MRAS
1133.66	0.297921	0.0147925	0.156237	ENSCAFG00000009169.3	AMFR
81.8701	0.297863	0.183963	0.575761	ENSCAFG00000012143.4	NPEPL1
727.967	0.29773	0.127953	0.486457	ENSCAFG00000015757.3	CNP
428.858	0.297377	0.0990098	0.434255	ENSCAFG00000029906.1	HIKESHI
141.941	0.297214	0.0724239	0.368783	ENSCAFG00000016491.1	MAFK
37.8667	0.29704	0.184642	0.576556	ENSCAFG00000010497.4	PPP1R12B
81.2336	0.296905	0.223945	0.630917	ENSCAFG00000019192.2	MRPL54
575.299	0.296374	0.221743	0.628432	ENSCAFG00000025384.3	PML
7.23143	0.296323	0.177629	0.568624	ENSCAFG00000024140.1	SMIM3
4.11184	0.296195	0.150636	0.526753	ENSCAFG00000003013.3	SUSD1
47.127	0.296178	0.172704	0.560652	ENSCAFG00000003282.4	ZNF618
35.4354	0.296166	0.241007	0.645245	ENSCAFG00000003474.3	VOPP1
15.4816	0.296146	0.240785	0.64516	ENSCAFG00000011532.4	EGF
3.50996	0.296064	0.143014	0.515383	ENSCAFG00000010895.3	not annotated
127.526	0.295684	0.185719	0.577591	ENSCAFG00000016330.3	CLN8
343.401	0.295565	0.150707	0.526753	ENSCAFG00000004853.3	CHPF2
56.5541	0.295396	0.163813	0.548787	ENSCAFG00000013543.4	SWT1
39.1941	0.295359	0.211244	0.61362	ENSCAFG00000002997.4	COL9A2
405.755	0.295338	0.0703183	0.362989	ENSCAFG00000018183.3	NPC1
51.7442	0.295288	0.180822	0.571976	ENSCAFG00000005735.4	not annotated
260.466	0.295152	0.0966603	0.428908	ENSCAFG00000009284.3	F2R
396.345	0.295036	0.0327314	0.244936	ENSCAFG00000006388.3	NTN4
59.7266	0.29498	0.170409	0.557411	ENSCAFG00000003260.3	PLEK
337.362	0.294812	0.14508	0.518469	ENSCAFG00000023963.2	SLC25A1
6.35062	0.294799	0.183598	0.575334	ENSCAFG00000020277.4	LHX6
464.017	0.294707	0.0906966	0.412936	ENSCAFG00000005973.5	SIPA1L3
264.957	0.294458	0.0973062	0.429993	ENSCAFG00000011164.4	UBA7
161.153	0.294416	0.0951958	0.425416	ENSCAFG00000011332.3	not annotated
4.42377	0.294195	0.173195	0.561149	ENSCAFG00000023971.2	ZSWIM5
109.947	0.293722	0.135608	0.500829	ENSCAFG00000014237.3	L2HGDH
13.6725	0.293541	0.24532	0.647988	ENSCAFG00000029507.1	NXPH4
14.2004	0.293508	0.245312	0.647988	ENSCAFG00000017466.3	KDM8
659.782	0.293479	0.0388868	0.269133	ENSCAFG00000006042.4	SLC23A2
1218.65	0.293324	0.0462042	0.294905	ENSCAFG00000019908.3	PRRC2B
246.443	0.29332	0.0739213	0.373091	ENSCAFG00000005221.3	ANKRD16
21.8446	0.293217	0.243731	0.646584	ENSCAFG00000019780.3	SLC2A6
204.52	0.293189	0.0810858	0.391278	ENSCAFG00000012409.3	KHNYN
68.2261	0.293088	0.164498	0.549724	ENSCAFG00000029442.1	CTGF
426.545	0.292978	0.0183439	0.176122	ENSCAFG00000009041.4	SYNJ1
256.798	0.292887	0.068208	0.358173	ENSCAFG00000002235.4	CHST10
40.3892	0.292715	0.227016	0.633352	ENSCAFG00000015936.3	EPHA4
108.039	0.292665	0.163522	0.548324	ENSCAFG00000013496.3	not annotated
54.9954	0.292631	0.224644	0.631516	ENSCAFG00000001020.3	CDKN2AIPNL
480.33	0.292553	0.225924	0.632986	ENSCAFG00000000566.3	ARSA
587.075	0.292434	0.0340616	0.250587	ENSCAFG00000023730.2	BCL7B
8.12078	0.292434	0.222869	0.629874	ENSCAFG00000000414.3	ATAT1
123.118	0.292412	0.12192	0.477121	ENSCAFG00000012332.2	H2AFX
313.504	0.292381	0.12194	0.477121	ENSCAFG00000016722.4	WRAP53
609.409	0.292137	0.0840844	0.397931	ENSCAFG00000024148.2	HEXIM1
117.308	0.291989	0.235023	0.640394	ENSCAFG00000013175.4	GAL3ST2
158.44	0.291812	0.239933	0.644668	ENSCAFG00000010448.3	MRPL36
759.968	0.291674	0.0456278	0.292272	ENSCAFG00000016067.4	WIPI2
197.458	0.291571	0.23749	0.641933	ENSCAFG00000001289.3	LY6E
1060.78	0.291532	0.0170681	0.169352	ENSCAFG00000013422.3	ALDH9A1
193.253	0.291505	0.137326	0.504727	ENSCAFG00000003897.3	RNF11
363.875	0.291301	0.0610465	0.339315	ENSCAFG00000019347.3	TAX1BP3
4.51637	0.291246	0.173543	0.56187	ENSCAFG00000019595.4	ESPN
698.682	0.291011	0.0844036	0.398649	ENSCAFG00000024320.3	FXYD5
1627.87	0.290969	0.0507254	0.309511	ENSCAFG00000006720.4	AMOTL2
14.8677	0.290735	0.249824	0.652734	ENSCAFG00000014794.3	SHC4
1.53755	0.290599	0.0555277	0.323602	ENSCAFG00000000131.3	GLS2
11.3407	0.290568	0.245169	0.647988	ENSCAFG00000024648.2	LRRC43
973.311	0.290557	0.0203898	0.187565	ENSCAFG00000004447.3	ITM2B
73.4106	0.290511	0.248861	0.651732	ENSCAFG00000018529.3	ZNF414
2.71694	0.290479	0.100404	0.437372	ENSCAFG00000018642.4	NOS2
520.591	0.290478	0.0380567	0.266008	ENSCAFG00000003242.3	BSPRY
55.0911	0.290355	0.175063	0.564614	ENSCAFG00000010044.4	ZNF697
163.919	0.2903	0.249698	0.652734	ENSCAFG00000017891.3	DEGS2
749.361	0.2903	0.0174592	0.171682	ENSCAFG00000028508.1	CD59
1086.12	0.290187	0.127607	0.485989	ENSCAFG00000005743.3	INPPL1
15.3997	0.290142	0.238179	0.642374	ENSCAFG00000014611.3	C22orf39
152.083	0.290136	0.238992	0.643234	ENSCAFG00000028988.1	SNRPC
3.52311	0.289991	0.168351	0.554698	ENSCAFG00000014987.4	WNT10A
537.751	0.289909	0.0294198	0.230168	ENSCAFG00000019835.3	SORT1
232.518	0.289897	0.24573	0.648404	ENSCAFG00000016751.4	ORAI3
19.6868	0.289888	0.251158	0.654146	ENSCAFG00000031156.1	TMEM171
841.004	0.289868	0.0585837	0.334049	ENSCAFG00000004193.3	AP2S1
4.82987	0.289827	0.180874	0.571976	ENSCAFG00000017596.3	TMEM220
4.76379	0.289704	0.184206	0.576015	ENSCAFG00000010955.4	PTHLH
59.3591	0.289634	0.179783	0.570179	ENSCAFG00000020288.3	SNTB2
833.411	0.289586	0.18581	0.577744	ENSCAFG00000008718.5	KMT2D
199.958	0.289567	0.0813852	0.391278	ENSCAFG00000009934.4	ATXN1
796.624	0.289347	0.122858	0.478667	ENSCAFG00000002641.3	TTC7A
186.638	0.289227	0.157305	0.539064	ENSCAFG00000015178.3	ELK1
369.213	0.28921	0.0352798	0.255568	ENSCAFG00000011104.2	PDE6D
14.268	0.289161	0.24929	0.652202	ENSCAFG00000011285.3	NUDT17
10.4592	0.288984	0.245161	0.647988	ENSCAFG00000013968.4	CD163
276.017	0.28897	0.236407	0.641863	ENSCAFG00000016358.3	BRAT1
181.431	0.288828	0.221678	0.628432	ENSCAFG00000005220.4	SZT2
1910.72	0.288728	0.0042767	0.0726937	ENSCAFG00000005807.4	NUMA1
357.061	0.288582	0.236321	0.641863	ENSCAFG00000001597.3	MDFI
495.792	0.288355	0.0212198	0.192119	ENSCAFG00000031182.1	MRPL14
120.299	0.288208	0.130779	0.492234	ENSCAFG00000003087.3	not annotated
133.578	0.288132	0.223623	0.630604	ENSCAFG00000000629.3	DENND6B
4.88897	0.288031	0.181639	0.573374	ENSCAFG00000011177.4	SLC7A7
10.2959	0.287929	0.204593	0.603606	ENSCAFG00000023986.3	TMEM121
145.29	0.287825	0.226085	0.632986	ENSCAFG00000012776.3	B4GAT1
3.0994	0.287683	0.113683	0.46303	ENSCAFG00000009203.3	CHRM4
33.0389	0.287622	0.230316	0.636105	ENSCAFG00000030944.1	not annotated
225.712	0.287554	0.124515	0.480884	ENSCAFG00000015154.4	LZTR1
251.145	0.287501	0.10519	0.448328	ENSCAFG00000000111.3	RNF41
1142.94	0.287494	0.109773	0.456265	ENSCAFG00000003323.4	KIDINS220
233.784	0.287472	0.0943736	0.423066	ENSCAFG00000017425.4	CUEDC1
15.1201	0.287461	0.238964	0.643234	ENSCAFG00000032202.1	C4orf46
28.2818	0.28732	0.250637	0.653387	ENSCAFG00000002077.4	CA9
330.997	0.287274	0.0428634	0.283097	ENSCAFG00000011046.3	BCL9
23.8108	0.287161	0.252329	0.655882	ENSCAFG00000013404.3	not annotated
3393	0.28716	0.226816	0.633352	ENSCAFG00000010227.3	RPLP0
558.582	0.286972	0.0959583	0.427086	ENSCAFG00000004151.3	ANXA5
24.5962	0.286948	0.25584	0.658435	ENSCAFG00000015293.3	YDJC
25.4768	0.286871	0.246555	0.64937	ENSCAFG00000006086.4	PCDHGC5
1841.42	0.286782	0.149309	0.524436	ENSCAFG00000004623.3	SLC4A2
198.173	0.286707	0.0972036	0.429779	ENSCAFG00000013121.3	RNASEL
694.12	0.28632	0.0236425	0.203919	ENSCAFG00000010871.3	LRP5
352.348	0.286317	0.21147	0.613943	ENSCAFG00000015913.3	FBXL14
2.34996	0.286127	0.0913585	0.415023	ENSCAFG00000019726.4	GPR157
12.1037	0.286082	0.1905	0.583057	ENSCAFG00000012834.3	SLC35E4
8501.5	0.286056	0.0594714	0.335555	ENSCAFG00000014944.4	UBA1
1.79371	0.285948	0.0564403	0.326454	ENSCAFG00000018190.3	GAS2L2
129.024	0.285827	0.130972	0.492504	ENSCAFG00000013904.3	RTP2
253.136	0.28573	0.246485	0.64937	ENSCAFG00000019530.4	C9orf142
288.867	0.285692	0.0542827	0.319607	ENSCAFG00000014104.3	PCBD1
227.686	0.285318	0.0850202	0.399973	ENSCAFG00000016794.3	NAXE
327.028	0.285175	0.0829961	0.395534	ENSCAFG00000025389.2	not annotated
211.763	0.285157	0.129488	0.489156	ENSCAFG00000019998.3	SLC30A7
184.303	0.285079	0.0884237	0.408365	ENSCAFG00000011663.3	MECR
453.888	0.285005	0.244088	0.646944	ENSCAFG00000028490.1	not annotated
250.846	0.284965	0.207664	0.608523	ENSCAFG00000031556.1	MBD6
176.03	0.284872	0.0718143	0.367651	ENSCAFG00000020348.3	GFOD2
2666.28	0.284813	0.00320616	0.0596062	ENSCAFG00000016532.6	POLR2A
4194.46	0.284608	0.0350895	0.254836	ENSCAFG00000030211.1	SDC4
386.784	0.284574	0.110177	0.456766	ENSCAFG00000006963.3	AAAS
27.5916	0.284406	0.25443	0.657357	ENSCAFG00000031933.2	not annotated
3.90906	0.284372	0.14846	0.524016	ENSCAFG00000019350.4	HES4
195.526	0.284323	0.198866	0.594812	ENSCAFG00000030613.1	C7orf43
482.864	0.284223	0.0305482	0.23517	ENSCAFG00000007473.5	NUDT12
19.0056	0.284085	0.256407	0.65913	ENSCAFG00000018193.3	RASL10B
39.9099	0.283954	0.240839	0.64516	ENSCAFG00000031337.2	not annotated
49.4079	0.283888	0.198642	0.594468	ENSCAFG00000007674.3	RASA2
9.27624	0.283857	0.233645	0.639077	ENSCAFG00000014530.4	ABLIM2
468.84	0.283658	0.170856	0.55818	ENSCAFG00000006214.4	ARAP3
154.362	0.283517	0.12596	0.483409	ENSCAFG00000020324.4	NFATC3
155.85	0.283469	0.261726	0.664213	ENSCAFG00000006633.4	not annotated
1974.28	0.283468	0.0055755	0.0853236	ENSCAFG00000000691.4	CI-MPR
218.388	0.283371	0.24231	0.645719	ENSCAFG00000001501.3	CDC42EP1
296.348	0.28328	0.0886811	0.408458	ENSCAFG00000005517.3	POLB
324.091	0.283153	0.20347	0.602505	ENSCAFG00000003398.4	MED25
179.278	0.283076	0.0975736	0.430651	ENSCAFG00000029468.1	OSGIN2
582.76	0.283072	0.230806	0.636988	ENSCAFG00000019694.4	GPSM1
4371.53	0.282999	0.257622	0.66017	ENSCAFG00000005101.4	RPSA
21.3628	0.282805	0.262552	0.664583	ENSCAFG00000031094.1	BCL2L2
133.229	0.282769	0.0883369	0.408179	ENSCAFG00000012727.3	not annotated
3.28956	0.282608	0.144226	0.51701	ENSCAFG00000031392.1	PRR7
18.8296	0.282592	0.26217	0.664405	ENSCAFG00000016963.3	HCN3
109.121	0.282231	0.253255	0.656613	ENSCAFG00000017100.3	ADAM15
2.93942	0.282223	0.142439	0.514174	ENSCAFG00000019444.3	EXD3
15.4343	0.282169	0.258606	0.660887	ENSCAFG00000020381.3	not annotated
302.155	0.282075	0.131996	0.494395	ENSCAFG00000006515.4	PTDSS2
1868.42	0.281792	0.0215266	0.192915	ENSCAFG00000001840.3	B4GALT1
84.4977	0.281754	0.180866	0.571976	ENSCAFG00000016867.3	HOXB9
2.69473	0.281532	0.113143	0.462483	ENSCAFG00000012120.4	TRAF5
107.535	0.281485	0.14983	0.52575	ENSCAFG00000008905.3	not annotated
122.211	0.281389	0.112623	0.461679	ENSCAFG00000012291.3	NIPSNAP1
109.813	0.281321	0.170953	0.558296	ENSCAFG00000007476.4	HCFC2
308.587	0.281259	0.242698	0.645935	ENSCAFG00000015783.3	B3GAT3
124.05	0.28125	0.12772	0.48603	ENSCAFG00000010221.3	SUFU
3.46693	0.281197	0.178931	0.56933	ENSCAFG00000016922.3	PHOSPHO1
9.2845	0.281178	0.259928	0.662842	ENSCAFG00000014209.3	KLHDC1
93.6746	0.281083	0.205972	0.606241	ENSCAFG00000014199.2	MOSPD3
854.351	0.281024	0.0211187	0.191805	ENSCAFG00000000444.3	FLOT1
883.314	0.280968	0.0115355	0.135336	ENSCAFG00000016972.5	MED12
129.54	0.280785	0.091431	0.415192	ENSCAFG00000014159.3	TBC1D2B
519.065	0.280739	0.0386093	0.268377	ENSCAFG00000012456.3	UBR3
339.828	0.280648	0.101385	0.439725	ENSCAFG00000019222.3	FZR1
306.946	0.280623	0.101038	0.438485	ENSCAFG00000001726.4	ARF5
14.4057	0.280542	0.266692	0.669919	ENSCAFG00000012986.4	ADAM12
89.1824	0.280511	0.179499	0.569692	ENSCAFG00000001533.3	TSPAN33
137.806	0.280504	0.236146	0.641782	ENSCAFG00000030883.1	NME6
899.87	0.280487	0.00407498	0.070439	ENSCAFG00000010031.4	VPS39
16.3299	0.280472	0.257442	0.66017	ENSCAFG00000028849.1	TMEM141
474.983	0.280421	0.079609	0.388335	ENSCAFG00000003251.3	TSSC1
238.826	0.280343	0.0991233	0.434536	ENSCAFG00000018385.3	not annotated
233.137	0.280322	0.163249	0.547718	ENSCAFG00000009132.3	BAHD1
41.343	0.280301	0.222525	0.62964	ENSCAFG00000011850.3	KLHL24
461.446	0.280286	0.26148	0.66419	ENSCAFG00000025586.4	not annotated
207.494	0.280075	0.097765	0.430996	ENSCAFG00000025012.2	C5orf24
59.2311	0.279848	0.184839	0.576684	ENSCAFG00000013162.4	TAGLN
385.724	0.279639	0.185191	0.577047	ENSCAFG00000003438.3	COBL
10.8206	0.279606	0.262559	0.664583	ENSCAFG00000012671.3	TRIM63
22.5639	0.279584	0.256003	0.658596	ENSCAFG00000005505.3	PGM2L1
212.987	0.279538	0.176155	0.566987	ENSCAFG00000018589.3	OXCT1
162.347	0.27946	0.220012	0.626261	ENSCAFG00000012437.3	SDR39U1
804.523	0.279413	0.0284745	0.225895	ENSCAFG00000012899.3	KLC2
167.758	0.279153	0.187331	0.579476	ENSCAFG00000017915.4	WDR25
27.5424	0.279077	0.260033	0.662879	ENSCAFG00000032449.1	not annotated
3.34528	0.278976	0.148934	0.524016	ENSCAFG00000017511.3	NPR1
26.6603	0.278971	0.268591	0.670854	ENSCAFG00000003327.4	COL27A1
76.3041	0.278856	0.18844	0.580845	ENSCAFG00000020297.3	MCOLN3
20.735	0.278845	0.265674	0.66854	ENSCAFG00000000766.5	PPT2-EGFL8
10.3892	0.278685	0.256998	0.659961	ENSCAFG00000012826.4	KIAA1614
1.66939	0.278674	0.0869098	0.40489	ENSCAFG00000002974.3	FAM71E1
13.3124	0.278268	0.261944	0.664263	ENSCAFG00000015705.4	MSX1
158.507	0.278252	0.116447	0.468509	ENSCAFG00000004604.3	TMEM104
29.436	0.27808	0.26843	0.670628	ENSCAFG00000019686.3	DNLZ
25.9504	0.278005	0.268334	0.670623	ENSCAFG00000002360.3	not annotated
8625.1	0.277911	0.0241553	0.206273	ENSCAFG00000020049.4	SPTAN1
60.811	0.27777	0.219723	0.626086	ENSCAFG00000011357.3	PEX11B
11.1719	0.277724	0.229133	0.635255	ENSCAFG00000013628.1	TIGD3
848.896	0.277713	0.0905759	0.412649	ENSCAFG00000001620.3	ATP6V1F
90.45	0.277625	0.232763	0.638422	ENSCAFG00000014671.3	KLHL26
46.7972	0.277552	0.267606	0.670488	ENSCAFG00000004185.4	TMEM160
179.06	0.27751	0.123654	0.478865	ENSCAFG00000001748.4	PEX6
494.562	0.277343	0.0604345	0.337988	ENSCAFG00000009331.4	DPY19L4
50.8595	0.277179	0.194824	0.589561	ENSCAFG00000007325.2	PRRG4
14.4874	0.27704	0.272714	0.675269	ENSCAFG00000014584.2	TMEM106A
104.824	0.276998	0.131206	0.492929	ENSCAFG00000013957.2	TSPAN15
1476.72	0.276864	0.0647978	0.348571	ENSCAFG00000015819.3	SYNE2
40.7729	0.276765	0.219518	0.626086	ENSCAFG00000011415.3	MCUB
433.947	0.276648	0.175506	0.565404	ENSCAFG00000019455.4	REXO1
665.523	0.276579	0.264001	0.665973	ENSCAFG00000011204.3	NDUFB4
307.085	0.276539	0.0486461	0.303834	ENSCAFG00000005150.3	GCKR
692.076	0.276452	0.202347	0.600298	ENSCAFG00000015454.5	not annotated
24.4828	0.276345	0.262566	0.664583	ENSCAFG00000019011.3	not annotated
1102.48	0.276307	0.0293755	0.230073	ENSCAFG00000012067.3	AP1B1
864.575	0.276273	0.0792729	0.387755	ENSCAFG00000009520.4	BAP1
219.49	0.276147	0.0728401	0.369719	ENSCAFG00000028505.1	not annotated
2115.99	0.276088	0.132821	0.496316	ENSCAFG00000001563.4	HSF1
393.073	0.275889	0.0953345	0.425717	ENSCAFG00000015642.2	FOXM1
169.955	0.27583	0.120893	0.476298	ENSCAFG00000009619.3	ETNK2
42.0487	0.275726	0.234168	0.639442	ENSCAFG00000023413.2	TTC32
31.5698	0.275711	0.246965	0.649481	ENSCAFG00000017042.3	JDP2
350.425	0.275711	0.0862333	0.403818	ENSCAFG00000014962.4	DYNC2H1
870.557	0.275351	0.0334863	0.248242	ENSCAFG00000001753.3	PPP2R5D
132.108	0.275178	0.101985	0.441256	ENSCAFG00000018891.3	MOSPD1
1079.94	0.27515	0.0206569	0.189064	ENSCAFG00000030371.1	COMMD7
651.427	0.275053	0.0869444	0.40489	ENSCAFG00000031128.1	B4GALT3
423.626	0.275009	0.22593	0.632986	ENSCAFG00000004858.3	CIC
231.464	0.274903	0.0898271	0.410679	ENSCAFG00000017644.3	GALNT10
95.7719	0.274444	0.189578	0.582059	ENSCAFG00000004393.3	TMEM135
212.743	0.27436	0.183625	0.575334	ENSCAFG00000016138.3	FBLIM1
980.237	0.274163	0.0583529	0.33308	ENSCAFG00000000930.4	AFF4
640.675	0.274104	0.011509	0.135314	ENSCAFG00000008413.4	EPB41L1
3.80939	0.27405	0.17951	0.569692	ENSCAFG00000030792.1	CA13
750.701	0.273876	0.0233243	0.201955	ENSCAFG00000001480.4	TRIOBP
113.671	0.273876	0.24626	0.649327	ENSCAFG00000031693.1	not annotated
4.91938	0.273829	0.192473	0.58533	ENSCAFG00000014148.3	ADAMTS7
52.5851	0.273792	0.240224	0.644965	ENSCAFG00000018001.3	NEIL1
209.102	0.273713	0.202398	0.600298	ENSCAFG00000007790.4	POU6F1
2.19873	0.273694	0.103788	0.445012	ENSCAFG00000030728.1	not annotated
4.15249	0.27352	0.194242	0.588581	ENSCAFG00000017196.3	SAMD15
32.462	0.273467	0.268861	0.670863	ENSCAFG00000002984.3	not annotated
13.0696	0.273419	0.271375	0.673716	ENSCAFG00000004834.3	not annotated
454.692	0.273407	0.202136	0.600162	ENSCAFG00000013975.3	ZFPL1
[truncated: 17,857 more rows]

## Sheet: +Hsp90 inhibitor (STA-9090)
cHSF1_STA/DMSO baseMean	cHSF1_STA/DMSO log2FoldChange	cHSF1_STA/DMSO pvalue	cHSF1_STA/DMSO padj	Gene	GeneSymbol**
44.8435	1.81941	4.71655e-10	5.14503e-07	ENSCAFG00000029954.1	not annotated
655.908	1.60829	1.22469e-20	1.73673e-16	ENSCAFG00000010167.3	MX2				**Gene Symbols designated as "not annotated" were not annotated in the canis lupus genome.
402.291	1.55505	3.87842e-16	2.61851e-12	ENSCAFG00000023107.2	OAS2				Those with > 2 fold change in differential expression and p-value < 10^-5 were BLAST to find homologs in human genome. These annotations are in Figure2–source data 3.
1824.61	1.53327	4.60063e-13	8.15519e-10	ENSCAFG00000019348.3	ISG15
32.3839	1.47207	3.49882e-07	0.00013057	ENSCAFG00000015720.3	DHX58
20.9874	1.46633	3.77223e-06	0.00093849	ENSCAFG00000004543.3	ATP6V0E2
67.3597	1.43614	3.77772e-08	2.23216e-05	ENSCAFG00000032614.1	not annotated
740.114	1.43019	1.02857e-07	5.0297e-05	ENSCAFG00000002782.3	MEI4
565.725	1.43005	1.35106e-14	3.83188e-11	ENSCAFG00000030052.1	not annotated
92.8891	1.37514	1.12304e-07	5.13737e-05	ENSCAFG00000030858.1	not annotated
107.563	1.34641	7.1584e-08	3.75975e-05	ENSCAFG00000023178.3	FGA
84.4592	1.31437	3.4455e-06	0.000888376	ENSCAFG00000028799.2	not annotated
23.4059	1.30904	4.05378e-05	0.00537258	ENSCAFG00000016551.2	PFDN4
69.7613	1.30651	5.80743e-06	0.00124781	ENSCAFG00000032304.1	not annotated
90.113	1.30536	4.2617e-06	0.000974761	ENSCAFG00000028914.1	not annotated
296.687	1.30081	5.0333e-07	0.000174091	ENSCAFG00000028873.1	not annotated
628.174	1.29492	8.28338e-10	8.39047e-07	ENSCAFG00000013544.4	HSPB1
28.9826	1.28311	4.8542e-05	0.0060918	ENSCAFG00000028619.1	C1orf122
356.515	1.27759	1.10119e-08	8.21895e-06	ENSCAFG00000031353.1	BST2
34.8361	1.27618	2.98528e-05	0.00460155	ENSCAFG00000017753.3	not annotated
46.2031	1.2463	2.85611e-05	0.00450028	ENSCAFG00000006557.2	not annotated
36.2003	1.23554	3.36054e-05	0.0048297	ENSCAFG00000017038.2	not annotated
120.668	1.23531	2.95577e-05	0.00460155	ENSCAFG00000017901.3	not annotated
181.675	1.22969	1.98699e-08	1.34179e-05	ENSCAFG00000009617.3	IFIT1
3019.91	1.22029	6.64755e-08	3.62573e-05	ENSCAFG00000031324.1	not annotated
160.928	1.21648	2.17052e-08	1.3991e-05	ENSCAFG00000010830.3	not annotated
1692.99	1.2133	8.38679e-12	1.18933e-08	ENSCAFG00000003293.2	RSAD2
109.233	1.21039	1.94208e-07	7.86875e-05	ENSCAFG00000011525.3	ISG20
11.8985	1.20217	0.000180465	0.0160955	ENSCAFG00000006485.3	not annotated
76.9509	1.20139	8.83965e-07	0.000278567	ENSCAFG00000005750.3	IDO1
6836.89	1.20138	1.47326e-06	0.000435257	ENSCAFG00000005101.4	RPSA
2436.89	1.16989	8.54785e-11	1.01014e-07	ENSCAFG00000010172.3	MX1
245.194	1.16721	0.000100451	0.0107105	ENSCAFG00000028988.1	SNRPC
5109.79	1.14443	6.15423e-07	0.000202961	ENSCAFG00000010227.3	RPLP0
21.4215	1.13162	0.000322173	0.0246959	ENSCAFG00000016422.3	TNFRSF1B
103.034	1.13157	7.45816e-05	0.00859872	ENSCAFG00000019437.4	NOXA1
32.6119	1.12533	0.000134247	0.013313	ENSCAFG00000031156.1	TMEM171
148.518	1.12424	3.59635e-05	0.00509999	ENSCAFG00000030764.1	SLC25A29
62.9193	1.11996	0.000273599	0.0217973	ENSCAFG00000031302.1	not annotated
60.289	1.11336	4.37212e-05	0.00574083	ENSCAFG00000017056.3	DPM3
290.559	1.10761	3.98921e-05	0.00537258	ENSCAFG00000009113.3	MT1
69.7497	1.09634	4.73063e-05	0.00601946	ENSCAFG00000013184.3	PDCD1
67.9981	1.0881	3.3717e-05	0.0048297	ENSCAFG00000009329.2	not annotated
175.587	1.08797	6.40812e-06	0.00135632	ENSCAFG00000019360.3	AMDHD2
2489.16	1.08592	1.2719e-07	5.63652e-05	ENSCAFG00000006810.3	not annotated
823.163	1.08459	0.00015767	0.0148074	ENSCAFG00000004907.3	SERF2
593.313	1.0818	1.68369e-05	0.00301287	ENSCAFG00000008929.3	OAS3
245.51	1.08067	3.16994e-05	0.00468259	ENSCAFG00000020333.3	PSMB10
103.142	1.07905	1.35192e-05	0.00248982	ENSCAFG00000015587.3	KLHDC7A
721.354	1.06249	4.64051e-07	0.000164518	ENSCAFG00000010602.3	ELF3
985.969	1.05105	8.47734e-09	7.24751e-06	ENSCAFG00000018641.4	not annotated
291.629	1.04909	7.80599e-05	0.00892716	ENSCAFG00000001289.3	LY6E
240.843	1.04733	4.00935e-06	0.000947609	ENSCAFG00000032283.1	not annotated
7.01032	1.04523	0.000774928	0.0396451	ENSCAFG00000032130.1	TUBB1
71.3393	1.03938	0.000391171	0.0278849	ENSCAFG00000003434.2	VAX2
51.6487	1.03898	0.000213963	0.0185013	ENSCAFG00000002743.2	not annotated
168.763	1.0319	8.02195e-05	0.00903993	ENSCAFG00000013854.1	MESDC1
10.34	1.02566	0.00140609	0.0560819	ENSCAFG00000017459.3	not annotated
2643.62	1.02203	1.72184e-05	0.00301287	ENSCAFG00000014738.3	COX8A
304.975	1.02186	3.12891e-05	0.00467065	ENSCAFG00000004033.3	PDZK1IP1
42.5325	1.01684	0.000161565	0.0149748	ENSCAFG00000003179.2	TMEM140
93.8135	1.01519	6.53365e-05	0.00785201	ENSCAFG00000013112.3	METRNL
643.228	1.00981	0.000111903	0.0114166	ENSCAFG00000029882.1	MISP
19.8627	0.995234	0.00148361	0.0565568	ENSCAFG00000030437.1	not annotated
195.419	0.985145	5.69182e-06	0.00124178	ENSCAFG00000016010.3	FSCN1
28.0198	0.982038	0.00114754	0.0505379	ENSCAFG00000023462.2	not annotated
29.1184	0.979353	0.00068391	0.0389499	ENSCAFG00000009307.3	not annotated
945.51	0.971744	6.7891e-05	0.00802302	ENSCAFG00000012968.3	HELZ2
30.7039	0.969268	0.00199177	0.0636901	ENSCAFG00000006683.3	not annotated
951.68	0.963883	2.42712e-05	0.00401094	ENSCAFG00000012234.3	RPS27
674.326	0.963446	4.02984e-05	0.00537258	ENSCAFG00000004975.3	RABAC1
205.95	0.962581	3.84545e-06	0.000940212	ENSCAFG00000011171.4	ALDH3B1
9.97405	0.961032	0.00267264	0.0712418	ENSCAFG00000017707.3	not annotated
194.644	0.960934	8.42849e-06	0.00168344	ENSCAFG00000014074.3	CRYAB
8.72962	0.960761	0.00248812	0.0690489	ENSCAFG00000018633.3	not annotated
811.853	0.959572	4.18022e-06	0.000971798	ENSCAFG00000001301.3	GSDMD
553.865	0.959078	2.34651e-05	0.00396141	ENSCAFG00000011901.4	ASB9
100.244	0.958614	0.000478496	0.0316	ENSCAFG00000004510.3	CDC42EP4
410.314	0.957473	4.45915e-05	0.00574866	ENSCAFG00000006492.4	B4GALNT4
957.382	0.957091	3.69476e-05	0.00518766	ENSCAFG00000004074.4	SEPW1
1534.61	0.95693	8.02338e-08	4.06356e-05	ENSCAFG00000023556.2	OAS1
317.933	0.955157	0.00259417	0.070224	ENSCAFG00000024643.2	not annotated
23.7018	0.955139	0.00284726	0.0724327	ENSCAFG00000015323.5	PLIN4
26.5006	0.95305	0.00152533	0.057682	ENSCAFG00000028925.1	C17orf89
173.465	0.952797	7.01017e-05	0.0082158	ENSCAFG00000014624.3	IFI35
328.678	0.950712	7.79118e-06	0.00160126	ENSCAFG00000010718.3	not annotated
16.4733	0.949544	0.00286033	0.0724327	ENSCAFG00000008754.3	CCL17
820.996	0.946237	7.73476e-06	0.00160126	ENSCAFG00000012523.1	CLDN4
828.507	0.945392	9.67694e-05	0.0104176	ENSCAFG00000000919.3	UQCRQ
51.8229	0.942651	0.000815226	0.0411414	ENSCAFG00000002329.3	COA5
1105.27	0.939827	1.80075e-07	7.51072e-05	ENSCAFG00000032632.1	WNT7A
60.5521	0.935186	0.000541976	0.0334164	ENSCAFG00000008986.4	RASAL1
88.5775	0.933413	0.000163898	0.0149951	ENSCAFG00000016478.3	PSMG3
166.69	0.933045	1.04613e-05	0.00200476	ENSCAFG00000012332.2	H2AFX
640.912	0.932821	0.000852152	0.0416532	ENSCAFG00000023724.2	not annotated
332.726	0.930877	0.000359694	0.0269478	ENSCAFG00000028814.1	not annotated
1281.83	0.929933	0.00023576	0.0196666	ENSCAFG00000005675.4	RNF213
173.029	0.927792	0.000389861	0.0278849	ENSCAFG00000010988.4	C21orf2
109.285	0.92537	0.00230543	0.0666848	ENSCAFG00000028709.1	ZNF580
11.4682	0.92381	0.00398777	0.0824352	ENSCAFG00000015713.3	not annotated
545.093	0.921362	1.85208e-06	0.000536008	ENSCAFG00000016252.3	not annotated
524.468	0.92028	0.000172464	0.0155679	ENSCAFG00000019711.4	POLRMT
27.6866	0.91796	0.00333321	0.0769418	ENSCAFG00000018793.2	HSD11B1L
28.6896	0.917766	0.00224733	0.0666373	ENSCAFG00000030686.1	GLIPR2
38.0293	0.916912	0.00217159	0.0659246	ENSCAFG00000023887.3	BCAS4
78.871	0.916903	0.00179311	0.0617952	ENSCAFG00000032611.1	C4orf48
17.8365	0.916131	0.00373115	0.0806463	ENSCAFG00000000498.3	not annotated
29.9493	0.916128	0.00276686	0.0716007	ENSCAFG00000005493.4	ZNF219
497.561	0.914467	0.000727704	0.0394574	ENSCAFG00000001514.3	MPST
87.5981	0.914198	0.000696489	0.0391941	ENSCAFG00000009145.3	CHST14
244.398	0.913845	0.000635705	0.0367956	ENSCAFG00000019225.2	DOHH
16.2841	0.913138	0.00415516	0.0842688	ENSCAFG00000029440.1	ZNF688
66.5188	0.91264	0.00155644	0.0580058	ENSCAFG00000004185.4	TMEM160
6.9071	0.902992	0.00389894	0.0816809	ENSCAFG00000012657.3	IFGGB1
120.19	0.901466	0.000452512	0.0308513	ENSCAFG00000018506.3	ANGPTL4
34.4217	0.897987	0.00269343	0.0713571	ENSCAFG00000010789.2	not annotated
216.098	0.889238	0.00147309	0.0565568	ENSCAFG00000010448.3	MRPL36
128.063	0.88783	0.00266036	0.0711388	ENSCAFG00000028473.1	not annotated
115.017	0.887546	0.00215655	0.0657679	ENSCAFG00000018693.3	ALKBH7
545.09	0.887009	0.000503982	0.0320492	ENSCAFG00000005927.4	DCXR
20.4914	0.8855	0.00457738	0.0868814	ENSCAFG00000018557.3	ADAMTS10
128.585	0.88535	0.000878643	0.0426714	ENSCAFG00000019193.4	APBA3
80.4363	0.881824	0.000375266	0.0274311	ENSCAFG00000030725.1	PSMB9
120.765	0.88172	0.00083985	0.0416532	ENSCAFG00000003593.3	BCL2L12
53.6807	0.881075	0.00134524	0.0546589	ENSCAFG00000030208.1	CST
902.419	0.880932	0.00130519	0.054438	ENSCAFG00000011204.3	NDUFB4
327.795	0.88052	0.000460117	0.0310711	ENSCAFG00000019349.3	EMC6
85.1196	0.878608	0.000739605	0.0394574	ENSCAFG00000005397.3	CMTM7
188.79	0.875693	0.00265152	0.0711388	ENSCAFG00000030682.1	not annotated
66.3048	0.872975	0.00367725	0.0804925	ENSCAFG00000031672.1	C14orf79
66.5207	0.872965	0.00264437	0.0711388	ENSCAFG00000016288.3	TMEM256-PLSCR3
471.749	0.872789	2.82598e-06	0.000770677	ENSCAFG00000020343.3	IFI44L
368.13	0.869182	0.000742499	0.0394574	ENSCAFG00000019654.4	WDR90
345.404	0.868839	1.72652e-05	0.00301287	ENSCAFG00000011164.4	UBA7
73.4683	0.866385	0.00108527	0.0498067	ENSCAFG00000001020.3	CDKN2AIPNL
31.701	0.866354	0.00391319	0.0816809	ENSCAFG00000000497.3	not annotated
340.452	0.865246	0.00172364	0.0605022	ENSCAFG00000019530.4	C9orf142
76.0339	0.865002	0.00163959	0.0596332	ENSCAFG00000031712.1	ZNF653
705.988	0.864526	9.69694e-05	0.0104176	ENSCAFG00000000027.3	RPL34
20.5249	0.863871	0.00627374	0.0971587	ENSCAFG00000004394.3	SIX5
338.58	0.862295	0.000482592	0.0316	ENSCAFG00000018493.3	CD320
88.1112	0.86167	0.00448587	0.0867322	ENSCAFG00000012114.3	RHBDD3
77.0589	0.861044	0.00398294	0.0824352	ENSCAFG00000001297.3	RHPN1
61.5224	0.860996	0.00236547	0.0670894	ENSCAFG00000004570.1	GEMIN7
313.206	0.860196	0.00128478	0.0542245	ENSCAFG00000029557.1	TRMT61A
5.6266	0.85998	0.00454604	0.0867664	ENSCAFG00000032288.2	not annotated
201.398	0.858239	0.000231069	0.0193893	ENSCAFG00000012169.3	SYTL1
175.268	0.857708	0.00111377	0.0501616	ENSCAFG00000018924.3	TP53I13
79.5192	0.857339	0.0011812	0.0513822	ENSCAFG00000011758.3	TPST2
1831.87	0.856639	0.000582738	0.0350161	ENSCAFG00000023272.2	FSTL3
4.29695	0.856473	0.00295346	0.0733855	ENSCAFG00000019720.3	MADCAM1
578.756	0.856233	0.000741251	0.0394574	ENSCAFG00000001325.3	PYCRL
545.658	0.856147	0.000140129	0.013648	ENSCAFG00000000500.3	DLA-64
710.443	0.855764	3.72447e-06	0.00093849	ENSCAFG00000007839.3	UBE2L6
33.9352	0.853296	0.00524706	0.091613	ENSCAFG00000030021.1	not annotated
120.971	0.852867	0.00225469	0.0666373	ENSCAFG00000029287.1	GLI4
358.755	0.849864	2.81867e-05	0.00449119	ENSCAFG00000023712.3	MEX3D
627.199	0.849295	6.24131e-05	0.00756479	ENSCAFG00000031816.1	not annotated
79.8243	0.845571	0.00414206	0.0841804	ENSCAFG00000016581.1	not annotated
67.7046	0.845225	0.00682742	0.100959	ENSCAFG00000000447.3	IER3
56.909	0.843997	0.00146748	0.0565568	ENSCAFG00000004349.3	PHB
14.6391	0.842197	0.00809328	0.108994	ENSCAFG00000019467.3	RNF208
134.411	0.841926	0.00459517	0.0868814	ENSCAFG00000015631.3	TMEM223
161.306	0.840542	0.000415149	0.0291447	ENSCAFG00000013059.3	SLC2A4RG
191.428	0.839899	0.00217259	0.0659246	ENSCAFG00000000688.5	HDAC10
506.23	0.83872	3.02504e-05	0.0046127	ENSCAFG00000001356.3	PDGFB
580.985	0.837599	0.000832462	0.0416532	ENSCAFG00000028490.1	not annotated
99.5715	0.836925	0.00709864	0.10288	ENSCAFG00000028987.1	not annotated
53.3501	0.836778	0.00228608	0.0666848	ENSCAFG00000030689.1	ADPRHL2
273.287	0.835148	0.00120852	0.0519333	ENSCAFG00000023759.2	MT2A
1430.26	0.83177	4.4587e-05	0.00574866	ENSCAFG00000017916.3	SEMA7A
673.971	0.831757	0.000385617	0.0278849	ENSCAFG00000002533.2	SEC61B
387.163	0.831191	0.00077569	0.0396451	ENSCAFG00000031882.1	not annotated
168.001	0.830174	0.00238736	0.0675753	ENSCAFG00000024167.2	FJX1
21.0343	0.829971	0.00778002	0.106495	ENSCAFG00000019764.3	DENND2D
1129.6	0.829633	0.000110605	0.0114005	ENSCAFG00000007047.2	MAL
74.1326	0.82914	0.00493739	0.0894216	ENSCAFG00000032715.1	C1orf53
17.9774	0.826386	0.0088538	0.113006	ENSCAFG00000015939.3	RSG1
26.2064	0.826212	0.00700479	0.101984	ENSCAFG00000016147.3	SYDE1
104.589	0.826131	0.00263568	0.0711388	ENSCAFG00000008436.4	ERICH6
5.31343	0.824327	0.00627582	0.0971587	ENSCAFG00000013755.3	SSTR1
238.622	0.824279	0.00484576	0.0884399	ENSCAFG00000000913.3	TSPO
154.48	0.824193	0.00417413	0.0842688	ENSCAFG00000015362.4	BRI3
7346.01	0.823356	3.95603e-06	0.000947609	ENSCAFG00000015190.3	PLAU
745.742	0.822836	0.000753462	0.0394574	ENSCAFG00000019694.4	GPSM1
217.166	0.822399	0.000337076	0.0256994	ENSCAFG00000011817.5	not annotated
50.7894	0.822151	0.00184592	0.061935	ENSCAFG00000017975.3	FAM219B
135.604	0.818374	0.000797392	0.0405298	ENSCAFG00000012423.4	CCS
727.497	0.817776	0.00120009	0.0518606	ENSCAFG00000025384.3	PML
794.507	0.81632	0.000767002	0.0395522	ENSCAFG00000004842.3	not annotated
147.693	0.816204	0.000444145	0.0304987	ENSCAFG00000005083.4	not annotated
14.427	0.8161	0.0108739	0.123078	ENSCAFG00000023829.1	PMAIP1
138.385	0.815714	0.00245021	0.0687177	ENSCAFG00000028933.2	IGSF8
58.8225	0.81525	0.00538939	0.091806	ENSCAFG00000023407.2	not annotated
62.1294	0.81425	0.00654183	0.0989384	ENSCAFG00000003636.4	FLT3LG
8.18912	0.812161	0.0103147	0.120787	ENSCAFG00000030361.1	not annotated
153.04	0.80973	0.00438846	0.0860757	ENSCAFG00000007251.3	KRT5
22.5369	0.809234	0.00915777	0.113543	ENSCAFG00000023925.2	not annotated
180.696	0.808902	0.00250074	0.0691286	ENSCAFG00000012683.3	TSTD1
775.35	0.807843	0.00133061	0.0546376	ENSCAFG00000001536.4	SHARPIN
102.91	0.806738	0.00421831	0.0849128	ENSCAFG00000017118.4	not annotated
3.72705	0.806694	0.00471731	0.0876752	ENSCAFG00000005930.3	not annotated
164.794	0.805985	0.00269347	0.0713571	ENSCAFG00000030813.1	NUDT8
247.09	0.805369	0.000421443	0.0294408	ENSCAFG00000019549.4	TELO2
105.073	0.803751	0.00220202	0.0660188	ENSCAFG00000029919.1	CLIC3
3.85894	0.803518	0.00473417	0.0877585	ENSCAFG00000003924.3	SLC25A31
53.4886	0.802664	0.00292258	0.0732245	ENSCAFG00000004082.3	ABTB1
48.8635	0.802337	0.00403306	0.0828665	ENSCAFG00000010009.3	DUSP8
227.042	0.801941	0.00115729	0.0508099	ENSCAFG00000015309.3	SDF2L1
561.958	0.801543	0.00273033	0.0713665	ENSCAFG00000017846.3	ATOX1
64.771	0.801486	0.00512632	0.0905177	ENSCAFG00000003442.4	ATP6V1B1
223.297	0.799547	0.00190522	0.0625415	ENSCAFG00000030426.1	ZNHIT2
61.9607	0.799226	0.00620279	0.0968742	ENSCAFG00000012027.1	YBEY
91.4186	0.798737	0.00158839	0.0586589	ENSCAFG00000023386.1	CTXN1
21.818	0.798597	0.0128496	0.13053	ENSCAFG00000030616.1	not annotated
80.5288	0.798404	0.00329725	0.0766529	ENSCAFG00000002075.3	PLPP6
699.56	0.796173	0.000745425	0.0394574	ENSCAFG00000007126.3	HPN
538.928	0.795061	0.00121725	0.0519934	ENSCAFG00000023338.3	JUND
12.7574	0.79497	0.0129188	0.130865	ENSCAFG00000023848.3	MYPOP
4202.47	0.794326	0.000429966	0.0298889	ENSCAFG00000012725.3	RPL35A
609.79	0.794207	0.00104711	0.0486855	ENSCAFG00000002166.3	not annotated
6.66621	0.794131	0.0105906	0.121729	ENSCAFG00000019950.4	HMCN2
440.249	0.792514	0.000110942	0.0114005	ENSCAFG00000012301.3	not annotated
3928.43	0.791765	0.00183978	0.061935	ENSCAFG00000011495.3	GPX1
155.05	0.791063	0.00247276	0.0687572	ENSCAFG00000012186.3	ZNRD1
143.855	0.790727	0.00275314	0.0716007	ENSCAFG00000019606.3	HAGHL
22.3734	0.789904	0.0085479	0.111824	ENSCAFG00000030056.1	not annotated
45.8509	0.78929	0.0103901	0.121197	ENSCAFG00000019525.3	NPDC1
174.851	0.788906	0.00890537	0.113006	ENSCAFG00000031490.1	not annotated
62.8761	0.788617	0.00325219	0.0765671	ENSCAFG00000019196.3	NUDT16L1
412.219	0.788223	4.03451e-05	0.00537258	ENSCAFG00000001807.3	DDX58
194.692	0.787544	0.00232157	0.0666848	ENSCAFG00000014134.4	FZD2
881.998	0.786858	0.000369464	0.0272884	ENSCAFG00000003609.1	GJB4
46.0139	0.786855	0.00917622	0.113545	ENSCAFG00000029380.1	TNFRSF6B
390.887	0.78683	0.000845928	0.0416532	ENSCAFG00000012695.3	CAPN10
704.546	0.786691	0.00417142	0.0842688	ENSCAFG00000012532.2	CLDN3
1152.12	0.785596	2.43242e-05	0.00401094	ENSCAFG00000032043.1	not annotated
44.3552	0.785066	0.0057153	0.0941331	ENSCAFG00000010752.3	C2orf72
366.92	0.784578	0.000265647	0.0215084	ENSCAFG00000028848.1	JUNB
11.5885	0.784164	0.0144951	0.136129	ENSCAFG00000019702.3	PRSS57
10.4132	0.783516	0.0144136	0.135453	ENSCAFG00000002010.1	not annotated
59.596	0.782967	0.00336299	0.0771692	ENSCAFG00000016701.3	IDUA
903.73	0.782865	0.00265458	0.0711388	ENSCAFG00000012680.3	RNPEPL1
408.075	0.78164	0.00171823	0.0605022	ENSCAFG00000030747.1	RGS19
900.947	0.781159	0.000745574	0.0394574	ENSCAFG00000029188.1	SCAMP4
1032.27	0.780636	0.000755162	0.0394574	ENSCAFG00000010545.3	RNPEP
542.689	0.779915	0.00187364	0.0621949	ENSCAFG00000019494.3	NUBP2
117.759	0.779442	0.000551387	0.0335986	ENSCAFG00000003495.3	PTOV1
605.264	0.778792	5.22712e-05	0.00650226	ENSCAFG00000000851.2	IRF1
73.7206	0.777561	0.00422384	0.0849128	ENSCAFG00000019091.4	MPND
389.691	0.7774	0.00152258	0.057682	ENSCAFG00000007785.2	SMAGP
497.29	0.776722	0.00219423	0.0659246	ENSCAFG00000019700.3	MPG
143.945	0.775841	0.00965689	0.116668	ENSCAFG00000019511.3	not annotated
4615.77	0.775122	0.000495896	0.0317668	ENSCAFG00000003861.3	FTL
83.0753	0.774746	0.00592013	0.0950774	ENSCAFG00000024225.3	ZNF444
206.089	0.774367	0.0032321	0.0765182	ENSCAFG00000015413.4	COMTD1
1990.2	0.773736	0.000349346	0.0263514	ENSCAFG00000006693.3	not annotated
84.9417	0.773442	0.00465531	0.087324	ENSCAFG00000019798.4	CSF1
99.0946	0.773124	0.00535277	0.091806	ENSCAFG00000009149.3	SMIM4
256.339	0.772603	0.00508292	0.0902138	ENSCAFG00000001576.5	not annotated
37.6514	0.768366	0.0155267	0.139888	ENSCAFG00000011723.2	not annotated
2112.19	0.767683	2.251e-05	0.00384596	ENSCAFG00000013633.3	B2M
169.177	0.76713	0.00283104	0.0724327	ENSCAFG00000005919.3	FAM98C
176.903	0.766724	0.00192448	0.062738	ENSCAFG00000013138.4	CCDC85B
136.246	0.764855	0.00288563	0.0727524	ENSCAFG00000019590.3	UBL4A
388.354	0.762269	0.000317182	0.0244455	ENSCAFG00000016722.4	WRAP53
19.9792	0.761846	0.015768	0.1412	ENSCAFG00000014611.3	C22orf39
61.4301	0.760432	0.00506214	0.0900705	ENSCAFG00000023098.3	PRMT6
17.6096	0.760357	0.0164295	0.143768	ENSCAFG00000009445.3	GDF6
264.913	0.760351	0.00256969	0.0700785	ENSCAFG00000002270.3	NINJ1
717.312	0.759938	3.1017e-05	0.00467065	ENSCAFG00000016734.3	EFNB1
227.454	0.759724	5.91627e-05	0.00723264	ENSCAFG00000013889.3	not annotated
152.588	0.75906	0.0127474	0.130239	ENSCAFG00000014124.4	CHCHD10
105.454	0.758887	0.00751569	0.105747	ENSCAFG00000005719.3	TEPSIN
34.1633	0.758575	0.0123943	0.129448	ENSCAFG00000019433.2	TMEM187
1711.77	0.758142	8.60397e-05	0.00960731	ENSCAFG00000007328.3	KRT80
154.231	0.756608	0.00055204	0.0335986	ENSCAFG00000032262.1	DHRS1
93.5139	0.756482	0.00661441	0.0991533	ENSCAFG00000010413.3	TMEM54
6300.05	0.756157	0.00108914	0.049823	ENSCAFG00000019840.3	not annotated
30.18	0.755673	0.0108658	0.123078	ENSCAFG00000019719.3	TPGS1
58.5865	0.755521	0.0157918	0.1412	ENSCAFG00000016605.4	C17orf96
367.229	0.754714	0.000115729	0.0116394	ENSCAFG00000010588.3	MARCKSL1
48.5395	0.754318	0.00514472	0.0905177	ENSCAFG00000018274.3	MIEF2
49.7287	0.752905	0.0040365	0.0828665	ENSCAFG00000000502.3	IFGGC1
216.148	0.752042	0.00258607	0.070224	ENSCAFG00000003961.4	SPHK2
46.0832	0.751812	0.00573289	0.0943133	ENSCAFG00000019449.4	SLC9A3R2
1689.99	0.751645	0.00210689	0.0653782	ENSCAFG00000009696.3	WFDC2
1033.13	0.751269	0.00097603	0.0466057	ENSCAFG00000004636.4	BCAM
161.582	0.750529	0.001482	0.0565568	ENSCAFG00000016103.3	AP5Z1
37.3782	0.750472	0.00824033	0.110034	ENSCAFG00000003366.3	not annotated
33.485	0.750361	0.0120876	0.128222	ENSCAFG00000007429.3	NECAB3
641.299	0.749853	0.00266376	0.0711388	ENSCAFG00000028908.1	WDR83OS
23.7318	0.749738	0.0145425	0.136303	ENSCAFG00000004929.3	TMEM40
125.81	0.749633	0.00634726	0.0976135	ENSCAFG00000023230.3	not annotated
233.321	0.749368	0.0026624	0.0711388	ENSCAFG00000001541.4	HGH1
204.515	0.748441	0.00689967	0.101498	ENSCAFG00000025135.2	AP5B1
48.2201	0.748418	0.0115975	0.126123	ENSCAFG00000015156.3	not annotated
79.1308	0.748064	0.00453122	0.0867322	ENSCAFG00000009512.3	PIDD1
26.8867	0.747957	0.0139214	0.134448	ENSCAFG00000030847.1	PXDC1
2716.07	0.747644	0.00112181	0.0501616	ENSCAFG00000023924.3	CD151
13551.4	0.744117	0.000193859	0.0170753	ENSCAFG00000023647.2	KRT19
86.1404	0.743855	0.0125146	0.129448	ENSCAFG00000028688.1	SRXN1
136.144	0.743853	0.00502553	0.0900705	ENSCAFG00000014622.4	DOK7
1040.05	0.743099	0.00214677	0.0657544	ENSCAFG00000001445.4	GRINA
585.263	0.742383	0.00344497	0.077653	ENSCAFG00000000566.3	ARSA
403.269	0.742112	0.00232056	0.0666848	ENSCAFG00000006965.4	TRIB3
1389.28	0.740579	0.00676855	0.100719	ENSCAFG00000001523.4	GPAA1
26.8664	0.740332	0.0190411	0.153803	ENSCAFG00000005344.3	OGG1
164.174	0.740081	0.00547343	0.0922836	ENSCAFG00000014000.4	SAC3D1
55.3007	0.739641	0.00434175	0.0856024	ENSCAFG00000005191.4	RBKS
39.4027	0.739529	0.0123748	0.129448	ENSCAFG00000004575.3	ZNF296
1973.99	0.739181	0.00137238	0.0552891	ENSCAFG00000017163.3	PRDX2
565.726	0.739036	0.00383497	0.0812909	ENSCAFG00000014662.4	CTDSP1
1848.21	0.738804	0.00201866	0.0636901	ENSCAFG00000019536.3	ATP5D
103.047	0.737696	0.00104096	0.0485586	ENSCAFG00000019698.3	PALM
18.1568	0.737602	0.0168517	0.145361	ENSCAFG00000020024.3	DYNLRB2
100.722	0.737072	0.00293546	0.0732883	ENSCAFG00000012143.4	NPEPL1
124.457	0.736803	0.00180742	0.0617952	ENSCAFG00000030823.1	POMGNT2
461.987	0.735236	0.000202115	0.017584	ENSCAFG00000023155.3	IER2
189.273	0.735235	0.00919171	0.113545	ENSCAFG00000006633.4	not annotated
259.723	0.735215	0.00085474	0.0416532	ENSCAFG00000029098.1	POFUT2
121.083	0.733628	0.00750274	0.105747	ENSCAFG00000029245.1	ABHD14A
12.0173	0.732834	0.022146	0.164771	ENSCAFG00000007923.2	MSC
125.886	0.731107	0.00929067	0.11379	ENSCAFG00000019340.3	PAQR4
13.3718	0.730388	0.0227864	0.166824	ENSCAFG00000028460.1	not annotated
438.043	0.729646	0.00635338	0.0976135	ENSCAFG00000001597.3	MDFI
215.245	0.729416	0.00131329	0.0545482	ENSCAFG00000020123.3	PTRH1
69.0356	0.729121	0.0135013	0.133145	ENSCAFG00000009759.3	SNX21
25.3094	0.72844	0.0180933	0.150492	ENSCAFG00000006550.3	NEURL3
679.396	0.727521	0.0100849	0.119856	ENSCAFG00000023134.1	TNFRSF12A
68.9939	0.72673	0.0102863	0.120787	ENSCAFG00000016896.4	TGFB1I1
299.609	0.726344	0.00102538	0.0482672	ENSCAFG00000019875.4	RNF166
23.8704	0.725465	0.0207193	0.160295	ENSCAFG00000001648.4	GPT
128.646	0.72481	0.000756817	0.0394574	ENSCAFG00000013957.2	TSPAN15
381.049	0.724657	0.00246332	0.0687557	ENSCAFG00000019539.3	FBXW5
6.02471	0.724179	0.0182465	0.151229	ENSCAFG00000005645.2	not annotated
49.4234	0.722902	0.00581057	0.0946228	ENSCAFG00000016012.4	KRT27
773.168	0.722894	0.00107141	0.0494909	ENSCAFG00000017264.4	not annotated
825.746	0.722208	0.000753658	0.0394574	ENSCAFG00000015399.3	DNPEP
157.798	0.721906	0.00289432	0.0727736	ENSCAFG00000003382.1	LSM10
363.272	0.72181	0.00440857	0.0862316	ENSCAFG00000019568.4	TAZ
1613.87	0.721304	0.0064053	0.0979928	ENSCAFG00000017977.3	COX5A
5.36108	0.720946	0.0169819	0.145775	ENSCAFG00000019861.3	GALNS
428.205	0.720564	0.000217909	0.0187283	ENSCAFG00000017921.3	C19orf66
11.0607	0.720285	0.0249214	0.172311	ENSCAFG00000007757.1	not annotated
540.788	0.720145	0.00345828	0.077653	ENSCAFG00000019092.4	not annotated
134.186	0.720137	0.0114664	0.125519	ENSCAFG00000004874.3	KRTCAP3
27.5541	0.719832	0.0161798	0.142779	ENSCAFG00000028687.1	LRRC24
11.2924	0.719702	0.0249458	0.172332	ENSCAFG00000019464.3	SLC34A3
379.432	0.71944	4.7541e-05	0.00601946	ENSCAFG00000000832.3	TAP1
360.326	0.718967	0.000438819	0.0303556	ENSCAFG00000012477.4	ITGB5
66.1048	0.718426	0.00447169	0.0867322	ENSCAFG00000020092.3	ZNRF1
163.452	0.718377	0.0128799	0.130744	ENSCAFG00000018039.2	IMP3
108.231	0.718369	0.0118086	0.126686	ENSCAFG00000019603.4	LMF1
1043.22	0.718164	0.00863742	0.112065	ENSCAFG00000029369.1	not annotated
438.155	0.717921	0.00426627	0.0852111	ENSCAFG00000013770.4	not annotated
271.434	0.717532	0.00381066	0.0812909	ENSCAFG00000023016.2	FBXL12
437.091	0.717343	0.000150215	0.0142967	ENSCAFG00000008630.4	KIFC3
277.946	0.717239	0.0030961	0.0744167	ENSCAFG00000001145.3	TRIM11
256.383	0.71654	0.00277698	0.0716007	ENSCAFG00000011535.3	TMEM134
219.52	0.716382	0.00372896	0.0806463	ENSCAFG00000005623.1	MRPS12
142.846	0.716027	0.00197341	0.0636901	ENSCAFG00000031210.1	OAF
3253.61	0.715883	0.00558242	0.093354	ENSCAFG00000003615.4	ZYX
153.131	0.71551	0.00892745	0.113006	ENSCAFG00000023111.2	not annotated
371.321	0.714185	0.00391672	0.0816809	ENSCAFG00000015783.3	B3GAT3
39.8662	0.713717	0.0199407	0.157817	ENSCAFG00000019463.3	RNF151
827.176	0.712942	0.00203003	0.0636901	ENSCAFG00000001588.3	not annotated
6.35628	0.712906	0.0179154	0.150064	ENSCAFG00000017632.3	not annotated
988.97	0.712759	0.0046809	0.0874569	ENSCAFG00000011083.3	not annotated
126.895	0.712742	0.00550139	0.0924351	ENSCAFG00000032469.1	DDIT4
453.251	0.712014	2.667e-05	0.00429781	ENSCAFG00000009794.3	EDN1
144.561	0.711867	0.0145225	0.136258	ENSCAFG00000031209.1	PDF
178.429	0.711222	0.00725162	0.103979	ENSCAFG00000032654.1	EXOSC5
118.114	0.710389	0.0078509	0.106819	ENSCAFG00000029101.1	NOG
143.937	0.709557	0.0124103	0.129448	ENSCAFG00000031693.1	not annotated
30.2932	0.709208	0.0147189	0.136775	ENSCAFG00000003316.1	not annotated
3921.42	0.709098	0.00955565	0.116154	ENSCAFG00000016263.3	not annotated
311.354	0.708722	0.00583532	0.0946228	ENSCAFG00000020111.2	FPGS
418.572	0.708666	0.00130041	0.054438	ENSCAFG00000020047.3	WDR34
18.0878	0.708481	0.0248639	0.172166	ENSCAFG00000032360.1	not annotated
466.366	0.707592	0.00193819	0.0630399	ENSCAFG00000010972.3	TCIRG1
82.8285	0.707382	0.0221014	0.164698	ENSCAFG00000029674.1	not annotated
60.9785	0.707105	0.00694059	0.101784	ENSCAFG00000011556.5	FAM65C
364.891	0.706964	0.00063932	0.0368544	ENSCAFG00000006515.4	PTDSS2
3.81517	0.706939	0.0142369	0.135046	ENSCAFG00000012511.4	AIM1L
555.91	0.706808	0.00951913	0.115872	ENSCAFG00000025586.4	not annotated
37.4163	0.706694	0.0158512	0.141497	ENSCAFG00000017095.3	YPEL3
30.0134	0.70638	0.0274646	0.18132	ENSCAFG00000005314.4	TMEM125
3762.17	0.706276	0.000732506	0.0394574	ENSCAFG00000005537.3	LGALS3BP
9.50308	0.705936	0.0263768	0.177359	ENSCAFG00000015250.3	SPNS3
1013.18	0.705873	0.00391621	0.0816809	ENSCAFG00000019448.3	ABHD17A
37.3031	0.705723	0.0190046	0.153803	ENSCAFG00000019686.3	DNLZ
863.585	0.705534	0.000238456	0.0197751	ENSCAFG00000015757.3	CNP
35.1421	0.705139	0.0199016	0.157817	ENSCAFG00000019819.3	SPATA2L
244.389	0.70284	0.00181152	0.0617952	ENSCAFG00000004914.3	GALK1
30.2601	0.702643	0.025542	0.174897	ENSCAFG00000031711.1	not annotated
384.085	0.7013	0.00223159	0.0663443	ENSCAFG00000013500.4	LTBP3
45.6801	0.701025	0.012285	0.129448	ENSCAFG00000017165.3	PMVK
968.078	0.700996	0.00744313	0.105657	ENSCAFG00000005147.3	SRSF2
16.8027	0.700789	0.0268043	0.179087	ENSCAFG00000002400.2	ALDH1B1
368.799	0.700639	0.000652478	0.0374607	ENSCAFG00000004847.3	PAFAH1B3
29.2911	0.700379	0.0235133	0.16926	ENSCAFG00000013404.3	not annotated
616.839	0.700315	0.00174571	0.0608254	ENSCAFG00000019575.3	EGFL7
282.683	0.70011	0.00199864	0.0636901	ENSCAFG00000008186.3	not annotated
584.496	0.700039	0.001916	0.0626144	ENSCAFG00000031420.1	NOP10
108.442	0.698823	0.00188296	0.0621949	ENSCAFG00000002512.2	SVBP
67.5548	0.698369	0.0210352	0.161798	ENSCAFG00000018059.3	ANKRD9
103.933	0.697172	0.00408279	0.0833609	ENSCAFG00000005345.3	SERTAD1
1320.97	0.696745	0.000764506	0.0395522	ENSCAFG00000009003.4	DDX60
83.1698	0.696655	0.0118369	0.126686	ENSCAFG00000001167.3	IBA57
273.931	0.696625	0.0285994	0.184266	ENSCAFG00000019588.3	not annotated
312.353	0.69615	0.00852795	0.111681	ENSCAFG00000002968.3	JOSD2
93.9888	0.696036	0.0116471	0.126147	ENSCAFG00000007443.3	PXMP4
43.2152	0.695932	0.0112954	0.124569	ENSCAFG00000032567.1	FRS3
233.827	0.695612	0.00922165	0.11379	ENSCAFG00000014585.3	NUDT22
93.3404	0.695231	0.0183781	0.151549	ENSCAFG00000004755.3	ETHE1
78.6344	0.695099	0.0167463	0.145078	ENSCAFG00000028971.1	CCDC85C
1012.76	0.694979	0.000912934	0.0440351	ENSCAFG00000030942.1	not annotated
204.91	0.694659	0.00537485	0.091806	ENSCAFG00000020120.3	TOR2A
202.378	0.694507	0.00873305	0.112483	ENSCAFG00000016954.4	RUSC1
128.465	0.692329	0.00450767	0.0867322	ENSCAFG00000002481.3	ZNF787
534.485	0.692232	0.00584549	0.0946228	ENSCAFG00000012567.3	not annotated
1782.8	0.69187	0.00136029	0.0549581	ENSCAFG00000019659.5	MED16
186.978	0.691837	0.003284	0.0765671	ENSCAFG00000013728.3	MYL4
693.001	0.691761	0.00378213	0.0810515	ENSCAFG00000001500.4	OPLAH
3070.76	0.69125	0.00158537	0.0586589	ENSCAFG00000024796.2	RNH1
440.656	0.691145	0.00621781	0.096951	ENSCAFG00000031676.1	SNAPC2
447.453	0.689624	0.00911183	0.113543	ENSCAFG00000004739.3	FASTK
1420.24	0.689607	0.00288704	0.0727524	ENSCAFG00000006528.4	RASSF7
888.352	0.689544	0.0021539	0.0657679	ENSCAFG00000002605.3	HSPBP1
236.779	0.688943	0.000316508	0.0244455	ENSCAFG00000023806.3	KRT25
47.5148	0.688173	0.0131532	0.131542	ENSCAFG00000017116.3	IFT43
412.195	0.687995	0.0060201	0.0957074	ENSCAFG00000030366.1	not annotated
89.7861	0.687347	0.00338153	0.0773444	ENSCAFG00000001326.4	TEAD3
187.956	0.687276	0.00653599	0.0989384	ENSCAFG00000020352.4	ACD
59.5653	0.686657	0.00631054	0.0975897	ENSCAFG00000011953.3	PARP15
515.237	0.686437	0.000507788	0.0321471	ENSCAFG00000008395.3	SCARA3
7.10361	0.686393	0.0273386	0.180825	ENSCAFG00000009110.3	not annotated
3555.6	0.686288	0.000551822	0.0335986	ENSCAFG00000030164.1	TXN
8.86084	0.685938	0.0317128	0.193844	ENSCAFG00000010511.3	Oasl1
51.8909	0.685773	0.0151038	0.138902	ENSCAFG00000003612.1	GJB5
169.205	0.68528	0.00656344	0.0990172	ENSCAFG00000000869.4	PRR5
9.23778	0.685264	0.032597	0.19651	ENSCAFG00000015143.3	TAPBPL
418.233	0.684758	0.00356434	0.0791016	ENSCAFG00000019655.3	METTL26
13.4132	0.684426	0.0323037	0.195268	ENSCAFG00000009780.2	NEURL2
214.216	0.684249	0.00307605	0.0742771	ENSCAFG00000016736.3	FBXL19
728.673	0.6837	0.00202323	0.0636901	ENSCAFG00000013056.3	ZGPAT
86.648	0.683373	0.00249823	0.0691286	ENSCAFG00000012081.3	PC
225.167	0.683256	0.012846	0.13053	ENSCAFG00000008362.3	SCAND1
357.85	0.682826	0.005499	0.0924351	ENSCAFG00000019667.5	CAPN15
344.949	0.682773	0.00753836	0.105747	ENSCAFG00000031061.1	not annotated
92.914	0.682567	0.0160903	0.142467	ENSCAFG00000004502.3	KLC3
635.694	0.682351	0.00211509	0.0654892	ENSCAFG00000004456.3	NDUFB6
202.103	0.681931	0.00394643	0.0820592	ENSCAFG00000011210.3	UNC93B1
732.785	0.681489	0.00164438	0.0596332	ENSCAFG00000013054.3	ATG4B
392.073	0.681445	0.000391305	0.0278849	ENSCAFG00000015892.3	CXCL16
116.173	0.680606	0.00221767	0.0662252	ENSCAFG00000006977.3	ABTB2
445.553	0.680363	0.00774562	0.106495	ENSCAFG00000000572.4	LMF2
72.9387	0.680287	0.0109416	0.123301	ENSCAFG00000019848.4	COL5A1
938.475	0.680166	0.0036781	0.0804925	ENSCAFG00000029295.1	DDX56
21.4678	0.679989	0.0302308	0.189325	ENSCAFG00000012193.4	RNF39
17.7115	0.679934	0.0283941	0.183966	ENSCAFG00000016432.3	CAPN8
188.619	0.679912	0.00764682	0.106105	ENSCAFG00000011370.3	CDK2AP2
40.0764	0.679706	0.0218307	0.16406	ENSCAFG00000031973.1	not annotated
193.551	0.679089	0.00450411	0.0867322	ENSCAFG00000012437.3	SDR39U1
16.5446	0.679084	0.0344617	0.201597	ENSCAFG00000006007.3	not annotated
780.499	0.678789	8.71927e-05	0.00966	ENSCAFG00000013909.3	SERPINE1
39.1921	0.678706	0.0193824	0.155025	ENSCAFG00000032281.1	XKR8
94.214	0.678453	0.018441	0.151549	ENSCAFG00000032682.1	NAA38
228.845	0.678295	0.00307956	0.0742771	ENSCAFG00000011067.3	DHRSX
344.368	0.678245	0.00144259	0.0562014	ENSCAFG00000010834.4	MVK
339.957	0.678041	0.000527301	0.0330152	ENSCAFG00000005634.5	NFKBIB
121.787	0.677882	0.0131759	0.131675	ENSCAFG00000008717.3	not annotated
419.636	0.677873	0.00505045	0.0900705	ENSCAFG00000012219.4	GAS2L1
395.367	0.677689	0.0121923	0.128933	ENSCAFG00000013951.2	TM7SF2
314.414	0.677651	0.0085117	0.111681	ENSCAFG00000012811.4	PPOX
219.277	0.677497	0.00492618	0.0893361	ENSCAFG00000010312.3	not annotated
24.7294	0.676681	0.0321761	0.194835	ENSCAFG00000001319.4	TIGD5
331.514	0.676502	0.0126007	0.129448	ENSCAFG00000019662.3	not annotated
569.526	0.67642	0.0031233	0.0748924	ENSCAFG00000014713.4	C19orf60
597.937	0.676308	0.00236462	0.0670894	ENSCAFG00000028765.1	not annotated
49.7739	0.675645	0.0118149	0.126686	ENSCAFG00000004879.2	TMEM177
172.859	0.675389	0.022521	0.165906	ENSCAFG00000030265.1	not annotated
112.462	0.675349	0.0124828	0.129448	ENSCAFG00000006474.4	PGGHG
116.451	0.674981	0.00722443	0.103799	ENSCAFG00000010627.3	RASSF1
821.485	0.674953	0.0025211	0.0694208	ENSCAFG00000015454.5	not annotated
619.771	0.67435	0.0050705	0.0901062	ENSCAFG00000016996.3	MTX1
75.6676	0.673439	0.00518113	0.0908203	ENSCAFG00000031441.1	WNT9A
260.99	0.67334	0.00171698	0.0605022	ENSCAFG00000019865.2	APRT
1595.77	0.672517	0.00732832	0.104761	ENSCAFG00000010178.3	CHCHD2
46.9438	0.671972	0.0196239	0.156253	ENSCAFG00000025493.2	C17orf58
81.5764	0.671114	0.0108835	0.123078	ENSCAFG00000016399.4	LFNG
126.92	0.670564	0.0165047	0.143944	ENSCAFG00000014747.3	MFSD10
80.5735	0.669352	0.00902051	0.113103	ENSCAFG00000011842.4	SESN2
595.245	0.669279	0.00358945	0.0795343	ENSCAFG00000003475.3	AKT1S1
873.258	0.669014	0.00442837	0.0863806	ENSCAFG00000018333.4	INF2
275.035	0.668185	0.00272635	0.0713665	ENSCAFG00000005661.3	ECH1
66.6277	0.66741	0.0105352	0.121463	ENSCAFG00000003981.3	SULT2B1
194.022	0.667329	0.00651296	0.0989294	ENSCAFG00000014449.4	PPP1R35
206.933	0.666584	0.00584465	0.0946228	ENSCAFG00000000492.3	not annotated
159.914	0.666394	0.0105785	0.121729	ENSCAFG00000012588.3	ROMO1
21.4336	0.666282	0.0365205	0.207737	ENSCAFG00000015838.5	CHRNE
65.6756	0.666218	0.0104184	0.121201	ENSCAFG00000016708.3	DGKQ
3858.71	0.665758	0.00175596	0.0610324	ENSCAFG00000023910.3	LOXL1
69.4844	0.665536	0.0124653	0.129448	ENSCAFG00000002945.3	not annotated
238.167	0.665414	0.000761895	0.0395522	ENSCAFG00000012339.3	ATF3
334.682	0.665041	0.0120992	0.128222	ENSCAFG00000006404.3	PRKCDBP
105.828	0.664331	0.00713692	0.103169	ENSCAFG00000028802.1	MRPL34
424.563	0.664119	0.0034691	0.0777176	ENSCAFG00000023636.3	PRSS22
244.478	0.663782	0.0153915	0.139824	ENSCAFG00000029945.1	not annotated
45.4757	0.663382	0.0199894	0.158004	ENSCAFG00000028791.1	PEMT
47.4098	0.663052	0.0235748	0.169531	ENSCAFG00000012628.4	TMEM25
8.87687	0.66248	0.0385282	0.214212	ENSCAFG00000023696.2	FAM109A
594.424	0.66239	0.00701018	0.101984	ENSCAFG00000002689.5	MBOAT7
13.6871	0.662381	0.0391089	0.215016	ENSCAFG00000012834.3	SLC35E4
355.077	0.661807	0.00352919	0.0784443	ENSCAFG00000017313.3	SPNS1
12.5056	0.661212	0.0377855	0.211709	ENSCAFG00000031250.1	KRT14
139.934	0.660879	0.007706	0.106495	ENSCAFG00000010503.4	TM2D3
131.313	0.660705	0.0117631	0.126686	ENSCAFG00000016892.3	ARMC5
4.71999	0.659929	0.0215544	0.163368	ENSCAFG00000032535.1	not annotated
375.695	0.659417	0.00199713	0.0636901	ENSCAFG00000018762.3	DUS3L
118.254	0.658029	0.0133427	0.132345	ENSCAFG00000019970.4	OSGIN1
496.254	0.657717	0.0117657	0.126686	ENSCAFG00000018229.4	ZNF358
238.481	0.65747	0.00184744	0.061935	ENSCAFG00000020261.3	not annotated
91.163	0.656488	0.0142158	0.135026	ENSCAFG00000017332.3	SMAD6
144.029	0.656147	0.0117934	0.126686	ENSCAFG00000024883.3	SOX4
482.718	0.655653	0.00504187	0.0900705	ENSCAFG00000001610.4	VPS28
5030.48	0.655513	0.00385212	0.0815207	ENSCAFG00000012676.3	not annotated
167.835	0.654553	0.0130252	0.131288	ENSCAFG00000019734.3	PLPP2
34.1418	0.653567	0.0263656	0.177359	ENSCAFG00000002471.4	not annotated
236.42	0.653478	0.00826082	0.110204	ENSCAFG00000029614.1	FBXO6
8.46591	0.652846	0.0415822	0.221267	ENSCAFG00000016500.4	MISP3
1750.58	0.652289	0.00453641	0.0867322	ENSCAFG00000032391.1	FAM83H
255.102	0.652047	0.0111334	0.123767	ENSCAFG00000001501.3	CDC42EP1
209.814	0.651934	0.00464132	0.087324	ENSCAFG00000015830.3	RNF167
101.934	0.651409	0.0262058	0.177133	ENSCAFG00000028748.1	not annotated
85.4558	0.650894	0.00632304	0.0975913	ENSCAFG00000031030.1	not annotated
312.124	0.650552	0.00486786	0.088729	ENSCAFG00000004626.3	NECTIN2
475.772	0.650415	0.00285975	0.0724327	ENSCAFG00000014404.3	ARMC6
119.983	0.65013	0.00360104	0.0795426	ENSCAFG00000013727.1	not annotated
82.2359	0.649949	0.00749396	0.105747	ENSCAFG00000031152.2	PIM3
96.2425	0.649839	0.00929192	0.11379	ENSCAFG00000000983.3	SMDT1
249.362	0.649821	0.00235746	0.0670894	ENSCAFG00000007814.3	LPCAT4
446.078	0.649787	0.00712902	0.10316	ENSCAFG00000016140.3	not annotated
123.825	0.649462	0.00928323	0.11379	ENSCAFG00000012931.3	KCNQ2
24.2698	0.649232	0.0389674	0.215016	ENSCAFG00000011892.3	FAM89A
126.599	0.648856	0.00579168	0.0946228	ENSCAFG00000029815.1	COMMD6
556.341	0.648322	0.00906858	0.113305	ENSCAFG00000015270.4	PGLS
131.91	0.647617	0.00417176	0.0842688	ENSCAFG00000010311.3	not annotated
1113.52	0.647398	0.00837355	0.111133	ENSCAFG00000015914.3	PELP1
543.566	0.647297	0.00203701	0.0637679	ENSCAFG00000005688.4	PHLDA1
3860.07	0.646767	0.00253944	0.0695208	ENSCAFG00000029853.1	CDKN1A
23.1415	0.646632	0.0308194	0.190935	ENSCAFG00000019630.3	RHBDL1
16.6583	0.64649	0.0441298	0.227143	ENSCAFG00000006690.4	LRFN3
51.806	0.645959	0.0288721	0.184931	ENSCAFG00000019258.3	VWA1
320.731	0.645918	0.013838	0.134212	ENSCAFG00000016358.3	BRAT1
663.258	0.645529	0.00584193	0.0946228	ENSCAFG00000030095.1	not annotated
1089.1	0.64521	0.00521002	0.0911015	ENSCAFG00000030699.1	ZNF593
182.49	0.645185	0.00285024	0.0724327	ENSCAFG00000011954.3	not annotated
139.626	0.643953	0.0080898	0.108994	ENSCAFG00000003789.3	KTI12
827.451	0.643789	0.00363893	0.08013	ENSCAFG00000012663.3	GPC1
46.9468	0.643452	0.0214776	0.163118	ENSCAFG00000019388.3	not annotated
45.3946	0.642963	0.0326092	0.19651	ENSCAFG00000003304.3	ZC3H12A
629.042	0.641985	0.00077719	0.0396451	ENSCAFG00000019386.3	GADD45B
1730.92	0.641898	0.0036552	0.0803234	ENSCAFG00000032626.1	SRM
241.822	0.641024	0.00599397	0.0956136	ENSCAFG00000014337.4	BLOC1S4
73.6148	0.640954	0.0287825	0.184912	ENSCAFG00000018404.2	NUDT14
999.234	0.640882	0.00906783	0.113305	ENSCAFG00000011202.3	LRP10
19.2146	0.640813	0.0404804	0.218437	ENSCAFG00000001645.3	not annotated
216.745	0.640653	0.00896521	0.113006	ENSCAFG00000019651.3	WDR18
109.025	0.640471	0.0282614	0.183913	ENSCAFG00000016298.1	TMEM102
122.995	0.640357	0.00892796	0.113006	ENSCAFG00000030978.1	THAP7
606.419	0.639749	0.000344731	0.0261424	ENSCAFG00000004409.4	EML2
284.631	0.639539	0.00515366	0.0905627	ENSCAFG00000018288.5	CAMSAP3
350.169	0.639412	0.00777914	0.106495	ENSCAFG00000014862.4	SSBP4
1362.41	0.639288	0.00219189	0.0659246	ENSCAFG00000000487.4	not annotated
423.336	0.639227	0.0205179	0.159657	ENSCAFG00000017991.3	C15orf39
12.6968	0.638822	0.0456732	0.231957	ENSCAFG00000005431.3	RNASE1
178.636	0.638564	0.00839314	0.111133	ENSCAFG00000019123.4	SIRT6
251.464	0.638217	0.00598221	0.0955917	ENSCAFG00000014580.4	DNAJC4
861.712	0.638177	0.0236055	0.16958	ENSCAFG00000001176.3	MRPL55
517.436	0.637771	0.00397068	0.082322	ENSCAFG00000014472.4	GPR137
998.524	0.637726	0.00622521	0.096951	ENSCAFG00000009745.4	UBE2C
460.371	0.637524	0.00201506	0.0636901	ENSCAFG00000006874.4	TARBP2
47.3621	0.637207	0.0201911	0.158797	ENSCAFG00000007893.3	RBP4
1812.34	0.637073	0.00202141	0.0636901	ENSCAFG00000031458.1	not annotated
1640.49	0.636496	0.00544499	0.0920327	ENSCAFG00000019430.4	TBL3
267.671	0.636436	0.0114031	0.12516	ENSCAFG00000015461.3	POLR2G
243.427	0.635825	0.00142959	0.0560819	ENSCAFG00000003850.2	RHOB
234.221	0.635824	0.00483796	0.0884399	ENSCAFG00000032554.1	BOLA1
6.35519	0.635274	0.042535	0.223518	ENSCAFG00000031133.1	HSBP1L1
141.959	0.635069	0.0124707	0.129448	ENSCAFG00000004361.3	IRF2BP1
260.055	0.634636	0.0033368	0.0769418	ENSCAFG00000000811.3	SFT2D1
157.849	0.634418	0.00526512	0.091613	ENSCAFG00000017820.3	CD276
57.6088	0.634156	0.0167044	0.145078	ENSCAFG00000028639.1	SMIM1
1220.72	0.633411	0.00694173	0.101784	ENSCAFG00000015450.3	HS3ST1
24.0133	0.632934	0.0363526	0.207131	ENSCAFG00000017616.3	LARP6
728.204	0.632787	0.00785459	0.106819	ENSCAFG00000019363.3	ATP6V0C
447.904	0.632757	0.00971427	0.117042	ENSCAFG00000019611.3	CHTF18
69.3374	0.632186	0.0332035	0.198173	ENSCAFG00000024663.1	OXLD1
408.074	0.631963	0.00897969	0.113006	ENSCAFG00000015913.3	FBXL14
10.1489	0.63191	0.0453827	0.231482	ENSCAFG00000010058.3	SYT8
191.086	0.631033	0.0104095	0.121197	ENSCAFG00000005533.3	MED29
13.8203	0.63101	0.049453	0.240498	ENSCAFG00000013423.3	FUOM
739.965	0.630896	0.00871272	0.112323	ENSCAFG00000000711.3	ALG12
165.997	0.630667	0.00351224	0.0783448	ENSCAFG00000029436.1	TMEM167A
279.491	0.630215	0.00231655	0.0666848	ENSCAFG00000030436.1	not annotated
26.4856	0.62977	0.0422929	0.222575	ENSCAFG00000013382.4	PPM1J
16.9485	0.629592	0.0432612	0.224885	ENSCAFG00000002594.4	KMT5C
742.69	0.629586	0.0091413	0.113543	ENSCAFG00000017667.3	not annotated
890.067	0.629311	0.00595492	0.0954201	ENSCAFG00000019529.3	NDUFS7
12.3	0.62917	0.0501161	0.24231	ENSCAFG00000000112.3	SLC39A5
499.494	0.628994	0.00273695	0.0713665	ENSCAFG00000020382.2	TRADD
94.0428	0.62874	0.0202404	0.158797	ENSCAFG00000019192.2	MRPL54
145.897	0.628281	0.0130687	0.131288	ENSCAFG00000004556.3	GPRC5C
7.21219	0.628	0.0427453	0.22368	ENSCAFG00000002068.3	ADGRF1
147.167	0.627264	0.00496407	0.0894285	ENSCAFG00000030691.1	not annotated
725.128	0.627217	0.00751684	0.105747	ENSCAFG00000013405.3	RHBDD2
84.0767	0.627129	0.0247381	0.17205	ENSCAFG00000001673.4	COMMD5
1375.67	0.626974	0.00634936	0.0976135	ENSCAFG00000006497.2	PKP3
1312.62	0.626947	0.0014321	0.0560819	ENSCAFG00000029227.1	CSRP1
310.106	0.626848	0.0178961	0.149995	ENSCAFG00000014369.3	TMEM161A
3061.49	0.626504	0.00379939	0.0812657	ENSCAFG00000005138.3	RPL14
13.4939	0.626443	0.0510407	0.245026	ENSCAFG00000002465.3	not annotated
383.722	0.626425	0.00943023	0.115086	ENSCAFG00000014955.3	RPL22L1
117.29	0.62627	0.0089002	0.113006	ENSCAFG00000005416.3	TMEM55B
1362.34	0.626256	0.00185582	0.0620328	ENSCAFG00000032060.1	RAB11B
260.098	0.625991	0.0173716	0.147691	ENSCAFG00000007105.3	TNS2
8412.43	0.625874	0.00218804	0.0659246	ENSCAFG00000029884.1	RPS20
411.143	0.625475	0.00327295	0.0765671	ENSCAFG00000013480.3	SSSCA1
173.702	0.625318	0.0185839	0.151549	ENSCAFG00000000394.3	RPP21
589.146	0.625018	0.00987842	0.118316	ENSCAFG00000019680.4	TMEM8A
634.883	0.624938	0.0210681	0.161798	ENSCAFG00000017055.3	KRTCAP2
31.7079	0.62491	0.0475631	0.236616	ENSCAFG00000031494.1	not annotated
265.89	0.624777	0.0092832	0.11379	ENSCAFG00000014172.4	ZDHHC8
150.094	0.624451	0.00842824	0.111389	ENSCAFG00000011349.3	not annotated
19.5052	0.624347	0.0487231	0.23875	ENSCAFG00000028849.1	TMEM141
106.916	0.623974	0.0142639	0.135206	ENSCAFG00000014577.4	VEGFB
262.081	0.62386	0.0294253	0.187205	ENSCAFG00000015641.4	OBSL1
5563.88	0.623635	0.00212407	0.0655755	ENSCAFG00000019411.4	OAZ1
473.461	0.623586	0.000295842	0.0234377	ENSCAFG00000009187.3	LOXL2
273.663	0.622964	0.00586133	0.0946228	ENSCAFG00000015840.3	ATP13A2
26.3201	0.622808	0.0354856	0.204479	ENSCAFG00000029877.1	not annotated
2781.12	0.622439	0.00414343	0.0841804	ENSCAFG00000011002.3	TINAGL1
505.189	0.622254	0.00554918	0.0929078	ENSCAFG00000019475.3	not annotated
777.121	0.622108	0.00534738	0.091806	ENSCAFG00000019432.3	BTBD2
509.266	0.620944	0.00449433	0.0867322	ENSCAFG00000016770.3	HSD3B7
267.348	0.620614	0.0146728	0.136775	ENSCAFG00000023380.3	DTX3
634.357	0.620585	0.0108789	0.123078	ENSCAFG00000030485.1	YIF1A
6.73693	0.620144	0.0502776	0.242926	ENSCAFG00000014181.3	LPAR2
28.0682	0.619702	0.0461221	0.232837	ENSCAFG00000019011.3	not annotated
1934.33	0.619448	0.00180199	0.0617952	ENSCAFG00000004816.3	LLGL2
1936.15	0.619411	0.00701178	0.101984	ENSCAFG00000014282.4	GNB2
778.667	0.619266	0.00422738	0.0849128	ENSCAFG00000013200.3	SCAP
209.863	0.619073	0.0107112	0.122467	ENSCAFG00000014477.3	C12orf57
2548.14	0.618815	0.0029752	0.0733855	ENSCAFG00000030784.1	LAD1
95.3424	0.618371	0.0114712	0.125519	ENSCAFG00000005393.4	MAP3K10
1178.01	0.618278	0.00306871	0.0742771	ENSCAFG00000019418.3	TRAF7
157.789	0.618201	0.01324	0.132129	ENSCAFG00000001526.3	IFT27
130.506	0.61799	0.0366203	0.207904	ENSCAFG00000018682.3	SLC46A1
414.607	0.617535	0.00325519	0.0765671	ENSCAFG00000000692.3	SELO
76.6466	0.617504	0.0223827	0.16515	ENSCAFG00000018440.3	not annotated
239.715	0.617177	0.00321078	0.0762682	ENSCAFG00000011191.3	MRPL52
294.491	0.616811	0.00473288	0.0877585	ENSCAFG00000006569.4	DEAF1
374.371	0.616347	0.00592719	0.0950831	ENSCAFG00000011401.3	KIRREL
74.9168	0.616203	0.0288598	0.184931	ENSCAFG00000014591.4	TRPT1
130.595	0.616128	0.0284351	0.183966	ENSCAFG00000001660.3	LRRC14
31.7677	0.615843	0.0307356	0.19076	ENSCAFG00000010369.3	AZIN2
1397.96	0.615193	0.00699097	0.101984	ENSCAFG00000015855.3	PSMB6
1055.62	0.615061	0.00333065	0.0769418	ENSCAFG00000015291.3	ASMTL
640.405	0.614953	0.0159928	0.142098	ENSCAFG00000019217.3	MFSD12
577.235	0.614936	0.0123381	0.129448	ENSCAFG00000012643.3	not annotated
45.0568	0.614378	0.0380871	0.212727	ENSCAFG00000019478.3	TMEM203
504.233	0.614096	0.0060743	0.096138	ENSCAFG00000015491.3	WDR13
431.34	0.613518	0.019154	0.154131	ENSCAFG00000017158.3	IRF2BPL
280.171	0.613212	0.0026975	0.0713571	ENSCAFG00000019275.3	DVL1
163.474	0.612733	0.00538931	0.091806	ENSCAFG00000016279.4	CASP9
7.08799	0.612071	0.050941	0.244631	ENSCAFG00000024508.2	not annotated
1469.88	0.612035	0.00393261	0.0818918	ENSCAFG00000030641.1	LYPLA2
56.858	0.611299	0.0476522	0.236775	ENSCAFG00000005436.4	not annotated
305.086	0.611199	0.0202298	0.158797	ENSCAFG00000009547.4	PNPLA2
494.542	0.611149	0.00539274	0.091806	ENSCAFG00000016197.3	TKFC
903.938	0.611095	0.0111841	0.123975	ENSCAFG00000011835.3	IGSF9
199.336	0.610874	0.0151696	0.138987	ENSCAFG00000004824.4	MEGF8
846.95	0.610198	0.00434622	0.0856024	ENSCAFG00000014834.3	NDUFB11
1317.09	0.610133	0.000514036	0.032398	ENSCAFG00000004620.3	TOMM40
1924.22	0.610068	0.00895108	0.113006	ENSCAFG00000019272.3	NCLN
341.987	0.609967	0.00637319	0.0978119	ENSCAFG00000015487.4	NR2F6
3.47498	0.609801	0.0286633	0.18451	ENSCAFG00000001680.3	not annotated
102.607	0.609578	0.0274444	0.181271	ENSCAFG00000003210.2	FHL3
2.72003	0.609279	0.021985	0.164522	ENSCAFG00000029960.1	not annotated
151.029	0.608979	0.0130908	0.131288	ENSCAFG00000017115.4	DNASE2
766.847	0.608605	0.0153924	0.139824	ENSCAFG00000031768.1	C6orf132
108.658	0.607837	0.0126005	0.129448	ENSCAFG00000015430.3	ABHD8
1623.64	0.607604	0.00117886	0.0513822	ENSCAFG00000020081.4	BCAR1
121.169	0.607462	0.0147655	0.136876	ENSCAFG00000005752.4	FAAP100
287.674	0.607066	0.0112493	0.124242	ENSCAFG00000018292.4	ZFYVE21
385.922	0.607047	0.010775	0.122664	ENSCAFG00000032114.1	RCE1
138.01	0.606864	0.0248388	0.17214	ENSCAFG00000003313.4	KIF12
495.506	0.606817	0.0121316	0.128387	ENSCAFG00000010351.3	TFF1
64.5246	0.606721	0.0404013	0.218259	ENSCAFG00000005203.2	TSKU
1483.6	0.606413	0.00342834	0.077653	ENSCAFG00000031096.1	TMEM109
748.622	0.606257	0.00460108	0.0868814	ENSCAFG00000018813.3	ERAL1
355.858	0.606149	0.00469967	0.087577	ENSCAFG00000001726.4	ARF5
1067.25	0.605856	0.00495372	0.0894285	ENSCAFG00000030521.1	RPS19BP1
451.172	0.605396	0.00753896	0.105747	ENSCAFG00000025332.2	not annotated
14.1892	0.605155	0.0592671	0.264798	ENSCAFG00000004751.2	ZNF575
4193.9	0.604943	0.00545451	0.0920839	ENSCAFG00000006102.3	not annotated
2491.4	0.604679	0.0110448	0.123619	ENSCAFG00000014165.3	GRN
81.8838	0.604679	0.00811302	0.109156	ENSCAFG00000001686.4	C8orf33
184.068	0.604433	0.0061775	0.0967643	ENSCAFG00000002628.3	EPS8L1
1922.86	0.604131	0.00459759	0.0868814	ENSCAFG00000002903.4	not annotated
27.8978	0.604117	0.0431724	0.224671	ENSCAFG00000032662.1	not annotated
143.627	0.603818	0.0331724	0.198173	ENSCAFG00000014443.4	TSC22D4
197.115	0.603638	0.0169384	0.145672	ENSCAFG00000006505.4	SIGIRR
222.928	0.603421	0.0082773	0.11032	ENSCAFG00000010450.4	SLC37A1
45.7059	0.603219	0.03272	0.196861	ENSCAFG00000012018.4	P4HTM
236.301	0.602946	0.0112197	0.124012	ENSCAFG00000014499.3	GNB1L
304.554	0.602562	0.0155697	0.140084	ENSCAFG00000018946.3	TICAM1
39.2693	0.602148	0.0541633	0.25175	ENSCAFG00000009503.1	CDK2AP1
110.248	0.602098	0.0138254	0.134212	ENSCAFG00000012007.3	IRF9
3.36218	0.60151	0.0306624	0.190715	ENSCAFG00000007099.3	not annotated
449.734	0.601484	0.00141764	0.0560819	ENSCAFG00000013769.3	not annotated
1027.77	0.601252	0.00148254	0.0565568	ENSCAFG00000010038.3	NUAK2
200.675	0.60119	0.0233748	0.168691	ENSCAFG00000017030.3	RANGRF
2739.12	0.601071	0.0213407	0.162625	ENSCAFG00000002215.3	RPL31
252.642	0.600692	0.00948378	0.115541	ENSCAFG00000006588.3	PCED1A
83.5637	0.600653	0.0175229	0.148265	ENSCAFG00000018602.4	SH2D3A
11.8044	0.600035	0.0584487	0.262446	ENSCAFG00000030500.1	not annotated
165.8	0.60001	0.00564214	0.0939333	ENSCAFG00000017438.4	RAB3D
16.8482	0.59992	0.0532521	0.249478	ENSCAFG00000017090.4	MYCBPAP
390.093	0.599538	0.00541241	0.0919202	ENSCAFG00000001337.3	SYNGR1
38322.7	0.599483	0.00425598	0.0852111	ENSCAFG00000005734.4	ACTG1
198.324	0.599465	0.011142	0.123767	ENSCAFG00000004926.3	ZNF574
297.133	0.599134	0.00879617	0.112783	ENSCAFG00000031631.1	MARCH9
7.47747	0.598854	0.0583204	0.261995	ENSCAFG00000013651.3	UPK3B
454.65	0.598676	0.0125619	0.129448	ENSCAFG00000011175.3	NKAIN1
419.986	0.598527	0.00232316	0.0666848	ENSCAFG00000010329.4	OSBPL5
14.5411	0.598524	0.0604057	0.267525	ENSCAFG00000031489.1	not annotated
250.618	0.598512	0.0163446	0.143601	ENSCAFG00000011629.3	CLCF1
347.174	0.598325	0.00888449	0.113006	ENSCAFG00000019583.4	GNPTG
466.515	0.598019	0.0117494	0.126686	ENSCAFG00000010657.2	HYAL2
51.5459	0.597826	0.021958	0.164493	ENSCAFG00000030475.1	NAGK
298.707	0.597556	0.0217069	0.164	ENSCAFG00000002876.4	TPBG
695.962	0.597525	0.00528712	0.0917707	ENSCAFG00000015197.3	TNFRSF1A
185.857	0.597397	0.0114522	0.125519	ENSCAFG00000019665.3	R3HDM4
102.161	0.596961	0.0116605	0.126147	ENSCAFG00000017062.3	SLC50A1
73.0266	0.596928	0.0480233	0.23751	ENSCAFG00000002564.4	ZNF865
107.43	0.596654	0.013308	0.132345	ENSCAFG00000008349.2	DOK1
104.51	0.596601	0.0137173	0.133714	ENSCAFG00000011596.2	MOCS3
172.689	0.596252	0.00564535	0.0939333	ENSCAFG00000016331.3	TMEM51
16.4633	0.595714	0.0576161	0.2603	ENSCAFG00000001655.4	MFSD3
141.367	0.595492	0.00481314	0.088299	ENSCAFG00000030931.2	LIF
49.7598	0.595354	0.0454606	0.231579	ENSCAFG00000009414.4	CHAC1
243.726	0.595221	0.0155081	0.139824	ENSCAFG00000012533.4	ECE2
66.5126	0.594963	0.0395934	0.216034	ENSCAFG00000017319.3	ACP5
47.8381	0.59481	0.0407633	0.219296	ENSCAFG00000029586.1	GCHFR
85.4346	0.594741	0.0240849	0.169925	ENSCAFG00000016433.4	MIIP
150.548	0.594627	0.0102342	0.120587	ENSCAFG00000005878.3	not annotated
130.813	0.593693	0.0113237	0.12459	ENSCAFG00000008926.3	PRADC1
516.858	0.593609	0.0217808	0.16406	ENSCAFG00000019226.3	PAM16
82.6349	0.593403	0.0268227	0.179087	ENSCAFG00000017610.3	C19orf52
47.384	0.593296	0.0323369	0.195385	ENSCAFG00000003672.4	FZD8
1050.81	0.592814	0.00272197	0.0713665	ENSCAFG00000006921.3	RBCK1
770.381	0.592693	0.00369683	0.0805295	ENSCAFG00000011655.3	SSH3
811.409	0.592104	0.00451031	0.0867322	ENSCAFG00000017129.3	FLAD1
209.124	0.592004	0.00889489	0.113006	ENSCAFG00000032012.2	OGFR
217.307	0.591871	0.0215259	0.163282	ENSCAFG00000002561.3	not annotated
79.1264	0.591169	0.0164129	0.143768	ENSCAFG00000009282.5	CREB3L1
374.725	0.591128	0.00479996	0.088299	ENSCAFG00000001717.3	TOM1
13.3961	0.590953	0.0657467	0.279777	ENSCAFG00000005825.4	APBB3
41.9161	0.590263	0.0374784	0.210425	ENSCAFG00000014783.3	not annotated
258.709	0.589383	0.0123923	0.129448	ENSCAFG00000028760.1	ARL2-SNX15
363.05	0.589356	0.00342583	0.077653	ENSCAFG00000009847.3	PCIF1
134.671	0.588944	0.00732411	0.104761	ENSCAFG00000001636.3	PPP1R16A
96.07	0.58884	0.0202216	0.158797	ENSCAFG00000014991.3	not annotated
91.7401	0.58868	0.0134612	0.133027	ENSCAFG00000000465.3	not annotated
308.153	0.588569	0.0100016	0.119187	ENSCAFG00000005906.3	PYCR1
3.96296	0.588077	0.0434867	0.225232	ENSCAFG00000024169.2	PRR22
198.616	0.587308	0.00483622	0.0884399	ENSCAFG00000000594.3	MARCH3
380.643	0.587012	0.00780261	0.106701	ENSCAFG00000019687.3	not annotated
902.188	0.586733	0.0118005	0.126686	ENSCAFG00000018436.4	SREBF1
98.8095	0.586453	0.0237331	0.169808	ENSCAFG00000010672.3	HYAL3
180.471	0.586243	0.00859472	0.111937	ENSCAFG00000007052.3	MALL
17.213	0.586144	0.0678685	0.284765	ENSCAFG00000024655.2	CBX3
15.0707	0.586051	0.0664861	0.281781	ENSCAFG00000031759.1	NAPRT
522.518	0.585851	0.0138462	0.134212	ENSCAFG00000012992.4	SDHC
47.5703	0.585485	0.0454406	0.231579	ENSCAFG00000005157.3	THBD
1077.13	0.585451	0.00186971	0.0621949	ENSCAFG00000030397.1	NACC2
35.9393	0.584893	0.0590654	0.264313	ENSCAFG00000017411.3	EPOR
910.045	0.584797	0.0103588	0.121003	ENSCAFG00000016827.3	BCKDK
427.216	0.584397	0.0137719	0.134043	ENSCAFG00000019266.3	AURKAIP1
133.801	0.584232	0.0116175	0.126128	ENSCAFG00000032388.1	DCAKD
387.278	0.58406	0.0074961	0.105747	ENSCAFG00000015332.3	MVB12A
87.1939	0.584029	0.0385477	0.214212	ENSCAFG00000014488.3	BAD
128.903	0.583793	0.0140121	0.134448	ENSCAFG00000013175.4	GAL3ST2
298.753	0.583611	0.0109268	0.123301	ENSCAFG00000016936.2	C16orf58
64.6207	0.582961	0.0456611	0.231957	ENSCAFG00000030252.1	FAM131C
419.134	0.582913	0.00682696	0.100959	ENSCAFG00000003930.3	NDUFB2
331.024	0.582314	0.0275762	0.181381	ENSCAFG00000015181.5	AKR7A2
17.7982	0.581903	0.0613358	0.269886	ENSCAFG00000005331.3	CAMK1
1533.15	0.581895	0.00660272	0.0991533	ENSCAFG00000003139.3	TBRG4
65.968	0.581814	0.0281903	0.183885	ENSCAFG00000029434.1	TIMM10B
224.941	0.581736	0.00188704	0.0621949	ENSCAFG00000016162.3	SRP9
738.44	0.581454	0.013137	0.131542	ENSCAFG00000001420.4	TMEM184B
356.372	0.58134	0.0212014	0.162184	ENSCAFG00000019864.2	GBGT1
380.555	0.58078	0.00787151	0.106819	ENSCAFG00000002851.3	not annotated
478.05	0.580745	0.0032567	0.0765671	ENSCAFG00000014455.4	ESRRA
241.874	0.579556	0.0186474	0.15175	ENSCAFG00000019487.3	TCF3
53.4988	0.579453	0.0462642	0.233284	ENSCAFG00000032145.1	BLCAP
40.1595	0.579234	0.0468447	0.234903	ENSCAFG00000005266.3	CIDEC
624.822	0.57922	0.0152313	0.139233	ENSCAFG00000018305.3	LLGL1
7.00053	0.578841	0.0640849	0.276452	ENSCAFG00000017714.3	SYNE3
426.237	0.578811	0.010456	0.121439	ENSCAFG00000032152.1	not annotated
18.0609	0.578398	0.0610795	0.269331	ENSCAFG00000029314.1	C10orf35
46.5769	0.577746	0.0456638	0.231957	ENSCAFG00000007084.3	FAM110B
45.839	0.577723	0.0421378	0.222575	ENSCAFG00000031778.1	TRAPPC6A
1006.87	0.57757	0.0075547	0.105863	ENSCAFG00000007086.3	LSR
12.2625	0.576993	0.0718903	0.292181	ENSCAFG00000032518.1	not annotated
32.3564	0.576915	0.0524713	0.248197	ENSCAFG00000019333.4	not annotated
182.131	0.57677	0.0217699	0.16406	ENSCAFG00000017613.3	YIPF2
45.4799	0.576342	0.0509279	0.244631	ENSCAFG00000001985.3	not annotated
585.657	0.576324	0.00735089	0.104872	ENSCAFG00000012099.3	CIB1
26.9395	0.576117	0.0571656	0.259596	ENSCAFG00000012576.2	ZDHHC24
17.7309	0.576041	0.0679036	0.284765	ENSCAFG00000020381.3	not annotated
62.2241	0.57569	0.0243261	0.170844	ENSCAFG00000020140.3	SLC2A8
49.3534	0.575348	0.0519184	0.247148	ENSCAFG00000004619.3	HPDL
15.3095	0.575343	0.0711889	0.290753	ENSCAFG00000012928.3	LIMD2
31.9886	0.575173	0.0425599	0.223534	ENSCAFG00000004143.3	GATA2
66.8718	0.575109	0.0291292	0.185836	ENSCAFG00000014906.3	KLHL22
438.517	0.57496	0.00442789	0.0863806	ENSCAFG00000031110.1	COA1
2090.74	0.574458	0.00285414	0.0724327	ENSCAFG00000011295.3	PSMB5
9.6517	0.574379	0.0711645	0.290753	ENSCAFG00000004742.3	PINLYP
13.2357	0.574124	0.0713901	0.291082	ENSCAFG00000005748.3	IDO2
328.619	0.573842	0.0225634	0.166046	ENSCAFG00000030372.1	TSPAN4
89.1421	0.573585	0.016847	0.145361	ENSCAFG00000031985.1	C9orf16
516.17	0.573575	0.00233036	0.0666848	ENSCAFG00000009116.3	IVD
18.7627	0.573317	0.0650419	0.278154	ENSCAFG00000011016.4	HABP2
365.968	0.573122	0.023084	0.167615	ENSCAFG00000015541.3	GMPPA
51.7982	0.57305	0.0391741	0.215016	ENSCAFG00000018182.2	MMP28
65.4677	0.572914	0.0345585	0.201616	ENSCAFG00000001607.3	SLC39A4
146.49	0.572699	0.0155598	0.140084	ENSCAFG00000018019.4	CENPV
87.7916	0.572666	0.0282449	0.183913	ENSCAFG00000009385.3	CHST1
163.988	0.572512	0.0101063	0.119856	ENSCAFG00000009435.3	RPP40
79.8785	0.572417	0.033473	0.198777	ENSCAFG00000011499.3	SNAI1
1516.46	0.572185	0.00574456	0.0943959	ENSCAFG00000009919.3	NPM3
298.566	0.571952	0.00537197	0.091806	ENSCAFG00000004899.3	SNX17
835.994	0.571936	0.00462242	0.0871683	ENSCAFG00000019259.3	MRPL20
229.337	0.571896	0.0232494	0.168128	ENSCAFG00000020041.2	ZDHHC12
52.189	0.571726	0.0311874	0.191458	ENSCAFG00000010240.3	SLC22A18
271.031	0.571723	0.0234075	0.168755	ENSCAFG00000017842.4	STOML1
122.882	0.571602	0.0303238	0.189444	ENSCAFG00000005215.3	IL17RC
1873.1	0.571525	0.00308506	0.0742771	ENSCAFG00000017169.3	ADAR
3.38484	0.571293	0.0397883	0.216689	ENSCAFG00000015159.4	JAK3
40.9372	0.57095	0.03314	0.198173	ENSCAFG00000031193.1	SERTAD4
241.173	0.570881	0.0345623	0.201616	ENSCAFG00000008486.3	WBP1
47.9381	0.570759	0.0400289	0.217294	ENSCAFG00000017431.3	C15orf61
248.966	0.570546	0.0180401	0.150492	ENSCAFG00000004718.4	SLC16A5
727.506	0.570425	0.00679901	0.100959	ENSCAFG00000016880.3	ATP5G1
245.046	0.570268	0.012377	0.129448	ENSCAFG00000003603.3	SMIM12
91.2626	0.569838	0.0167518	0.145078	ENSCAFG00000001360.3	CBX7
129.171	0.569784	0.0268514	0.17919	ENSCAFG00000002240.2	HINT2
894.038	0.569495	0.0105926	0.121729	ENSCAFG00000006054.4	SLC16A3
162.824	0.569468	0.0258269	0.175744	ENSCAFG00000012776.3	B4GAT1
646.209	0.569428	0.0184145	0.151549	ENSCAFG00000015724.3	INTS5
148.6	0.569286	0.0178966	0.149995	ENSCAFG00000014073.4	SLC12A9
2904.55	0.568521	0.00230304	0.0666848	ENSCAFG00000029189.1	timp3
1466.03	0.567809	0.00165934	0.0596332	ENSCAFG00000002330.3	IGFBP7
1013.46	0.567561	0.00766367	0.106235	ENSCAFG00000016295.3	GIPC1
33.2245	0.567343	0.064166	0.276452	ENSCAFG00000030535.1	C12orf73
276.278	0.567148	0.0136965	0.133714	ENSCAFG00000005788.3	LAMTOR1
1668.39	0.566956	0.00887153	0.113006	ENSCAFG00000002007.3	SAMD9L
901.357	0.566491	0.0130053	0.131288	ENSCAFG00000006219.4	SIGLEC1
451.314	0.566476	0.0146422	0.136775	ENSCAFG00000015779.3	PRAF2
1207.24	0.566471	0.000534087	0.0330737	ENSCAFG00000004966.3	MYD88
15.8213	0.566215	0.0752888	0.300049	ENSCAFG00000005272.3	SEC22C
403.612	0.56595	0.00832872	0.110797	ENSCAFG00000019008.4	MYDGF
1244.72	0.565715	0.0180947	0.150492	ENSCAFG00000015229.4	MAP1S
3.41242	0.565625	0.0465946	0.234228	ENSCAFG00000017164.3	not annotated
66.4966	0.56553	0.0295427	0.187615	ENSCAFG00000029165.1	VMA21
573.984	0.565413	0.00432666	0.0854813	ENSCAFG00000015058.2	MUL1
1798.15	0.565404	0.0159726	0.142098	ENSCAFG00000006745.4	not annotated
324.291	0.565362	0.00640571	0.0979928	ENSCAFG00000001448.4	not annotated
25.0332	0.565263	0.05615	0.256942	ENSCAFG00000004597.5	RELB
175.33	0.565105	0.0312394	0.191611	ENSCAFG00000006154.3	EIF4EBP1
172.372	0.565085	0.0203772	0.159028	ENSCAFG00000007330.3	REEP5
292.188	0.564986	0.0103106	0.120787	ENSCAFG00000014056.3	MID1IP1
142.554	0.564803	0.0352847	0.203901	ENSCAFG00000013474.2	FAM89B
9.24811	0.564725	0.0781985	0.305491	ENSCAFG00000000617.3	DDAH2
58.3497	0.564665	0.0249502	0.172332	ENSCAFG00000005993.2	C20orf196
461.664	0.5646	0.00812919	0.10927	ENSCAFG00000006438.3	MRPS26
50.7867	0.564365	0.0546335	0.253272	ENSCAFG00000019500.3	GAMT
234.943	0.563234	0.0184816	0.151549	ENSCAFG00000002073.3	ARHGEF39
230.315	0.563224	0.0224053	0.165226	ENSCAFG00000004862.3	DPH2
829.783	0.563033	0.00370634	0.0805903	ENSCAFG00000017881.3	MRPL4
456.53	0.562678	0.0432944	0.224976	ENSCAFG00000019224.2	VASN
167.151	0.562467	0.0141755	0.134733	ENSCAFG00000003649.3	ALDH16A1
71.9783	0.562281	0.0463925	0.233709	ENSCAFG00000019909.3	not annotated
17.3044	0.562265	0.0750628	0.299512	ENSCAFG00000014584.2	TMEM106A
382.469	0.562086	0.00899684	0.113006	ENSCAFG00000004853.3	CHPF2
867.667	0.561905	0.00667101	0.0995806	ENSCAFG00000011063.4	SERINC2
1003.26	0.561882	0.00648541	0.0986798	ENSCAFG00000009960.3	TOLLIP
207.168	0.561766	0.0197721	0.157168	ENSCAFG00000016280.3	TNK1
828.932	0.56166	0.00832834	0.110797	ENSCAFG00000019351.4	TCEB2
589.639	0.561655	0.0201297	0.158676	ENSCAFG00000004263.3	LRRC41
361.323	0.561526	0.0250693	0.17266	ENSCAFG00000018497.3	not annotated
150.545	0.561525	0.0201192	0.158676	ENSCAFG00000010599.3	HYAL1
102.086	0.561486	0.025709	0.175701	ENSCAFG00000015435.3	PORCN
744.533	0.561429	0.00437826	0.0859947	ENSCAFG00000011957.3	LSS
4528.72	0.56142	0.0403487	0.218058	ENSCAFG00000030465.1	FTH1
276.999	0.561395	0.00580893	0.0946228	ENSCAFG00000005221.3	ANKRD16
19.9444	0.561339	0.0647503	0.277786	ENSCAFG00000030774.1	not annotated
83.7123	0.561042	0.0204733	0.159611	ENSCAFG00000002580.4	ISOC2
23.7133	0.560771	0.0641731	0.276452	ENSCAFG00000016485.3	RAD51B
825.697	0.56066	0.018681	0.151814	ENSCAFG00000031547.1	TMED3
440.126	0.560085	0.0135718	0.133175	ENSCAFG00000018796.3	C19orf70
29.0128	0.56003	0.0671904	0.283242	ENSCAFG00000017542.3	S100A13
266.858	0.560007	0.0143986	0.135453	ENSCAFG00000011956.3	EMC9
537.092	0.559978	0.00345859	0.077653	ENSCAFG00000001618.3	CCND3
2.73968	0.559832	0.0350886	0.203333	ENSCAFG00000008154.4	not annotated
125.31	0.55974	0.017786	0.149688	ENSCAFG00000002675.3	TSEN34
221.398	0.559695	0.0178782	0.149995	ENSCAFG00000011003.4	not annotated
329.678	0.559693	0.00618211	0.0967643	ENSCAFG00000019703.3	RHBDF1
36.4278	0.559669	0.0499694	0.241849	ENSCAFG00000018220.3	PEX11G
42.2982	0.559362	0.0412923	0.220422	ENSCAFG00000002220.3	not annotated
143.689	0.559343	0.0173324	0.147533	ENSCAFG00000029027.1	not annotated
959.764	0.559134	0.00352726	0.0784443	ENSCAFG00000019574.4	ACOT7
328.8	0.559132	0.0133119	0.132345	ENSCAFG00000004730.3	PLAUR
381.16	0.558916	0.011075	0.123762	ENSCAFG00000004833.4	B4GALT2
9.39079	0.558845	0.0816116	0.311972	ENSCAFG00000029600.1	OTX1
170.061	0.558837	0.0228156	0.166824	ENSCAFG00000013152.4	not annotated
4523.55	0.558722	0.00769994	0.106495	ENSCAFG00000019342.3	AGRN
937.104	0.558663	0.017724	0.14934	ENSCAFG00000020374.4	ELMO3
733.958	0.558524	0.00206266	0.0644286	ENSCAFG00000017784.3	KEAP1
149.713	0.558194	0.0244611	0.171047	ENSCAFG00000003246.2	ALAD
38.4385	0.557827	0.0442144	0.227341	ENSCAFG00000023991.3	CBARP
1977.28	0.557623	0.00315622	0.0753508	ENSCAFG00000011913.3	LAMB3
89.1575	0.557381	0.0489118	0.239219	ENSCAFG00000007173.3	not annotated
36.3125	0.557331	0.0523831	0.247935	ENSCAFG00000016699.4	FGFRL1
101.576	0.557315	0.0412283	0.220398	ENSCAFG00000009945.3	ABHD14B
197.687	0.557074	0.0306799	0.190733	ENSCAFG00000011969.3	DALRD3
248.012	0.556974	0.027115	0.180186	ENSCAFG00000017957.3	ULK3
163.266	0.556415	0.0374263	0.210423	ENSCAFG00000009760.4	LZTS2
681.414	0.556294	0.0119529	0.127735	ENSCAFG00000001521.3	EXOSC4
1155.28	0.55581	0.00852908	0.111681	ENSCAFG00000002440.3	not annotated
144.276	0.555586	0.0332218	0.198186	ENSCAFG00000004655.4	BCL3
67.1911	0.555434	0.0511405	0.245257	ENSCAFG00000012214.3	KDF1
198.497	0.555411	0.0124409	0.129448	ENSCAFG00000017555.3	GPR68
1306.46	0.555376	0.00406813	0.0832469	ENSCAFG00000000918.3	MCAT
16.5868	0.555294	0.0764982	0.301993	ENSCAFG00000017303.3	CD19
405.36	0.55514	0.0135877	0.133175	ENSCAFG00000019555.3	DNASE1L1
1513.06	0.555093	0.000585668	0.0350437	ENSCAFG00000025183.2	EPS8L2
365.684	0.555067	0.00542368	0.0920015	ENSCAFG00000000745.3	TBC1D22A
226.102	0.555062	0.0147509	0.136876	ENSCAFG00000000657.3	not annotated
1706.93	0.554926	0.0053281	0.091806	ENSCAFG00000019138.3	MAP2K2
163.332	0.554911	0.0123079	0.129448	ENSCAFG00000016117.3	ELP5
8139.58	0.554869	0.00391574	0.0816809	ENSCAFG00000002500.4	SLC2A1
39.8206	0.554858	0.0610769	0.269331	ENSCAFG00000029522.1	EPHX3
1042.89	0.554711	0.0124566	0.129448	ENSCAFG00000019704.3	RNF126
277.857	0.554577	0.00700446	0.101984	ENSCAFG00000002626.5	PPP1R12C
18.0768	0.554554	0.0756815	0.300711	ENSCAFG00000030537.1	HSPB8
610.793	0.554095	0.0106209	0.121873	ENSCAFG00000030493.1	ARFRP1
6.85738	0.553973	0.0776593	0.304055	ENSCAFG00000016086.4	MMRN2
123.782	0.553902	0.0573005	0.259728	ENSCAFG00000004589.1	PPIA
204.409	0.553871	0.00373489	0.0806463	ENSCAFG00000029359.1	KCNK5
141.577	0.553609	0.0131474	0.131542	ENSCAFG00000013572.3	not annotated
477.907	0.553588	0.00697696	0.101984	ENSCAFG00000029906.1	HIKESHI
21.9958	0.553407	0.0713044	0.290816	ENSCAFG00000003134.3	not annotated
50.3196	0.553404	0.0379623	0.212197	ENSCAFG00000024260.1	ATXN7L3B
61.7039	0.553163	0.0410726	0.220125	ENSCAFG00000019512.4	ADAMTSL5
317.04	0.553082	0.013865	0.134212	ENSCAFG00000031897.1	RITA1
20.1576	0.552737	0.0806045	0.309854	ENSCAFG00000011674.4	TMEM200B
36.0837	0.55263	0.0481943	0.23751	ENSCAFG00000002116.3	PLGRKT
174.372	0.552483	0.0302726	0.189367	ENSCAFG00000001540.3	WDR97
86.529	0.552237	0.0284829	0.1841	ENSCAFG00000030889.2	ZBTB47
114.512	0.552097	0.0182333	0.151209	ENSCAFG00000001004.4	WDYHV1
85.6398	0.552031	0.0195126	0.155629	ENSCAFG00000028641.1	not annotated
63.8345	0.552004	0.0731773	0.294642	ENSCAFG00000013045.3	ADO
279.304	0.551962	0.003021	0.0737362	ENSCAFG00000029842.1	MAFF
563.409	0.55185	0.00164349	0.0596332	ENSCAFG00000000823.3	not annotated
40.3299	0.551768	0.0703797	0.289795	ENSCAFG00000014541.3	SPSB2
82.2586	0.551558	0.0660029	0.280521	ENSCAFG00000015612.3	GHDC
267.155	0.551551	0.0101549	0.120251	ENSCAFG00000032463.1	PSENEN
261.66	0.551497	0.00653609	0.0989384	ENSCAFG00000017425.4	CUEDC1
4.56784	0.551468	0.063048	0.273671	ENSCAFG00000019350.4	HES4
236.556	0.550956	0.0288505	0.184931	ENSCAFG00000029104.1	LINC00998
89.5026	0.550733	0.0493397	0.240348	ENSCAFG00000003340.5	AKNA
344.706	0.550697	0.0310921	0.191399	ENSCAFG00000001187.3	JMJD4
80.2049	0.550488	0.0561402	0.256942	ENSCAFG00000031198.1	SH2B2
9.31639	0.550288	0.086616	0.321882	ENSCAFG00000031934.1	not annotated
60.9604	0.54954	0.0347376	0.201967	ENSCAFG00000012958.3	HEXDC
41.0476	0.549148	0.0455193	0.231697	ENSCAFG00000004388.3	not annotated
35.7461	0.548574	0.0838109	0.316096	ENSCAFG00000023604.3	ITPRIPL2
5.16266	0.548377	0.0684947	0.285683	ENSCAFG00000019422.4	TNFRSF14
50.9684	0.548004	0.0432479	0.224885	ENSCAFG00000012692.4	RNF215
200.753	0.547814	0.0180847	0.150492	ENSCAFG00000001595.2	ADCK5
373.175	0.547501	0.00330936	0.0768086	ENSCAFG00000016747.2	MRPL24
541.233	0.547394	0.0147792	0.136876	ENSCAFG00000023072.2	POC1A
5.18876	0.547388	0.0712834	0.290816	ENSCAFG00000024171.2	SPINK2
299.964	0.547069	0.0105345	0.121463	ENSCAFG00000015130.3	ABCB6
611.753	0.54692	0.0185015	0.151549	ENSCAFG00000006506.3	not annotated
4.38876	0.546813	0.0634231	0.274376	ENSCAFG00000005002.3	TIMP4
489.485	0.546662	0.0105	0.121463	ENSCAFG00000005338.3	BLVRB
406.92	0.546517	0.00270584	0.0713571	ENSCAFG00000015567.3	CSTF2T
337.613	0.546497	0.0113618	0.124901	ENSCAFG00000015378.3	GTPBP3
318.252	0.546326	0.0154779	0.139824	ENSCAFG00000012191.3	RABGGTA
167.375	0.546159	0.0296895	0.187822	ENSCAFG00000005884.3	PGAP2
232.12	0.54567	0.0400636	0.217294	ENSCAFG00000030330.1	CPTP
546.768	0.545556	0.00622822	0.096951	ENSCAFG00000029030.1	C19orf53
4.04564	0.545545	0.062936	0.273671	ENSCAFG00000015703.2	LRRN4CL
95.7997	0.545465	0.0284534	0.183994	ENSCAFG00000010581.3	not annotated
69.0346	0.544941	0.0476973	0.236833	ENSCAFG00000024310.2	FBXO27
596.565	0.544896	0.0231795	0.16788	ENSCAFG00000004960.4	MRPL38
198.496	0.544816	0.0488932	0.239219	ENSCAFG00000006783.2	TMEM127
213.008	0.544696	0.0384642	0.214074	ENSCAFG00000016615.4	MRI1
99.1761	0.544592	0.0475287	0.236616	ENSCAFG00000020363.3	ZDHHC1
250.567	0.544287	0.0158564	0.141497	ENSCAFG00000006603.4	SMUG1
253.55	0.544178	0.0140503	0.134448	ENSCAFG00000003816.3	SMPD2
156.562	0.544142	0.0345593	0.201616	ENSCAFG00000031655.1	PRSS8
2387.55	0.543857	0.0147025	0.136775	ENSCAFG00000029379.1	UBE2S
166.84	0.543672	0.0244268	0.171047	ENSCAFG00000001299.4	ZC3H3
192.313	0.543032	0.0315455	0.193239	ENSCAFG00000018482.2	CERS4
10.79	0.543018	0.0904441	0.327024	ENSCAFG00000019834.4	CPNE7
1152.55	0.542914	0.00466701	0.0874279	ENSCAFG00000013017.3	CYB561
559.982	0.542832	0.0202412	0.158797	ENSCAFG00000001456.3	GCAT
430.972	0.542598	0.0206418	0.159959	ENSCAFG00000010670.3	ZNF496
128.368	0.542476	0.0305105	0.190268	ENSCAFG00000007045.4	not annotated
1834.26	0.542104	0.00632441	0.0975913	ENSCAFG00000017089.3	PPP4C
1205.97	0.541955	0.0120225	0.128114	ENSCAFG00000001372.3	SCRIB
196.915	0.541827	0.0187567	0.152342	ENSCAFG00000012807.4	MUC20
34.8949	0.541818	0.0521979	0.247385	ENSCAFG00000009167.1	SLC48A1
700.053	0.541623	0.0237029	0.169677	ENSCAFG00000010121.3	CD81
34.3796	0.541506	0.0655612	0.279364	ENSCAFG00000004443.2	FOSB
162.008	0.540936	0.0190208	0.153803	ENSCAFG00000030659.1	NDUFS5
287.068	0.540914	0.0422514	0.222575	ENSCAFG00000028733.1	not annotated
86.3097	0.540906	0.021048	0.161798	ENSCAFG00000006072.2	RAB20
1529.48	0.540235	0.0218288	0.16406	ENSCAFG00000024385.2	ADGRG1
5.24687	0.54021	0.073685	0.295819	ENSCAFG00000009994.3	CD40
251.629	0.540074	0.0604017	0.267525	ENSCAFG00000011865.3	PIGM
1667.08	0.540046	0.00479012	0.088299	ENSCAFG00000005725.3	SLC38A10
1361.91	0.539786	0.00120317	0.0518606	ENSCAFG00000031460.1	ICAM1
17.9824	0.539699	0.0915102	0.329646	ENSCAFG00000018787.3	GNAL
26.351	0.539623	0.0929039	0.332831	ENSCAFG00000011523.3	C1orf116
215.956	0.539515	0.00761002	0.105905	ENSCAFG00000017162.3	PBXIP1
174.117	0.539508	0.00837924	0.111133	ENSCAFG00000015654.3	PAPSS2
682.328	0.539461	0.0154621	0.139824	ENSCAFG00000032121.1	RBM38
132.464	0.539148	0.0174387	0.148073	ENSCAFG00000005889.3	RHOG
255.253	0.5388	0.0191012	0.153905	ENSCAFG00000011029.1	COX17
508.669	0.538748	0.0172385	0.147176	ENSCAFG00000019881.2	cyba
29.0448	0.53856	0.0929648	0.332831	ENSCAFG00000013377.2	SMIM10L1
1753.57	0.538465	0.00584376	0.0946228	ENSCAFG00000009365.3	SPINT1
65.8527	0.537584	0.0344737	0.201597	ENSCAFG00000010699.3	TMEM234
69.9075	0.53737	0.0366681	0.207904	ENSCAFG00000004065.2	C6orf120
2.44474	0.537188	0.036084	0.206417	ENSCAFG00000031602.1	XAF1
35545.5	0.536534	0.00233326	0.0666848	ENSCAFG00000016020.4	ACTB
317.555	0.536525	0.0112198	0.124012	ENSCAFG00000010293.3	CISH
77.2326	0.536446	0.0479593	0.237469	ENSCAFG00000008060.3	not annotated
283.504	0.536375	0.0297102	0.187822	ENSCAFG00000019401.3	PGP
1094.59	0.536197	0.0138354	0.134212	ENSCAFG00000015963.3	FADS3
260.152	0.536078	0.0147682	0.136876	ENSCAFG00000015620.3	HDAC6
3.2269	0.536068	0.0566817	0.258238	ENSCAFG00000013724.2	not annotated
33.5167	0.535753	0.0647626	0.277786	ENSCAFG00000017002.3	TMEM107
1946.12	0.535702	0.00877274	0.112687	ENSCAFG00000016587.3	PSMB3
272.959	0.535471	0.0222448	0.164986	ENSCAFG00000012187.3	NLRX1
127.813	0.535296	0.0185494	0.151549	ENSCAFG00000005605.3	RELT
3.63013	0.535289	0.0558049	0.256263	ENSCAFG00000023063.2	APOL5
213.868	0.535199	0.0049236	0.0893361	ENSCAFG00000032227.1	OLFM1
303.766	0.535198	0.0141141	0.134511	ENSCAFG00000018413.3	BTBD6
5.76701	0.535171	0.0707208	0.290514	ENSCAFG00000012575.3	CAMK2N2
145.829	0.535147	0.0389469	0.215016	ENSCAFG00000003625.3	FCGRT
383.283	0.53504	0.0430281	0.224578	ENSCAFG00000032122.1	not annotated
116.977	0.534855	0.0211508	0.162042	ENSCAFG00000016405.4	TMEM132A
15.2987	0.534827	0.0957858	0.337224	ENSCAFG00000029254.1	ZNF837
821.27	0.534755	0.00114694	0.0505379	ENSCAFG00000011948.3	DTX3L
782.633	0.534595	0.00601161	0.0957074	ENSCAFG00000018438.3	CRIP2
482.294	0.534405	0.00308322	0.0742771	ENSCAFG00000003997.3	PARP12
92.1289	0.534317	0.063314	0.274155	ENSCAFG00000019990.4	IER5L
24.9449	0.534295	0.0753112	0.300049	ENSCAFG00000011493.3	TCTA
57.6865	0.534013	0.0430995	0.224578	ENSCAFG00000016393.2	not annotated
808.274	0.533962	0.0120115	0.128114	ENSCAFG00000006913.3	not annotated
540.777	0.533883	0.016939	0.145672	ENSCAFG00000005933.3	RFNG
72.5395	0.533843	0.0416789	0.221443	ENSCAFG00000002356.3	ZBTB45
711.664	0.5338	0.0150242	0.138439	ENSCAFG00000006498.3	TAF10
6.96174	0.533671	0.0866768	0.322023	ENSCAFG00000008933.3	NLRC5
1067.66	0.533322	0.00110556	0.0500893	ENSCAFG00000011193.4	PDGFA
39.4907	0.533096	0.0464274	0.233736	ENSCAFG00000015087.3	RARRES3
259.483	0.533058	0.0124357	0.129448	ENSCAFG00000004776.4	TRANK1
326.063	0.533005	0.006116	0.0962608	ENSCAFG00000032222.1	not annotated
622.429	0.532755	0.00899432	0.113006	ENSCAFG00000010386.4	ST3GAL4
432.51	0.532335	0.0104913	0.121463	ENSCAFG00000015801.4	PRICKLE3
149.718	0.532227	0.0239474	0.169925	ENSCAFG00000016612.3	ZNF668
667.729	0.532209	0.014105	0.134511	ENSCAFG00000014765.3	CCDC56
19.2035	0.532167	0.0887836	0.325165	ENSCAFG00000019227.3	GLIS2
49.0923	0.531876	0.0422618	0.222575	ENSCAFG00000007475.5	SORBS2
2928.84	0.531803	0.0113053	0.124569	ENSCAFG00000010052.3	CTSD
227.609	0.531532	0.0245753	0.171543	ENSCAFG00000004638.3	FDXR
151.712	0.53136	0.0341923	0.200702	ENSCAFG00000030883.1	NME6
41.4609	0.531171	0.0782483	0.305602	ENSCAFG00000019664.3	INPP5E
6.15842	0.531014	0.0898587	0.326477	ENSCAFG00000004387.3	RAB38
909.648	0.530951	0.0302475	0.189325	ENSCAFG00000016980.3	FAM189B
201.972	0.530923	0.0347935	0.201967	ENSCAFG00000016710.3	TMEM175
24.3264	0.530818	0.0792139	0.307506	ENSCAFG00000017807.3	CRYM
404.846	0.530489	0.0329638	0.197988	ENSCAFG00000005097.3	RHBDF2
14.5585	0.530474	0.0977644	0.341136	ENSCAFG00000030037.1	not annotated
101.611	0.530381	0.0656493	0.279655	ENSCAFG00000028952.1	not annotated
1939.54	0.530191	0.0113041	0.124569	ENSCAFG00000016882.3	SSR2
196.962	0.529913	0.0328571	0.197603	ENSCAFG00000005088.4	CSRNP1
283.715	0.52988	0.0127257	0.130239	ENSCAFG00000005882.4	PCYT2
84.8954	0.529633	0.0414654	0.221104	ENSCAFG00000016854.3	HOXB6
93.0277	0.52963	0.0506088	0.243809	ENSCAFG00000011417.3	not annotated
95.9945	0.529542	0.0481659	0.23751	ENSCAFG00000011857.3	SLAMF9
1172.91	0.529485	0.00865529	0.112116	ENSCAFG00000032630.1	UBL5
139.467	0.529458	0.0133128	0.132345	ENSCAFG00000001287.4	TCP11
122.095	0.529395	0.0185745	0.151549	ENSCAFG00000014334.5	HDAC5
22.7785	0.529103	0.0825565	0.313737	ENSCAFG00000017469.3	CALML4
16.2164	0.529089	0.0994871	0.343518	ENSCAFG00000024646.4	ERAP2
274.248	0.529069	0.0263461	0.177359	ENSCAFG00000005663.3	STARD10
502.29	0.529054	0.0155097	0.139824	ENSCAFG00000013975.3	ZFPL1
16.9304	0.528929	0.0993947	0.343316	ENSCAFG00000032202.1	C4orf46
174.218	0.528604	0.0953609	0.336552	ENSCAFG00000019496.3	MRPS34
123.76	0.528418	0.0275455	0.181347	ENSCAFG00000029972.1	TRIM62
184.728	0.528077	0.0163267	0.143539	ENSCAFG00000007358.2	KCTD15
45.1586	0.527743	0.0724933	0.292885	ENSCAFG00000019185.2	TREX2
75.2761	0.527725	0.0259072	0.176038	ENSCAFG00000029442.1	CTGF
166.616	0.527676	0.0179865	0.150305	ENSCAFG00000012918.4	TNK2
29.9729	0.527654	0.069205	0.287378	ENSCAFG00000007627.3	PLEKHF1
2362.36	0.527579	0.0221249	0.164727	ENSCAFG00000012916.3	S100A11
176.726	0.527571	0.0357524	0.205428	ENSCAFG00000017124.3	ZBTB7B
100.627	0.527115	0.0548945	0.253735	ENSCAFG00000029158.2	ZNF385A
15.5959	0.527	0.100192	0.344859	ENSCAFG00000006582.3	TMEM80
149.246	0.526736	0.0140199	0.134448	ENSCAFG00000001774.4	CUL7
794.103	0.526488	0.0388233	0.214725	ENSCAFG00000012710.3	SLCO4A1
30.3171	0.526455	0.0898785	0.326477	ENSCAFG00000012407.4	FZD7
7.11459	0.526231	0.096321	0.338332	ENSCAFG00000032201.1	LYPD6B
827.804	0.526123	0.00601387	0.0957074	ENSCAFG00000011966.3	PSME2
332.507	0.526016	0.0154445	0.139824	ENSCAFG00000004459.5	PPP1R13L
45.6248	0.525243	0.0450797	0.230292	ENSCAFG00000029322.1	SCN2B
1916.93	0.525157	0.0151947	0.139017	ENSCAFG00000015041.3	DDOST
128.372	0.525013	0.0218706	0.164202	ENSCAFG00000005404.3	TEP1
75.6535	0.5249	0.0337917	0.199601	ENSCAFG00000002879.3	UBE3D
4601.7	0.52473	0.012107	0.128222	ENSCAFG00000002366.3	RPS5
30.5454	0.52463	0.0685498	0.285745	ENSCAFG00000018445.3	C14orf80
20.1419	0.524413	0.0887495	0.325124	ENSCAFG00000024865.2	PTRHD1
151.298	0.524402	0.0205344	0.159657	ENSCAFG00000000021.3	ZADH2
9.62333	0.524392	0.101938	0.348338	ENSCAFG00000025349.2	AVPI1
16.2272	0.523742	0.100557	0.345626	ENSCAFG00000014961.3	HSD17B1
6.88607	0.523528	0.0917569	0.330255	ENSCAFG00000025168.2	FAM110C
420.986	0.523194	0.0294487	0.18727	ENSCAFG00000000231.4	B4GALT7
230.156	0.522643	0.027229	0.180574	ENSCAFG00000016715.4	BCL7C
552.715	0.522606	0.00103309	0.0483506	ENSCAFG00000011940.3	PARP9
190.535	0.522437	0.0163978	0.143768	ENSCAFG00000017776.3	ATG4D
1562.06	0.522426	0.0126046	0.129448	ENSCAFG00000019394.3	ARRDC1
10.8622	0.522344	0.103075	0.349857	ENSCAFG00000030061.1	not annotated
696.783	0.521728	0.00874965	0.112492	ENSCAFG00000015200.3	STK16
632.734	0.521521	0.0313084	0.191952	ENSCAFG00000015155.3	TIMP1
55.4338	0.521358	0.0710955	0.290753	ENSCAFG00000018515.3	MARCH2
1305.7	0.521293	0.0152859	0.139312	ENSCAFG00000019436.4	IRAK1
301.388	0.521259	0.0220862	0.164698	ENSCAFG00000009152.3	HDAC7
273.716	0.521219	0.0260655	0.176521	ENSCAFG00000013517.3	NBEAL2
766.766	0.521202	0.0419424	0.222267	ENSCAFG00000018753.3	not annotated
341.295	0.52109	0.0212847	0.162453	ENSCAFG00000016750.3	RRNAD1
248.359	0.520976	0.021885	0.164202	ENSCAFG00000028558.1	FAM46B
1088.6	0.520975	0.0321321	0.194835	ENSCAFG00000011898.3	SLC19A1
345.299	0.520875	0.00693005	0.101784	ENSCAFG00000001022.3	BAK1
806.836	0.520789	0.0108954	0.123114	ENSCAFG00000030441.1	MGAT3
33.8277	0.52071	0.0775996	0.303989	ENSCAFG00000031861.1	MZF1
14.7664	0.520612	0.099065	0.342856	ENSCAFG00000019716.3	HCN2
222.139	0.520227	0.0193096	0.154793	ENSCAFG00000002396.4	ANKRD39
336.618	0.519847	0.0142922	0.135206	ENSCAFG00000015646.4	TAF6L
55.5533	0.519606	0.0433705	0.225128	ENSCAFG00000014475.3	HOMER3
652.593	0.519526	0.00851994	0.111681	ENSCAFG00000015743.3	not annotated
31.8843	0.519224	0.0895018	0.32586	ENSCAFG00000002077.4	CA9
642.773	0.519224	0.00979923	0.117665	ENSCAFG00000016104.3	GABARAP
37.6139	0.519186	0.0731085	0.294448	ENSCAFG00000012300.4	PIGV
2985.09	0.51914	0.00369568	0.0805295	ENSCAFG00000019901.3	SLC7A5
3180.85	0.519016	0.0147271	0.136775	ENSCAFG00000000355.3	MGAT4B
4398.54	0.518981	0.00208415	0.0649567	ENSCAFG00000016011.4	not annotated
23.5608	0.518834	0.0899847	0.326557	ENSCAFG00000030962.1	ZNF524
153.196	0.518628	0.0202889	0.158872	ENSCAFG00000014007.3	SNX15
236.38	0.518609	0.0134272	0.132969	ENSCAFG00000013415.3	MAP3K11
99.6654	0.518014	0.0257252	0.175727	ENSCAFG00000019615.4	ZBTB48
138.614	0.51793	0.0244546	0.171047	ENSCAFG00000016330.3	CLN8
345.935	0.517498	0.0166981	0.145078	ENSCAFG00000018262.3	PNPLA6
555.227	0.5174	0.0296002	0.18774	ENSCAFG00000015681.4	SLC35A2
2.93536	0.517283	0.0475402	0.236616	ENSCAFG00000031969.1	not annotated
5.34276	0.517116	0.0904268	0.327024	ENSCAFG00000004906.3	AQP11
3610.62	0.516675	0.0122848	0.129448	ENSCAFG00000019717.3	BSG
399.345	0.51531	0.0158649	0.141497	ENSCAFG00000015036.4	CPSF4
31.1464	0.515226	0.0900595	0.326557	ENSCAFG00000016810.1	SP6
110.478	0.515225	0.03458	0.201636	ENSCAFG00000014151.3	not annotated
25.5693	0.515037	0.088309	0.324349	ENSCAFG00000030104.1	EVA1B
899.15	0.514847	0.0143641	0.135257	ENSCAFG00000010241.3	PXN
183.716	0.514772	0.0245396	0.171427	ENSCAFG00000013430.4	not annotated
333.757	0.514588	0.0103325	0.120895	ENSCAFG00000003581.3	PHF19
582.675	0.514519	0.0140318	0.134448	ENSCAFG00000031029.1	HRAS
657.216	0.514384	0.0130538	0.131288	ENSCAFG00000011687.3	ANKRD13D
351.772	0.514242	0.0174864	0.148198	ENSCAFG00000003398.4	MED25
56.5489	0.514216	0.0370709	0.209205	ENSCAFG00000013915.4	PTS
946.803	0.51418	0.00916768	0.113543	ENSCAFG00000019201.4	MGRN1
247.5	0.514127	0.00862405	0.112065	ENSCAFG00000005006.4	not annotated
677.38	0.513338	0.0192874	0.154703	ENSCAFG00000001502.4	CARD10
359.638	0.513208	0.0102818	0.120787	ENSCAFG00000013929.3	TOR3A
5.1126	0.513182	0.0938547	0.334494	ENSCAFG00000023655.2	SULT1C4
2434.66	0.512685	0.0252362	0.173473	ENSCAFG00000001529.4	CYC1
527.745	0.512642	0.0171244	0.146467	ENSCAFG00000003251.3	TSSC1
2624.6	0.512596	0.0128307	0.13053	ENSCAFG00000010726.3	CLPTM1L
564.9	0.51256	0.0143573	0.135257	ENSCAFG00000011056.4	ITPK1
42.3558	0.512173	0.0548699	0.253735	ENSCAFG00000019014.3	SEMA6B
1232.62	0.511918	0.0164899	0.143903	ENSCAFG00000001869.3	NOL6
1378.55	0.511883	0.0241537	0.170155	ENSCAFG00000014742.5	FKBP8
684.379	0.511847	0.0250215	0.172547	ENSCAFG00000008456.3	not annotated
128.075	0.511745	0.0416235	0.221321	ENSCAFG00000029618.1	LAMTOR2
8.1881	0.511677	0.105208	0.352792	ENSCAFG00000014054.3	ACHE
1414.61	0.511361	0.00927898	0.11379	ENSCAFG00000018376.5	CEP170B
662.366	0.511336	0.00281387	0.0722889	ENSCAFG00000004599.4	SLC9A3R1
1561.58	0.511171	0.0242264	0.17041	ENSCAFG00000003833.2	SDC1
55.3988	0.510937	0.0784224	0.306028	ENSCAFG00000014645.4	SLC11A1
164.064	0.510757	0.0631648	0.273867	ENSCAFG00000014954.3	MPV17L2
1122.98	0.510468	0.00428257	0.0852911	ENSCAFG00000013063.4	TBCD
17.8741	0.510425	0.10092	0.346274	ENSCAFG00000009913.3	ADCY7
241.602	0.510338	0.0161039	0.142467	ENSCAFG00000004825.3	ATRAID
334.562	0.510209	0.0287672	0.184912	ENSCAFG00000020030.3	KYAT1
30.6879	0.510205	0.08321	0.314727	ENSCAFG00000032449.1	not annotated
10.9512	0.509303	0.110381	0.361091	ENSCAFG00000023986.3	TMEM121
19.3447	0.509259	0.103517	0.350652	ENSCAFG00000004673.4	KHK
473.733	0.509249	0.0410592	0.220125	ENSCAFG00000017416.4	DENND4B
195.065	0.509207	0.0255233	0.174853	ENSCAFG00000000445.4	SYNE1
283.847	0.509114	0.0447517	0.229451	ENSCAFG00000017849.3	MRM1
105.512	0.509007	0.0494163	0.240402	ENSCAFG00000010929.4	PLCXD1
6446.27	0.508824	0.00105905	0.0490795	ENSCAFG00000020110.3	TF
13.2955	0.508701	0.109915	0.360644	ENSCAFG00000007539.3	ADM
268.761	0.508631	0.0247637	0.172054	ENSCAFG00000018634.3	TUBB4A
17.1465	0.508541	0.109809	0.360498	ENSCAFG00000024466.1	EFNA4
3694.92	0.508187	0.0140377	0.134448	ENSCAFG00000014262.3	not annotated
16.4187	0.507729	0.105647	0.353647	ENSCAFG00000000658.3	SLC44A4
267.561	0.507479	0.0105085	0.121463	ENSCAFG00000003845.3	not annotated
44.2831	0.507478	0.0788059	0.306597	ENSCAFG00000016843.3	HOXB2
397.037	0.507304	0.014325	0.135212	ENSCAFG00000001172.3	SGSM3
2.71207	0.506993	0.0531235	0.249122	ENSCAFG00000011115.3	ROBO3
90.2756	0.506913	0.0554353	0.255153	ENSCAFG00000012178.3	TMEM222
939.665	0.506856	0.0240526	0.169925	ENSCAFG00000032563.1	NKIRAS2
489.381	0.506744	0.00313174	0.0748924	ENSCAFG00000019543.3	SBNO2
2578.12	0.50655	0.017636	0.149044	ENSCAFG00000007788.3	CAPG
1579.4	0.506441	0.0230957	0.167615	ENSCAFG00000003543.3	PSMB2
114.201	0.506399	0.0406116	0.218783	ENSCAFG00000016328.3	GRB7
31.9945	0.506316	0.079535	0.307945	ENSCAFG00000000235.2	N4BP3
5.24818	0.504767	0.0946531	0.335569	ENSCAFG00000000072.3	not annotated
4367.81	0.504599	0.0176792	0.149067	ENSCAFG00000001317.3	EEF1D
182.531	0.504583	0.0239326	0.169925	ENSCAFG00000005589.3	GAA
549.899	0.504508	0.00958713	0.1164	ENSCAFG00000016504.5	IL27RA
65.3126	0.504495	0.0540617	0.251525	ENSCAFG00000029920.1	TSC22D3
702.202	0.504453	0.0172322	0.147176	ENSCAFG00000003253.3	YRDC
134.049	0.504187	0.0431183	0.224578	ENSCAFG00000017447.3	IL4R
247.257	0.503969	0.0470625	0.235412	ENSCAFG00000015011.3	TMEM129
172.727	0.503884	0.0299812	0.188626	ENSCAFG00000018005.3	MAN2C1
1247.79	0.503835	0.012102	0.128222	ENSCAFG00000015902.4	P3H4
866.275	0.503039	0.0167809	0.145103	ENSCAFG00000013916.3	SYVN1
266.431	0.502888	0.0212742	0.162453	ENSCAFG00000029682.2	C1orf106
276.337	0.502632	0.0237823	0.169903	ENSCAFG00000023613.4	ANKRD54
1760.24	0.502312	0.017448	0.148073	ENSCAFG00000019648.3	TMEM259
1663.47	0.502253	0.00773582	0.106495	ENSCAFG00000000972.3	TAPBP
6736.21	0.501907	0.0161503	0.142696	ENSCAFG00000016632.3	EIF4A1
118.841	0.501867	0.0605322	0.267887	ENSCAFG00000006092.3	PLPP5
354.994	0.501083	0.0127301	0.130239	ENSCAFG00000017715.4	SLC44A2
249.604	0.501015	0.0170501	0.146025	ENSCAFG00000011975.3	PIR
9.01113	0.500518	0.116142	0.371451	ENSCAFG00000017047.4	TRIM46
2585.75	0.500248	0.00882855	0.113006	ENSCAFG00000001600.4	CPSF1
62.811	0.500219	0.0477204	0.236843	ENSCAFG00000019247.2	ABCD1
8.64207	0.499972	0.118802	0.375885	ENSCAFG00000015127.3	C11orf70
153.172	0.499689	0.0574937	0.260236	ENSCAFG00000000771.3	AGPAT1
265.443	0.499547	0.0182218	0.151201	ENSCAFG00000005362.3	PLD3
16.0297	0.499538	0.111085	0.362138	ENSCAFG00000010298.3	ADORA1
26.6785	0.499242	0.107715	0.357146	ENSCAFG00000000787.3	CDPF1
325.067	0.499225	0.0318416	0.19419	ENSCAFG00000001490.3	SH3BP1
48.9875	0.499201	0.0532298	0.249455	ENSCAFG00000002783.2	not annotated
142.737	0.499046	0.0379587	0.212197	ENSCAFG00000006450.3	SIRT3
14.7374	0.498952	0.114406	0.36881	ENSCAFG00000014017.3	BATF2
484.018	0.498847	0.0146989	0.136775	ENSCAFG00000031613.1	ITPA
432.152	0.498758	0.00899619	0.113006	ENSCAFG00000031622.1	ORMDL3
8149.7	0.49875	0.021937	0.164423	ENSCAFG00000002585.3	RPL28
430.859	0.498719	0.0115584	0.125987	ENSCAFG00000019838.3	RXRA
356.93	0.498388	0.014787	0.136876	ENSCAFG00000013699.3	LRWD1
207.439	0.498176	0.0175015	0.148198	ENSCAFG00000019541.4	TRAF2
13153.8	0.497992	0.0169256	0.145672	ENSCAFG00000001677.3	RPL8
24.6801	0.497756	0.104968	0.352318	ENSCAFG00000015723.5	SLC4A3
1226.86	0.497747	0.0152379	0.139233	ENSCAFG00000009586.3	CHID1
77.8289	0.497629	0.043116	0.224578	ENSCAFG00000017845.3	DHRS11
145.69	0.496747	0.0213976	0.162765	ENSCAFG00000014232.3	ARVCF
5.46351	0.49651	0.104222	0.351481	ENSCAFG00000001362.3	PLXNA4
575.838	0.496386	0.0164339	0.143768	ENSCAFG00000019682.3	MRPL28
821.623	0.496227	0.00757061	0.105865	ENSCAFG00000009095.3	not annotated
553.692	0.496165	0.0110923	0.123767	ENSCAFG00000001053.3	POLR3H
220.056	0.495962	0.0400082	0.217294	ENSCAFG00000012827.3	TCN2
1602.21	0.495825	0.0133876	0.132669	ENSCAFG00000016714.3	TP53
272.408	0.495276	0.0193931	0.155025	ENSCAFG00000005606.4	PAK4
4563.62	0.494702	0.00172149	0.0605022	ENSCAFG00000030211.1	SDC4
742.071	0.494538	0.00651576	0.0989294	ENSCAFG00000005179.3	CAPN5
187.732	0.49451	0.0169624	0.145775	ENSCAFG00000007377.3	PEPD
151.221	0.494461	0.0175046	0.148198	ENSCAFG00000005654.4	SLC26A11
110.643	0.494219	0.0661532	0.281037	ENSCAFG00000011851.3	LRFN4
33.1498	0.493956	0.0890934	0.325586	ENSCAFG00000011392.3	SSPN
83.1809	0.493874	0.0311663	0.191412	ENSCAFG00000002558.3	CCDC106
319.008	0.493714	0.0185254	0.151549	ENSCAFG00000010446.4	ACADS
175.42	0.493456	0.0600197	0.266982	ENSCAFG00000017402.3	CRTC2
217.728	0.493134	0.0347888	0.201967	ENSCAFG00000004386.5	not annotated
291.07	0.493084	0.0302524	0.189325	ENSCAFG00000002483.3	TBC1D2
453.395	0.492831	0.0134461	0.132992	ENSCAFG00000016130.3	ILVBL
205.626	0.492735	0.0312047	0.191482	ENSCAFG00000010596.3	not annotated
1595.84	0.492457	0.0139604	0.134448	ENSCAFG00000005938.3	GPS1
141.685	0.492188	0.0568651	0.258711	ENSCAFG00000019962.3	TAF1C
293.573	0.492188	0.00785651	0.106819	ENSCAFG00000019947.3	KLHL36
351.608	0.492039	0.0271565	0.180293	ENSCAFG00000000448.4	DDR1
164.195	0.49203	0.0540894	0.251572	ENSCAFG00000019479.4	not annotated
57.07	0.491898	0.0645906	0.277603	ENSCAFG00000016423.3	PIGH
372.638	0.491818	0.0300076	0.188709	ENSCAFG00000020067.4	COQ4
71.8245	0.491672	0.062127	0.27201	ENSCAFG00000000564.3	SCO2
103.264	0.49163	0.0261015	0.17668	ENSCAFG00000005213.3	IL15RA
4442.44	0.491452	0.0240821	0.169925	ENSCAFG00000029346.1	not annotated
71.6115	0.491367	0.0648483	0.277913	ENSCAFG00000006904.3	SLC52A3
9.51792	0.491213	0.0989418	0.3428	ENSCAFG00000014189.4	ACSBG1
300.101	0.491116	0.0248418	0.17214	ENSCAFG00000004959.4	ACAA1
202.644	0.490689	0.0974841	0.34066	ENSCAFG00000024456.2	not annotated
1672.31	0.490679	0.00887189	0.113006	ENSCAFG00000001554.4	BOP1
78.0843	0.490655	0.0612739	0.269769	ENSCAFG00000029266.1	TEN1
1104	0.490554	0.00598585	0.0955917	ENSCAFG00000016932.3	NPC2
126.112	0.490233	0.0540416	0.251525	ENSCAFG00000011398.5	CDH24
766.646	0.490204	0.0195373	0.155738	ENSCAFG00000012752.3	FAM53B
26.086	0.490049	0.109332	0.359729	ENSCAFG00000031995.1	not annotated
479.656	0.490008	0.00773745	0.106495	ENSCAFG00000015872.3	TSPAN14
113.709	0.48975	0.0928406	0.332831	ENSCAFG00000024514.1	not annotated
212.083	0.489703	0.0248873	0.172206	ENSCAFG00000004748.4	TMUB1
2.96355	0.489677	0.0688513	0.286328	ENSCAFG00000015585.5	LRRC9
377.436	0.489613	0.0425412	0.223518	ENSCAFG00000005080.3	GORASP1
195.463	0.489405	0.0646728	0.277748	ENSCAFG00000001230.3	GNG5
115.429	0.489344	0.0573391	0.259785	ENSCAFG00000012164.3	NCKIPSD
158.572	0.489183	0.0366638	0.207904	ENSCAFG00000000278.3	TSPAN31
84.9994	0.489162	0.102786	0.349291	ENSCAFG00000019923.3	C16orf74
1406.87	0.489144	0.0227522	0.166824	ENSCAFG00000005812.3	not annotated
593.203	0.489113	0.0117992	0.126686	ENSCAFG00000028737.1	GEMIN8
363.023	0.488987	0.0202634	0.158797	ENSCAFG00000023963.2	SLC25A1
760.34	0.488567	0.0119204	0.127483	ENSCAFG00000016351.3	ERBB2
522.061	0.488566	0.0245925	0.171543	ENSCAFG00000029424.1	REPIN1
681.359	0.488201	0.00878278	0.112714	ENSCAFG00000012693.4	CABLES2
249.534	0.487923	0.0321618	0.194835	ENSCAFG00000006479.4	PKDCC
246.259	0.487798	0.0778895	0.30462	ENSCAFG00000016751.4	ORAI3
1698.41	0.487471	0.0319979	0.194581	ENSCAFG00000019288.3	SSR4
20.9648	0.487306	0.117272	0.373295	ENSCAFG00000015857.4	DYDC2
11.3836	0.48715	0.128933	0.391771	ENSCAFG00000009401.2	DLL4
11.495	0.487051	0.128734	0.39142	ENSCAFG00000019983.4	PRRX2
112.768	0.486631	0.0765715	0.302132	ENSCAFG00000031949.1	PDXP
96.7558	0.486215	0.0236009	0.16958	ENSCAFG00000011038.3	WIPI1
88.0753	0.486184	0.082424	0.31361	ENSCAFG00000015894.3	MED11
613.574	0.48618	0.00529521	0.0917839	ENSCAFG00000018401.4	JAG2
262.714	0.486175	0.0277802	0.181963	ENSCAFG00000014831.3	SH3BP2
102.869	0.486171	0.0625671	0.273005	ENSCAFG00000007668.3	OGFOD2
490.49	0.485957	0.0293112	0.186672	ENSCAFG00000003594.3	IRF3
242.982	0.485938	0.0209102	0.161244	ENSCAFG00000003824.3	MICAL1
1973.56	0.485928	0.0260409	0.176439	ENSCAFG00000020101.3	ST6GALNAC4
81.2435	0.485816	0.0436191	0.22567	ENSCAFG00000014154.3	not annotated
4.7009	0.485667	0.105938	0.353983	ENSCAFG00000015863.4	GLTPD2
22.4763	0.485467	0.111982	0.364139	ENSCAFG00000030838.1	PTGES
59.6419	0.485194	0.0680005	0.284879	ENSCAFG00000001549.3	SAYSD1
416.628	0.485128	0.0179985	0.150316	ENSCAFG00000014014.3	AIFM2
232.696	0.485058	0.0297464	0.187847	ENSCAFG00000009349.3	PEX16
196.468	0.484988	0.0298363	0.188215	ENSCAFG00000005891.3	SIRT7
65.9488	0.484865	0.064164	0.276452	ENSCAFG00000030556.1	SMIM11A
34.1011	0.484778	0.0813018	0.311308	ENSCAFG00000011907.4	PCBP3
140.02	0.484462	0.0320288	0.194685	ENSCAFG00000014341.3	RFXANK
714.762	0.484028	0.0113798	0.125001	ENSCAFG00000013032.3	STK25
12.5644	0.484008	0.127037	0.38834	ENSCAFG00000031220.1	not annotated
861.221	0.483897	0.0149409	0.137851	ENSCAFG00000016019.3	FADS2
93.6251	0.483872	0.0340432	0.200235	ENSCAFG00000016604.4	ZSWIM4
384.508	0.483753	0.0622778	0.272329	ENSCAFG00000014372.3	G6PC3
287.657	0.483359	0.0154926	0.139824	ENSCAFG00000030347.1	not annotated
227.343	0.483063	0.030118	0.188984	ENSCAFG00000016181.3	not annotated
329.873	0.483027	0.0152548	0.139297	ENSCAFG00000017159.3	RNASEH2A
16.2915	0.482886	0.126016	0.386942	ENSCAFG00000012390.4	NYNRIN
581.404	0.48238	0.00624249	0.0970154	ENSCAFG00000006269.3	PCID2
4874.94	0.482356	0.00801027	0.108288	ENSCAFG00000001403.4	PODXL
390.346	0.482196	0.033489	0.198789	ENSCAFG00000007157.4	GRAMD1A
1495.63	0.482158	0.0271038	0.180186	ENSCAFG00000016536.5	KIAA2013
330.765	0.48204	0.0238991	0.169925	ENSCAFG00000003960.4	TRAF3IP2
1376.61	0.481947	0.00784308	0.106819	ENSCAFG00000010846.3	PFKL
30.415	0.481736	0.107766	0.357192	ENSCAFG00000006546.3	ARID5A
1360.37	0.481728	0.0311471	0.191412	ENSCAFG00000006300.3	NOC4L
261.156	0.48166	0.0244382	0.171047	ENSCAFG00000009917.3	not annotated
46.6014	0.481635	0.0861131	0.321041	ENSCAFG00000029558.1	BMF
15.7905	0.481548	0.125884	0.3869	ENSCAFG00000004416.2	GPR4
1505.86	0.481469	0.00835479	0.11104	ENSCAFG00000016687.4	CTBP1
11.6673	0.481116	0.132152	0.39738	ENSCAFG00000024920.2	GPN1
78.618	0.480836	0.104869	0.352155	ENSCAFG00000019446.1	TOR4A
108.83	0.480698	0.0508111	0.24421	ENSCAFG00000024500.3	PRRG2
77.0237	0.480682	0.0447626	0.229451	ENSCAFG00000011350.2	COX19
15.6047	0.480567	0.131324	0.396319	ENSCAFG00000011285.3	NUDT17
535.832	0.480562	0.0134925	0.133145	ENSCAFG00000010213.3	RIPK4
61.3564	0.480328	0.0678728	0.284765	ENSCAFG00000030181.1	TMEM167B
319.985	0.479943	0.0305845	0.190478	ENSCAFG00000029496.1	TP53RK
1211.79	0.47987	0.0197451	0.157042	ENSCAFG00000030546.1	not annotated
76.5188	0.479802	0.0409941	0.21987	ENSCAFG00000030030.1	not annotated
186.203	0.479558	0.0284161	0.183966	ENSCAFG00000029851.2	not annotated
1451.5	0.479232	0.0178828	0.149995	ENSCAFG00000030171.1	NDUFA8
358.823	0.478637	0.0409584	0.219762	ENSCAFG00000005568.4	SAMD4B
26.7089	0.478476	0.123115	0.383488	ENSCAFG00000015174.4	PQLC2
18.5533	0.478444	0.130506	0.394437	ENSCAFG00000005001.1	not annotated
67.0524	0.478099	0.0461371	0.232837	ENSCAFG00000028511.1	not annotated
1029.76	0.477846	0.0166994	0.145078	ENSCAFG00000019503.3	MBD3
446.61	0.477811	0.00526236	0.091613	ENSCAFG00000008218.3	ADGRV1
125.159	0.477626	0.0537663	0.250809	ENSCAFG00000010201.3	MFSD13A
37.4313	0.477528	0.0827135	0.313968	ENSCAFG00000009441.4	CD82
217.162	0.477133	0.0479405	0.237459	ENSCAFG00000032564.1	not annotated
337.19	0.477025	0.0141537	0.134707	ENSCAFG00000009792.3	DSCR3
141.25	0.476929	0.0529169	0.249016	ENSCAFG00000006877.3	FAM110A
6.16614	0.476746	0.130329	0.394408	ENSCAFG00000013159.3	FZD9
1142.27	0.476738	0.023563	0.169531	ENSCAFG00000013217.3	GPRC5A
7.08026	0.476737	0.132401	0.397709	ENSCAFG00000010958.6	RIN3
159.505	0.47662	0.0191942	0.154131	ENSCAFG00000008544.3	MMP15
9.71677	0.47638	0.1369	0.405552	ENSCAFG00000019863.2	not annotated
177.334	0.476378	0.0454797	0.231579	ENSCAFG00000016177.3	CYB561A3
35.5329	0.475718	0.104478	0.351571	ENSCAFG00000002984.3	not annotated
1229.76	0.47554	0.0104459	0.121421	ENSCAFG00000010687.3	not annotated
162.586	0.475522	0.038805	0.214725	ENSCAFG00000006996.4	CCDC92
676.843	0.475417	0.00430306	0.0853626	ENSCAFG00000015414.4	CREG1
92.6819	0.475387	0.0307455	0.19076	ENSCAFG00000003676.4	not annotated
23.8191	0.475287	0.13046	0.394437	ENSCAFG00000018922.3	ABHD15
9.98019	0.475151	0.0943506	0.335083	ENSCAFG00000002036.5	TDRD6
631.335	0.475007	0.0242278	0.17041	ENSCAFG00000011529.3	AP1G2
1857.22	0.474847	0.0307509	0.19076	ENSCAFG00000014180.3	not annotated
176.97	0.474363	0.0283535	0.183966	ENSCAFG00000020003.3	MIGA2
24.5624	0.474314	0.118332	0.375072	ENSCAFG00000032332.1	KCNJ9
1653.3	0.474147	0.0200093	0.158004	ENSCAFG00000000280.3	CDK4
205.698	0.473999	0.0629914	0.273671	ENSCAFG00000005564.3	UCP2
229.829	0.473984	0.0313263	0.191979	ENSCAFG00000016138.3	FBLIM1
256.852	0.473655	0.0387146	0.214591	ENSCAFG00000008761.3	CX3CL1
177.137	0.473387	0.0507433	0.244012	ENSCAFG00000004813.4	LIPE
114.501	0.473166	0.0533073	0.249571	ENSCAFG00000003516.3	TRIM32
897.385	0.473059	0.017676	0.149067	ENSCAFG00000012213.4	NOP9
136.032	0.472961	0.0333886	0.198443	ENSCAFG00000003485.4	PNKP
712.883	0.472618	0.0333563	0.198333	ENSCAFG00000016258.3	NDUFB7
36.303	0.472595	0.0865858	0.321854	ENSCAFG00000000303.3	AIG1
1631.91	0.4724	0.00403785	0.0828665	ENSCAFG00000019167.3	DAPK3
204.773	0.472332	0.026792	0.179087	ENSCAFG00000010003.4	MOB2
1156.16	0.472322	0.0204989	0.159635	ENSCAFG00000004722.4	HN1
14.5119	0.472311	0.135417	0.402927	ENSCAFG00000019644.3	CNN2
22.8208	0.472125	0.116705	0.372322	ENSCAFG00000008697.3	RHEBL1
88.2693	0.471702	0.0711397	0.290753	ENSCAFG00000015500.4	OCEL1
30.9794	0.471466	0.126046	0.386942	ENSCAFG00000007621.3	C19orf12
217.687	0.471364	0.0742438	0.297584	ENSCAFG00000010939.3	MON1A
665.978	0.471356	0.0369763	0.208992	ENSCAFG00000024926.2	DGAT1
7.34046	0.471334	0.139873	0.410212	ENSCAFG00000019293.3	TLE2
1006.86	0.471174	0.0203764	0.159028	ENSCAFG00000000008.3	TXNL4A
251.587	0.471073	0.0198814	0.157817	ENSCAFG00000003867.4	BAX
428.713	0.47104	0.0326382	0.19651	ENSCAFG00000019591.2	SLC10A3
342.043	0.470557	0.0471635	0.235668	ENSCAFG00000010100.3	TEX264
767.783	0.470266	0.010859	0.123078	ENSCAFG00000013964.3	VPS51
626.498	0.47023	0.0172279	0.147176	ENSCAFG00000016214.3	MRPL44
383.006	0.469954	0.0304484	0.189964	ENSCAFG00000005141.4	SHKBP1
1051.42	0.469914	0.00603652	0.0957538	ENSCAFG00000003180.3	SLC1A4
650.731	0.469764	0.0298706	0.188348	ENSCAFG00000008795.3	FKBP11
178.317	0.469515	0.0237766	0.169903	ENSCAFG00000028512.1	not annotated
13.5876	0.469435	0.142008	0.413029	ENSCAFG00000012952.4	VPS37D
590.494	0.469415	0.0645998	0.277603	ENSCAFG00000001487.4	LGALS1
836.625	0.468918	0.0239102	0.169925	ENSCAFG00000006981.3	C12orf10
40.9658	0.468687	0.0993744	0.343316	ENSCAFG00000016479.3	TMEM184A
374.527	0.468604	0.0210433	0.161798	ENSCAFG00000000525.4	GLIPR1
286.981	0.468597	0.0400693	0.217294	ENSCAFG00000029911.1	ZNF768
950.943	0.468351	0.0167505	0.145078	ENSCAFG00000017964.4	SCAMP2
8587.4	0.468266	0.0232898	0.168261	ENSCAFG00000023471.2	RPS27A
621.195	0.46825	0.0277456	0.181907	ENSCAFG00000012109.3	PRDX3
212.527	0.468189	0.0221286	0.164727	ENSCAFG00000020045.4	PKN3
170.671	0.46781	0.0478642	0.237358	ENSCAFG00000006039.3	TMEM230
8.06318	0.467768	0.136864	0.405529	ENSCAFG00000030758.1	not annotated
429.496	0.467487	0.0265896	0.178267	ENSCAFG00000005252.2	TMC6
447.85	0.467301	0.0284362	0.183966	ENSCAFG00000029055.1	not annotated
286.966	0.466903	0.0214599	0.163088	ENSCAFG00000012773.3	USP21
319.62	0.466799	0.0243608	0.170844	ENSCAFG00000005435.3	METTL17
641.438	0.466671	0.0418809	0.222148	ENSCAFG00000006960.3	TMEM147
259.823	0.46646	0.0443632	0.22794	ENSCAFG00000001983.4	SLC35B2
16.0415	0.466351	0.144491	0.416469	ENSCAFG00000025166.2	not annotated
910.111	0.466159	0.0263254	0.177359	ENSCAFG00000004193.3	AP2S1
146.075	0.466097	0.0464307	0.233736	ENSCAFG00000016150.3	NR1D1
643.461	0.465868	0.0308093	0.190935	ENSCAFG00000011618.4	RAD9A
44.8447	0.465829	0.103219	0.350096	ENSCAFG00000029494.1	CEND1
47.5855	0.465736	0.119309	0.376652	ENSCAFG00000023249.3	CILP2
51.9619	0.465563	0.0984999	0.34236	ENSCAFG00000019625.3	THAP3
407.34	0.465431	0.0160564	0.142399	ENSCAFG00000002635.2	RDH13
10.0716	0.465416	0.147114	0.420694	ENSCAFG00000029336.1	not annotated
3.37993	0.465063	0.0951702	0.336251	ENSCAFG00000019444.3	EXD3
132.832	0.465038	0.0359977	0.206185	ENSCAFG00000012338.3	NENF
76.4469	0.464828	0.0900616	0.326557	ENSCAFG00000018378.4	SLC25A43
2779.62	0.464596	0.0278823	0.182548	ENSCAFG00000015081.3	ARPC1B
3.36701	0.464556	0.106637	0.355148	ENSCAFG00000002568.2	GUCA2A
22.3841	0.464426	0.139919	0.410212	ENSCAFG00000011681.3	EPSTI1
98.542	0.464109	0.0502078	0.242671	ENSCAFG00000001921.2	not annotated
28.9935	0.464087	0.112336	0.364541	ENSCAFG00000001906.3	FZD1
11.5385	0.46364	0.148583	0.422934	ENSCAFG00000001516.3	TST
624.454	0.463519	0.0174893	0.148198	ENSCAFG00000017507.4	DOCK6
367.201	0.46342	0.0387236	0.214591	ENSCAFG00000006236.3	KIAA0141
135.992	0.462885	0.0674977	0.284147	ENSCAFG00000000483.3	TCF19
478.161	0.462852	0.0602676	0.26733	ENSCAFG00000019614.2	RPUSD1
110.297	0.462747	0.0428239	0.224008	ENSCAFG00000004820.4	ITGA9
2932.13	0.462663	0.0205468	0.159657	ENSCAFG00000019921.3	COX4I1
142.39	0.462583	0.0497214	0.241371	ENSCAFG00000002266.6	WNK2
42.5668	0.46235	0.102578	0.349005	ENSCAFG00000005881.3	DPH3
340.597	0.462323	0.0285556	0.184266	ENSCAFG00000018188.4	TNFAIP2
153.769	0.462288	0.0277459	0.181907	ENSCAFG00000000009.3	PQLC1
289.806	0.462267	0.0484139	0.237892	ENSCAFG00000005483.3	ARHGEF40
18.9028	0.46222	0.142793	0.41354	ENSCAFG00000014679.3	PLEKHH3
537.084	0.462194	0.0125706	0.129448	ENSCAFG00000013454.4	MOV10
5151.49	0.462075	0.00458799	0.0868814	ENSCAFG00000004584.5	TSC22D1
201.79	0.461942	0.0516456	0.246512	ENSCAFG00000020318.2	PLA2G15
73.829	0.46185	0.0520538	0.247332	ENSCAFG00000006159.4	AP5S1
378.207	0.461848	0.0342874	0.201004	ENSCAFG00000006491.3	ITGA5
190.545	0.461767	0.0127226	0.130239	ENSCAFG00000009371.3	SORBS3
414.543	0.461676	0.0274289	0.181271	ENSCAFG00000014543.4	SH3TC1
46.8679	0.461439	0.0757374	0.300847	ENSCAFG00000025081.1	CNTF
58.2712	0.46124	0.0661719	0.281037	ENSCAFG00000005595.3	FARP1
324.34	0.461168	0.0293151	0.186672	ENSCAFG00000003548.3	NCDN
64.1087	0.459964	0.0619179	0.271508	ENSCAFG00000013162.4	TAGLN
691.664	0.459955	0.0295842	0.18774	ENSCAFG00000014966.3	SMPD4
1811.2	0.459852	0.0183068	0.151549	ENSCAFG00000005386.3	SERPINH1
538.978	0.459745	0.0650312	0.278154	ENSCAFG00000019534.4	MIDN
304.801	0.459705	0.0258225	0.175744	ENSCAFG00000014874.3	CHCHD1
775.75	0.459477	0.011662	0.126147	ENSCAFG00000013467.3	POR
302.912	0.459385	0.0357808	0.205428	ENSCAFG00000012082.4	SEMA4B
10.6515	0.458976	0.152985	0.43011	ENSCAFG00000000063.3	RDH5
58.4882	0.458874	0.10881	0.359178	ENSCAFG00000000674.3	ZBTB12
280.234	0.45841	0.0222839	0.16515	ENSCAFG00000016148.3	not annotated
1343.86	0.45833	0.0162772	0.143282	ENSCAFG00000031501.1	C15orf48
197.865	0.458323	0.0465907	0.234228	ENSCAFG00000002963.4	HOXA10
663.335	0.458176	0.0526647	0.24864	ENSCAFG00000002916.2	not annotated
251.482	0.457459	0.0420754	0.222575	ENSCAFG00000019647.4	RHOT2
309.969	0.457429	0.0223566	0.16515	ENSCAFG00000001191.4	LEMD2
168.074	0.45738	0.041935	0.222267	ENSCAFG00000017983.3	PPCDC
1040.88	0.457303	0.0107173	0.122467	ENSCAFG00000002000.4	PIGO
378.408	0.457252	0.0318531	0.19419	ENSCAFG00000015795.2	EML3
6.59119	0.457051	0.148424	0.422821	ENSCAFG00000002579.4	EDN2
316.42	0.456915	0.0437963	0.226092	ENSCAFG00000003462.4	TBC1D17
386.788	0.456729	0.0302251	0.189325	ENSCAFG00000011814.3	RHOD
463.315	0.456552	0.0296809	0.187822	ENSCAFG00000019455.4	REXO1
160.012	0.456544	0.0303383	0.189444	ENSCAFG00000019542.3	not annotated
70.0531	0.456531	0.0680668	0.285072	ENSCAFG00000014561.3	LAMTOR4
326.789	0.456312	0.0163915	0.143768	ENSCAFG00000004652.4	GLB1
774.59	0.456169	0.0125747	0.129448	ENSCAFG00000000789.3	WNT7B
134.085	0.456093	0.0676344	0.284536	ENSCAFG00000019368.3	C16orf59
15.7983	0.455977	0.153192	0.430438	ENSCAFG00000016515.3	PEAR1
13.1213	0.455596	0.151599	0.427683	ENSCAFG00000014897.3	CDKN3
124.494	0.455494	0.0571742	0.259596	ENSCAFG00000004039.3	TPRA1
144.006	0.455457	0.0341934	0.200702	ENSCAFG00000012727.3	not annotated
156.545	0.454853	0.0702005	0.289497	ENSCAFG00000013008.2	GMEB2
91.2518	0.4548	0.096459	0.338585	ENSCAFG00000009443.5	IRX5
199.095	0.454666	0.0548674	0.253735	ENSCAFG00000005346.1	not annotated
457.017	0.454653	0.0102062	0.120564	ENSCAFG00000010937.3	CHKA
336.223	0.453799	0.044203	0.227341	ENSCAFG00000009345.3	ZFYVE19
58.6604	0.453795	0.115827	0.37123	ENSCAFG00000004029.3	TMEM143
392.593	0.453687	0.0149711	0.13804	ENSCAFG00000016800.3	MRPL10
3.09805	0.453592	0.100642	0.345736	ENSCAFG00000013766.3	not annotated
1726.73	0.452864	0.0267455	0.179074	ENSCAFG00000019382.3	SGTA
77.3978	0.452847	0.0533655	0.249761	ENSCAFG00000007693.3	LPXN
667.642	0.452762	0.0151816	0.138987	ENSCAFG00000032583.1	METTL7A
181.997	0.452622	0.0160088	0.142098	ENSCAFG00000004850.2	TMEM185B
565.267	0.452482	0.014528	0.136258	ENSCAFG00000015668.3	TMEM128
306.935	0.452476	0.0202649	0.158797	ENSCAFG00000002494.3	GALNT12
1700.64	0.452463	0.00368854	0.0805295	ENSCAFG00000020432.3	WLS
26.3768	0.452427	0.139164	0.409011	ENSCAFG00000005313.3	C1orf210
3.00376	0.452337	0.0882848	0.324344	ENSCAFG00000028539.1	not annotated
797.442	0.452262	0.0378931	0.211983	ENSCAFG00000005830.3	ASPSCR1
233.605	0.452183	0.0466842	0.234346	ENSCAFG00000017434.3	TMEM205
158.159	0.452151	0.0578968	0.26106	ENSCAFG00000019628.3	JMJD8
1199.34	0.452031	0.0149076	0.137634	ENSCAFG00000018530.4	not annotated
79.2191	0.451883	0.0945551	0.335485	ENSCAFG00000020350.3	ENKD1
1496.15	0.451857	0.00610263	0.0962608	ENSCAFG00000015468.4	TAS1R2
350.198	0.451793	0.0544285	0.252569	ENSCAFG00000011451.4	PITPNM1
363.287	0.45146	0.0431478	0.224625	ENSCAFG00000019618.3	NARFL
167.204	0.451028	0.134215	0.400779	ENSCAFG00000017891.3	DEGS2
892.4	0.450777	0.04056	0.218684	ENSCAFG00000016866.3	RAB25
4425.63	0.450652	0.034777	0.201967	ENSCAFG00000005501.3	RPS16
50.2259	0.450602	0.0988205	0.3428	ENSCAFG00000004757.2	PHLDB3
176.889	0.450447	0.0682755	0.285189	ENSCAFG00000001003.3	CENPM
1009.32	0.45042	0.0208432	0.16099	ENSCAFG00000000236.3	RMND5B
541.378	0.450268	0.0291315	0.185836	ENSCAFG00000019922.3	EMC8
152.237	0.450178	0.049216	0.240004	ENSCAFG00000018299.3	PCYOX1L
2310.53	0.450134	0.048206	0.23751	ENSCAFG00000000953.4	CYB5R3
487.772	0.450107	0.029602	0.18774	ENSCAFG00000019483.3	TMEM210
461.505	0.450025	0.0482447	0.23751	ENSCAFG00000009659.3	HR
71.5371	0.450018	0.0837899	0.316096	ENSCAFG00000017544.3	S100A14
382.253	0.449924	0.0529781	0.249016	ENSCAFG00000031660.1	SLC39A3
641.271	0.449785	0.0131935	0.131759	ENSCAFG00000011309.3	GET4
232.993	0.448958	0.0276979	0.181761	ENSCAFG00000017241.2	PDLIM7
76.1919	0.448704	0.123049	0.383488	ENSCAFG00000018529.3	ZNF414
7.30406	0.448673	0.159582	0.440708	ENSCAFG00000028612.1	PPP1R7
82.3446	0.448584	0.074604	0.298279	ENSCAFG00000010931.3	GTPBP6
224.061	0.448575	0.109337	0.359729	ENSCAFG00000032208.1	not annotated
700.512	0.448449	0.0341843	0.200702	ENSCAFG00000019456.3	ZNF598
22.293	0.448435	0.148236	0.422706	ENSCAFG00000006533.3	not annotated
206.374	0.448409	0.0460338	0.232632	ENSCAFG00000030613.1	C7orf43
514.864	0.44835	0.0269083	0.179485	ENSCAFG00000014190.3	TRMT2A
46.0394	0.448275	0.145662	0.418069	ENSCAFG00000014384.2	TMEM101
23.8632	0.448224	0.161212	0.44342	ENSCAFG00000029980.1	C16orf91
279.134	0.448029	0.0307991	0.190935	ENSCAFG00000003338.3	NR1H2
3461.28	0.447904	0.0216886	0.164	ENSCAFG00000000636.5	VARS
1324.94	0.4479	0.0190858	0.153904	ENSCAFG00000019110.3	not annotated
57.8475	0.447452	0.0841134	0.316806	ENSCAFG00000030459.1	not annotated
40.2364	0.44735	0.117845	0.374113	ENSCAFG00000002814.3	KCNQ4
139.961	0.447264	0.0709291	0.290707	ENSCAFG00000000629.3	DENND6B
33.0558	0.447163	0.117522	0.37359	ENSCAFG00000029541.1	ATF5
393.486	0.447158	0.050819	0.24421	ENSCAFG00000010956.4	PEF1
9.21765	0.447	0.162034	0.444726	ENSCAFG00000006930.4	TCF15
1945.5	0.446503	0.0254207	0.174403	ENSCAFG00000004623.3	SLC4A2
716.916	0.446461	0.0507182	0.244012	ENSCAFG00000031286.1	not annotated
390.814	0.44644	0.0319527	0.194473	ENSCAFG00000023309.2	TWF2
4.65668	0.446401	0.131864	0.397164	ENSCAFG00000029717.1	not annotated
220.649	0.446382	0.0397744	0.216689	ENSCAFG00000020039.3	ZER1
4.48954	0.446179	0.121613	0.380956	ENSCAFG00000028829.1	not annotated
110.477	0.445679	0.0893163	0.325728	ENSCAFG00000017139.3	not annotated
95.3161	0.445256	0.0601809	0.267237	ENSCAFG00000014671.3	KLHL26
5551.88	0.445229	0.0433873	0.225128	ENSCAFG00000013934.3	not annotated
110.329	0.444988	0.0797971	0.308163	ENSCAFG00000009776.2	ZSWIM1
503.313	0.444836	0.0352149	0.203663	ENSCAFG00000031890.1	HPCAL1
405.875	0.444752	0.0246242	0.171662	ENSCAFG00000016594.1	not annotated
2.71562	0.4446	0.0926492	0.332791	ENSCAFG00000030715.1	not annotated
2.79316	0.444453	0.0842224	0.316813	ENSCAFG00000032289.1	BMP6
34.6831	0.444289	0.116903	0.372706	ENSCAFG00000028621.1	OLFML2A
363.967	0.444035	0.0235045	0.16926	ENSCAFG00000019971.3	not annotated
276.178	0.443975	0.018523	0.151549	ENSCAFG00000017525.4	TTC7B
371.369	0.443867	0.0530801	0.249122	ENSCAFG00000000963.3	RGL2
600.364	0.443742	0.0408528	0.219362	ENSCAFG00000019862.3	MRPS2
311.29	0.443564	0.0689722	0.286624	ENSCAFG00000007410.3	SNTA1
6405.17	0.44346	0.0318106	0.19419	ENSCAFG00000003967.3	RPL18
15.7018	0.443439	0.155467	0.434849	ENSCAFG00000029303.1	not annotated
45.2011	0.443431	0.111313	0.36253	ENSCAFG00000019675.3	DECR2
22345.4	0.443374	0.0434789	0.225232	ENSCAFG00000015013.3	LGALS3
845.94	0.443319	0.0460105	0.232632	ENSCAFG00000019633.4	NOTCH1
412.541	0.443316	0.0105784	0.121729	ENSCAFG00000018361.3	TMEM98
376.076	0.443154	0.0324025	0.195698	ENSCAFG00000020089.3	PTGES2
448.539	0.443124	0.0202682	0.158797	ENSCAFG00000029690.1	ZNF517
86.8673	0.442986	0.108728	0.358994	ENSCAFG00000028636.1	IGFBP6
65.5512	0.442701	0.0884954	0.324529	ENSCAFG00000008561.3	WDR54
280.519	0.442495	0.0238076	0.169925	ENSCAFG00000003604.4	RRAS
25.5578	0.442377	0.148468	0.42286	ENSCAFG00000015293.3	YDJC
677.763	0.44224	0.0331226	0.198173	ENSCAFG00000031428.1	CIB2
9.04611	0.442192	0.168162	0.453365	ENSCAFG00000032235.1	not annotated
610.982	0.442158	0.0533004	0.249571	ENSCAFG00000019866.3	CDT1
27.9784	0.441917	0.142613	0.41354	ENSCAFG00000016170.3	RAB15
7721.57	0.441406	0.0288887	0.184931	ENSCAFG00000015122.3	not annotated
162.555	0.441345	0.0355739	0.204821	ENSCAFG00000018398.3	CDCA4
3.92946	0.441344	0.127069	0.388354	ENSCAFG00000030984.2	DUSP22
51.6101	0.441271	0.0945821	0.335485	ENSCAFG00000003388.4	SH3D21
207.318	0.441083	0.0483047	0.237685	ENSCAFG00000004563.4	PPP1R37
115.424	0.440948	0.0649769	0.278118	ENSCAFG00000029009.1	CYSTM1
2.20855	0.440904	0.0776933	0.304104	ENSCAFG00000032271.1	CLEC2L
429.333	0.440901	0.0165331	0.144103	ENSCAFG00000007288.3	CRYL1
129.467	0.440839	0.079882	0.308163	ENSCAFG00000000751.5	not annotated
135.671	0.440772	0.0709496	0.290707	ENSCAFG00000001704.3	APOL6
319.694	0.440552	0.0681569	0.285113	ENSCAFG00000007435.4	not annotated
130.674	0.44047	0.0708171	0.290514	ENSCAFG00000019003.3	CARHSP1
136.175	0.440452	0.0940791	0.334706	ENSCAFG00000008613.3	TROAP
59.8673	0.440301	0.0784616	0.30609	ENSCAFG00000019132.4	RPH3AL
5.07208	0.440136	0.148294	0.422706	ENSCAFG00000031034.1	not annotated
8470.5	0.440062	0.052665	0.24864	ENSCAFG00000006006.3	FASN
105.386	0.439811	0.0662595	0.281157	ENSCAFG00000009363.3	MAPK8IP1
3.3664	0.439713	0.113919	0.367878	ENSCAFG00000004198.3	not annotated
113.623	0.439586	0.0471092	0.235498	ENSCAFG00000006026.3	UFM1
291.302	0.439152	0.0586289	0.262774	ENSCAFG00000007035.3	MFSD5
2.31728	0.438843	0.0844219	0.31722	ENSCAFG00000018751.1	VMAC
14.737	0.438792	0.171448	0.457774	ENSCAFG00000010176.3	FBXL15
10.2428	0.438772	0.166325	0.450597	ENSCAFG00000010112.4	TSPAN32
2126.33	0.438602	0.0252765	0.173582	ENSCAFG00000030705.1	TUBGCP2
4.12887	0.438555	0.14266	0.41354	ENSCAFG00000029754.1	not annotated
39.3205	0.438213	0.110733	0.361464	ENSCAFG00000017246.3	ADCK1
28.4162	0.438075	0.145634	0.418069	ENSCAFG00000000977.4	ZBTB22
519.121	0.438069	0.0475011	0.236604	ENSCAFG00000008556.3	USB1
36.0873	0.437952	0.116233	0.371489	ENSCAFG00000004719.3	ARMC7
7.36398	0.437813	0.167934	0.453203	ENSCAFG00000015972.3	SLC16A13
200.473	0.437805	0.0306926	0.190733	ENSCAFG00000019417.3	PNPLA7
62.0997	0.437804	0.0799501	0.308297	ENSCAFG00000011462.4	CFI
211.257	0.437773	0.0602432	0.267306	ENSCAFG00000019403.1	MRPL41
14.4157	0.437735	0.169045	0.454364	ENSCAFG00000012489.3	GATSL3
181.92	0.437732	0.0272873	0.180738	ENSCAFG00000019729.3	MIER2
1021.62	0.437551	0.0154338	0.139824	ENSCAFG00000010796.3	GLTP
1.64628	0.437507	0.0531211	0.249122	ENSCAFG00000005291.3	WNT11
739.993	0.437277	0.0246634	0.171784	ENSCAFG00000019626.3	WDR24
117.799	0.4371	0.0691722	0.287326	ENSCAFG00000014205.2	POP7
631.441	0.437087	0.022713	0.166715	ENSCAFG00000009993.4	ST14
200.323	0.436947	0.0426427	0.22361	ENSCAFG00000013614.4	DTX2
35.1146	0.436868	0.146198	0.419088	ENSCAFG00000001599.4	TFEB
839.756	0.436861	0.0254354	0.174419	ENSCAFG00000002641.3	TTC7A
440.267	0.436755	0.0322299	0.194988	ENSCAFG00000017008.3	AURKB
158.773	0.43666	0.0572565	0.259728	ENSCAFG00000000061.3	BLOC1S1
190.57	0.436589	0.0407851	0.21933	ENSCAFG00000005383.3	TTC5
61.8371	0.436573	0.0668472	0.282551	ENSCAFG00000015053.3	not annotated
232.265	0.436521	0.027248	0.180574	ENSCAFG00000002393.3	SEMA4C
117.178	0.436467	0.0734123	0.295401	ENSCAFG00000007247.3	ANKRD1
3073.53	0.436201	0.0203078	0.158932	ENSCAFG00000003000.3	not annotated
540.668	0.436195	0.0466182	0.234264	ENSCAFG00000009210.5	R3HCC1
1424.83	0.435801	0.0189829	0.153803	ENSCAFG00000007954.3	TNKS1BP1
348.419	0.435734	0.114588	0.369144	ENSCAFG00000016835.3	GLMP
489.404	0.435645	0.027479	0.181331	ENSCAFG00000011358.4	DISP1
626.213	0.435615	0.0194113	0.155082	ENSCAFG00000010228.4	C2CD2
8.1774	0.435604	0.169766	0.455134	ENSCAFG00000017814.3	ZP2
516.517	0.435536	0.0143048	0.135206	ENSCAFG00000019027.3	LDOC1
161.445	0.435475	0.0701485	0.289497	ENSCAFG00000012763.3	SEPN1
113.696	0.435371	0.0728238	0.293635	ENSCAFG00000004448.3	ERCC1
578.978	0.435277	0.0247743	0.172054	ENSCAFG00000028707.1	ITM2C
26.2596	0.435242	0.132532	0.397934	ENSCAFG00000003300.3	RNF144A
107.72	0.435088	0.0456056	0.231957	ENSCAFG00000019416.3	PANK4
340.625	0.435013	0.0276076	0.181504	ENSCAFG00000005079.3	not annotated
347.259	0.434706	0.0359488	0.206165	ENSCAFG00000019565.3	CLCN7
686.914	0.434313	0.0452752	0.231202	ENSCAFG00000019762.3	SURF4
6513.09	0.434252	0.0310936	0.191399	ENSCAFG00000028485.1	RPS19
199.301	0.434235	0.0857802	0.320699	ENSCAFG00000005530.3	ZFP36
154.861	0.434163	0.0711818	0.290753	ENSCAFG00000006530.3	LEPROTL1
787.347	0.43399	0.0329431	0.197952	ENSCAFG00000016184.3	PLEKHM2
642.579	0.433589	0.0123829	0.129448	ENSCAFG00000015495.3	SLC3A2
166.619	0.433582	0.0822527	0.313582	ENSCAFG00000031822.2	JMJD7
538.02	0.433572	0.148754	0.42309	ENSCAFG00000016268.2	RPL23A
5.1108	0.43354	0.153449	0.430817	ENSCAFG00000016259.2	not annotated
1287.55	0.433164	0.0257875	0.175744	ENSCAFG00000006884.3	not annotated
608.894	0.433009	0.00874262	0.112492	ENSCAFG00000011516.3	TOMM20
114.291	0.432951	0.0543013	0.252309	ENSCAFG00000030425.1	not annotated
300.027	0.432941	0.0547378	0.253424	ENSCAFG00000003852.4	HS1BP3
112.739	0.432841	0.0602049	0.267237	ENSCAFG00000015748.3	TMEM254
4.72833	0.432767	0.149851	0.424582	ENSCAFG00000031571.1	PRAP1
47.5575	0.432727	0.1317	0.396947	ENSCAFG00000011673.1	not annotated
1056.06	0.432719	0.0637042	0.275256	ENSCAFG00000015184.4	LTBR
166.825	0.432715	0.0598169	0.266666	ENSCAFG00000018942.3	PLIN3
30.7211	0.432672	0.123456	0.383587	ENSCAFG00000019051.3	not annotated
22.7993	0.432439	0.151609	0.427683	ENSCAFG00000005318.3	CAPN13
25.0531	0.432409	0.168381	0.453613	ENSCAFG00000016596.3	DISP3
31.3855	0.43235	0.138382	0.407526	ENSCAFG00000015212.3	FCHO1
54.4444	0.432314	0.0858228	0.320699	ENSCAFG00000005735.4	not annotated
2169.36	0.432293	0.0241133	0.169956	ENSCAFG00000003663.4	not annotated
1208.13	0.43188	0.0382342	0.213291	ENSCAFG00000007331.3	ATG101
363.096	0.431814	0.0408505	0.219362	ENSCAFG00000018800.3	TRAF4
356.293	0.431638	0.0250286	0.172547	ENSCAFG00000016653.3	PHKG2
10.8044	0.431467	0.178706	0.466165	ENSCAFG00000001953.2	CTACK
4.28739	0.431054	0.138998	0.408695	ENSCAFG00000001436.3	SOX10
46.7744	0.430882	0.117229	0.373244	ENSCAFG00000004738.2	ZNF428
30.7275	0.430847	0.1264	0.387166	ENSCAFG00000016618.4	TNFSF12
1374.6	0.430474	0.0183997	0.151549	ENSCAFG00000003278.3	CDCA8
1560.18	0.430443	0.043123	0.224578	ENSCAFG00000003989.3	PLXNA1
13.9674	0.43028	0.173493	0.460465	ENSCAFG00000008318.5	not annotated
67.6346	0.430132	0.12081	0.379699	ENSCAFG00000002049.3	RUSC2
824.901	0.42969	0.0273212	0.180794	ENSCAFG00000017060.3	NACC1
125.371	0.42953	0.0567706	0.258447	ENSCAFG00000002195.3	SDHAF3
1577.02	0.42941	0.0188772	0.153233	ENSCAFG00000005259.3	CDC20
6584.38	0.429341	0.053949	0.251525	ENSCAFG00000031955.1	not annotated
811.909	0.429326	0.0475814	0.236616	ENSCAFG00000029596.1	GNA12
62.7519	0.429219	0.0736993	0.295819	ENSCAFG00000003260.3	PLEK
807.464	0.429214	0.0353949	0.204131	ENSCAFG00000032714.1	DNAJC19
28.553	0.4291	0.156189	0.435388	ENSCAFG00000030660.1	not annotated
1524.15	0.428809	0.0237754	0.169903	ENSCAFG00000000293.3	METTL21B
11.2452	0.428546	0.180746	0.468778	ENSCAFG00000017144.3	VASH1
4.05878	0.428404	0.134201	0.400779	ENSCAFG00000028544.1	not annotated
1388.02	0.42816	0.0231274	0.167673	ENSCAFG00000013038.5	DHX30
23.2081	0.428048	0.166341	0.450597	ENSCAFG00000017235.5	FBXW9
431.529	0.427888	0.038188	0.213122	ENSCAFG00000005245.2	ELOVL1
17.2072	0.427489	0.169274	0.45455	ENSCAFG00000016107.4	NOTCH3
27.9884	0.427347	0.169578	0.455081	ENSCAFG00000031645.1	not annotated
266.747	0.427319	0.0643683	0.276944	ENSCAFG00000006425.3	UBOX5
796.978	0.427277	0.0247182	0.171997	ENSCAFG00000031738.1	COLGALT1
93.6054	0.426988	0.120293	0.378412	ENSCAFG00000025426.2	not annotated
168.462	0.426975	0.0723842	0.292885	ENSCAFG00000032099.1	not annotated
846.976	0.426937	0.0362016	0.206923	ENSCAFG00000012557.3	NCSTN
490.085	0.42684	0.0242378	0.17041	ENSCAFG00000015785.3	WDR45
3.87192	0.426554	0.12396	0.38415	ENSCAFG00000031282.1	not annotated
133.253	0.426086	0.0709058	0.290695	ENSCAFG00000012144.4	MAP3K6
16.794	0.425904	0.184466	0.473999	ENSCAFG00000006801.3	HSPB6
269.194	0.425898	0.0482509	0.23751	ENSCAFG00000014039.3	TRIP6
216.285	0.425786	0.0793228	0.307536	ENSCAFG00000008478.2	MOGS
248.169	0.425665	0.0360145	0.206185	ENSCAFG00000013354.3	BDH1
146.19	0.425444	0.0550465	0.254087	ENSCAFG00000007809.3	RETSAT
29.0077	0.42533	0.154574	0.432948	ENSCAFG00000031933.2	not annotated
53.6038	0.425221	0.136958	0.405554	ENSCAFG00000010296.3	HEMK1
471.233	0.425115	0.0786985	0.306384	ENSCAFG00000006832.2	COMMD9
5992.49	0.424877	0.0373995	0.210378	ENSCAFG00000001318.3	RPL10A
1116.97	0.424658	0.0336748	0.199225	ENSCAFG00000005445.4	TIMM50
3771.92	0.424658	0.0291137	0.185836	ENSCAFG00000002354.4	TRIM28
92.4461	0.424447	0.062374	0.272497	ENSCAFG00000016900.3	CNTROB
74.1486	0.424299	0.114756	0.36935	ENSCAFG00000006824.3	LIN37
11.6583	0.424238	0.186179	0.477003	ENSCAFG00000002250.3	TMEM8B
233.724	0.424198	0.0285869	0.184266	ENSCAFG00000025565.2	TINF2
2082.05	0.42412	0.0146523	0.136775	ENSCAFG00000000360.3	SQSTM1
958.048	0.424096	0.0170378	0.146025	ENSCAFG00000011868.3	PCK2
1148.73	0.423377	0.0364352	0.207422	ENSCAFG00000032280.1	TMED4
344.316	0.42328	0.0761177	0.301559	ENSCAFG00000016634.3	not annotated
522.246	0.423259	0.0422631	0.222575	ENSCAFG00000031793.1	RPS6KA4
339.402	0.42315	0.0217888	0.16406	ENSCAFG00000009827.4	not annotated
707.263	0.423035	0.0386292	0.214403	ENSCAFG00000015635.3	not annotated
689.991	0.422898	0.0603475	0.267517	ENSCAFG00000003541.4	AP2A1
367.514	0.422612	0.012604	0.129448	ENSCAFG00000010853.3	FBLN5
1039.23	0.42231	0.0184738	0.151549	ENSCAFG00000009120.3	MINA
36.7815	0.421905	0.123011	0.383488	ENSCAFG00000005835.4	ZIC2
814.043	0.421681	0.0275202	0.181347	ENSCAFG00000016333.3	not annotated
239.725	0.421573	0.0546875	0.253274	ENSCAFG00000017300.3	RABEP2
120.643	0.421511	0.0641558	0.276452	ENSCAFG00000030921.1	USMG5
71.5818	0.421228	0.10686	0.355609	ENSCAFG00000004084.3	ERMARD
8.71556	0.421159	0.189649	0.482059	ENSCAFG00000008869.3	TGM2
2.85276	0.421153	0.104679	0.351861	ENSCAFG00000032358.1	not annotated
101.584	0.421114	0.0735117	0.295401	ENSCAFG00000008388.3	HTRA2
352.98	0.420986	0.0375267	0.210592	ENSCAFG00000030769.1	SLC35F6
90.766	0.420737	0.0956223	0.336939	ENSCAFG00000012984.1	H2AFJ
549.318	0.420405	0.0745176	0.298249	ENSCAFG00000016651.3	MPDU1
92.2292	0.41989	0.119998	0.37765	ENSCAFG00000030143.1	not annotated
6553.65	0.41972	0.0415444	0.221267	ENSCAFG00000000190.3	RPS12
94.4417	0.419705	0.132879	0.398554	ENSCAFG00000019270.3	PLXNB3
11.163	0.419614	0.191209	0.484669	ENSCAFG00000009075.3	C15orf52
352.498	0.419541	0.0396908	0.2164	ENSCAFG00000032265.1	DERL2
85.3017	0.419522	0.0891345	0.325586	ENSCAFG00000008938.5	not annotated
50.1521	0.419431	0.130132	0.39398	ENSCAFG00000012026.3	REC8
28.0346	0.419254	0.152035	0.428229	ENSCAFG00000010258.3	SIRT4
426.962	0.419183	0.0585187	0.262612	ENSCAFG00000000411.3	MRPS18B
506.448	0.418747	0.0437207	0.225949	ENSCAFG00000001995.3	FANCG
54.6716	0.418696	0.145698	0.418069	ENSCAFG00000031300.2	MAGIX
46.549	0.418286	0.138314	0.407526	ENSCAFG00000009450.2	BTG2
2562.48	0.418267	0.0366609	0.207904	ENSCAFG00000012329.3	UQCRC1
70.3394	0.418239	0.088077	0.324083	ENSCAFG00000019495.3	SPSB3
152.268	0.418217	0.0351111	0.203333	ENSCAFG00000011157.3	CASP7
145.988	0.418169	0.0553619	0.254898	ENSCAFG00000016066.3	DVL2
83.5911	0.417675	0.10419	0.351456	ENSCAFG00000019361.4	KLHL17
47.3323	0.417512	0.10734	0.356471	ENSCAFG00000002793.3	IRAK1BP1
1046.75	0.417438	0.0315719	0.193316	ENSCAFG00000032027.1	DUSP7
9.9175	0.41719	0.191347	0.484669	ENSCAFG00000024052.2	GGN
45.2333	0.417063	0.135377	0.402892	ENSCAFG00000005145.3	METTL23
3.80962	0.416981	0.131996	0.397164	ENSCAFG00000031698.1	not annotated
752.041	0.416758	0.0843697	0.317108	ENSCAFG00000001968.3	not annotated
36.0617	0.41642	0.156256	0.435388	ENSCAFG00000001065.3	PITX1
22.528	0.416297	0.181189	0.469218	ENSCAFG00000018076.3	ZSWIM7
476.357	0.416241	0.0361001	0.206426	ENSCAFG00000004726.3	SMG9
902.573	0.416206	0.0362203	0.206946	ENSCAFG00000032511.1	C1orf109
454.073	0.415826	0.0571289	0.259596	ENSCAFG00000006082.4	CARS2
52.5958	0.415776	0.1267	0.387645	ENSCAFG00000009493.4	NEMP2
50.3309	0.415697	0.110271	0.361091	ENSCAFG00000013005.4	EPHB3
13.3308	0.415208	0.192822	0.486291	ENSCAFG00000019373.4	SAMD11
21.3116	0.414991	0.177333	0.464664	ENSCAFG00000007652.4	SPSB4
36.4087	0.414962	0.145573	0.418069	ENSCAFG00000004797.4	USP35
77.8247	0.414885	0.0748705	0.298997	ENSCAFG00000032636.1	ZNF775
8.41408	0.414858	0.186321	0.477192	ENSCAFG00000028797.1	ADM5
1393.28	0.414806	0.0297173	0.187822	ENSCAFG00000017746.4	AP1M2
1077.17	0.414508	0.0589045	0.263842	ENSCAFG00000013353.4	MGST3
12482.7	0.414022	0.00955869	0.116154	ENSCAFG00000020276.3	CYR61
168.651	0.414005	0.0473825	0.236415	ENSCAFG00000000242.6	PHYKPL
914.337	0.413988	0.0481612	0.23751	ENSCAFG00000020105.4	AK1
305.753	0.413921	0.049188	0.240004	ENSCAFG00000014104.3	PCBD1
282.39	0.41388	0.0658481	0.280081	ENSCAFG00000029457.1	not annotated
124.166	0.413819	0.0915479	0.32967	ENSCAFG00000008321.3	SEMA4F
42.0589	0.413799	0.142175	0.413067	ENSCAFG00000008233.4	ORAI1
26.5445	0.413745	0.164669	0.448411	ENSCAFG00000005425.3	DZANK1
3802.85	0.413208	0.0231685	0.16788	ENSCAFG00000019362.3	L1CAM
1681.24	0.4128	0.0284263	0.183966	ENSCAFG00000003129.4	MDH1
563.148	0.412578	0.0666633	0.28211	ENSCAFG00000013615.3	FRMD8
67.4842	0.412429	0.155902	0.435261	ENSCAFG00000020036.4	ENDOG
98.6779	0.412387	0.102617	0.349056	ENSCAFG00000005714.3	CXXC5
95.8427	0.412373	0.0789132	0.306846	ENSCAFG00000012434.3	CTSF
820.152	0.41234	0.0307313	0.19076	ENSCAFG00000003606.1	GJB3
472.262	0.412288	0.0727755	0.293524	ENSCAFG00000013483.3	TMEM120A
283.034	0.412273	0.0416113	0.221321	ENSCAFG00000012938.1	MGAT1
89.3979	0.412227	0.153725	0.431257	ENSCAFG00000015776.2	CCDC120
3.46326	0.412078	0.141141	0.411808	ENSCAFG00000017472.3	not annotated
917.646	0.412032	0.0447711	0.229451	ENSCAFG00000016459.2	LSM8
103.749	0.411997	0.0840374	0.316806	ENSCAFG00000019355.3	PLEKHN1
40.3625	0.411844	0.154025	0.431923	ENSCAFG00000008626.3	P2RY1
77.2989	0.411676	0.137394	0.40559	ENSCAFG00000004457.4	CENPA
736.369	0.411669	0.0351676	0.203473	ENSCAFG00000002349.3	UBE2M
448.315	0.41164	0.0185796	0.151549	ENSCAFG00000020312.3	PRMT7
322.452	0.41163	0.0540304	0.251525	ENSCAFG00000005757.3	not annotated
1535.96	0.411227	0.0179272	0.150074	ENSCAFG00000015671.5	CHERP
11.3998	0.410531	0.201175	0.497542	ENSCAFG00000030711.1	not annotated
316.201	0.41011	0.0910219	0.328485	ENSCAFG00000015960.3	RNASEK
676.127	0.409679	0.0765152	0.301993	ENSCAFG00000015636.3	TMEM179B
1.88364	0.409393	0.0832218	0.314727	ENSCAFG00000019402.3	AVPR2
1001.86	0.409246	0.0570999	0.259596	ENSCAFG00000007030.3	ESPL1
221.752	0.408971	0.0299495	0.188576	ENSCAFG00000001304.3	ZNF76
145.487	0.408769	0.0572955	0.259728	ENSCAFG00000017106.3	GCDH
192.517	0.40853	0.0383182	0.213513	ENSCAFG00000015408.3	TECPR1
672.598	0.40844	0.0367309	0.207904	ENSCAFG00000000782.4	not annotated
80.3977	0.408324	0.135652	0.403371	ENSCAFG00000006411.3	SMPD1
228.023	0.408258	0.0601459	0.267237	ENSCAFG00000010042.4	PARP3
22.2073	0.408008	0.185695	0.476191	ENSCAFG00000011241.3	SLCO3A1
69.474	0.407933	0.0841893	0.316813	ENSCAFG00000031497.1	BMP2
404.784	0.407878	0.041299	0.220422	ENSCAFG00000006963.3	AAAS
78.341	0.407568	0.0956811	0.336939	ENSCAFG00000028630.2	TRIM7
83.6707	0.407529	0.148354	0.422726	ENSCAFG00000007559.3	MAP1LC3A
127.005	0.407177	0.0758473	0.301018	ENSCAFG00000005108.4	COQ8B
580.281	0.407112	0.0360024	0.206185	ENSCAFG00000005312.4	PGS1
1206.49	0.406919	0.0236921	0.169677	ENSCAFG00000011733.3	GRK2
639.612	0.406903	0.0354353	0.204271	ENSCAFG00000008085.4	ERGIC3
106.763	0.406357	0.0967286	0.338915	ENSCAFG00000001652.3	HACD4
22.5166	0.406286	0.183122	0.472156	ENSCAFG00000004890.3	VILL
4116.95	0.405864	0.124167	0.38454	ENSCAFG00000014773.5	HSPG2
281.264	0.405807	0.0422988	0.222575	ENSCAFG00000017026.3	XYLT2
2239.05	0.405785	0.0240792	0.169925	ENSCAFG00000003578.4	EPHA1
310.901	0.405601	0.0706872	0.290514	ENSCAFG00000001837.3	DNPH1
7.65582	0.405547	0.183641	0.472727	ENSCAFG00000004904.3	CAND2
30.9906	0.405473	0.168441	0.453686	ENSCAFG00000030443.1	not annotated
525.581	0.405255	0.0593711	0.265179	ENSCAFG00000031182.1	MRPL14
999.859	0.405051	0.021027	0.161798	ENSCAFG00000003597.5	SCAF1
460.294	0.404865	0.0846821	0.317861	ENSCAFG00000014972.3	NAGLU
344.923	0.404688	0.112183	0.364508	ENSCAFG00000016006.3	not annotated
123.106	0.404583	0.0529622	0.249016	ENSCAFG00000005489.4	LIPT2
394.949	0.404512	0.0746486	0.298279	ENSCAFG00000004774.4	TMEM94
82.3985	0.404499	0.116649	0.372316	ENSCAFG00000008747.3	DGUOK
28.2084	0.404444	0.190652	0.483657	ENSCAFG00000019069.4	SMAD7
341.757	0.404364	0.0286559	0.18451	ENSCAFG00000025389.2	not annotated
496.651	0.404359	0.0297513	0.187847	ENSCAFG00000031516.1	TIMM22
409.278	0.404192	0.0263604	0.177359	ENSCAFG00000010539.4	not annotated
426.429	0.404172	0.0830295	0.314506	ENSCAFG00000031526.1	not annotated
723.776	0.404121	0.0378926	0.211983	ENSCAFG00000028684.1	JAGN1
145.711	0.404017	0.0469681	0.23516	ENSCAFG00000009739.3	NGF
25.0476	0.403996	0.180359	0.468266	ENSCAFG00000008390.4	NCKAP5L
357.422	0.403926	0.0947097	0.335686	ENSCAFG00000016630.3	PRR14
900.957	0.403423	0.0308328	0.190935	ENSCAFG00000019450.3	NELFB
399.083	0.403394	0.0460458	0.232632	ENSCAFG00000009367.4	HPS1
1293.6	0.40306	0.0426847	0.22361	ENSCAFG00000012049.4	IPO4
936.239	0.402969	0.0211706	0.162106	ENSCAFG00000017727.3	ADPGK
21.2568	0.402666	0.192632	0.486244	ENSCAFG00000000365.3	not annotated
2268.16	0.402242	0.0401675	0.217576	ENSCAFG00000016124.3	CLDN7
113.73	0.402217	0.0988939	0.3428	ENSCAFG00000013087.4	PATZ1
263.899	0.402177	0.039566	0.215968	ENSCAFG00000019190.3	ANKS3
341.666	0.402148	0.0515176	0.24602	ENSCAFG00000003156.4	MYH14
45.0317	0.402032	0.119139	0.376367	ENSCAFG00000008919.3	RASGEF1B
509.462	0.401762	0.0383439	0.213572	ENSCAFG00000018289.4	NLE1
144.034	0.401526	0.0856487	0.320386	ENSCAFG00000012630.3	CNKSR1
3.79034	0.401413	0.164003	0.447883	ENSCAFG00000016922.3	PHOSPHO1
54.1683	0.401372	0.159361	0.44044	ENSCAFG00000004791.3	TMEM53
207.578	0.4013	0.0900528	0.326557	ENSCAFG00000023738.2	GDPGP1
132.044	0.401287	0.063039	0.273671	ENSCAFG00000001989.3	AARS2
137.56	0.401148	0.0609858	0.269169	ENSCAFG00000008866.4	PACSIN3
109.289	0.400961	0.0930828	0.332831	ENSCAFG00000023381.2	SWI5
684.047	0.400834	0.0460474	0.232632	ENSCAFG00000014253.3	COMT
1.75968	0.400558	0.0899066	0.326496	ENSCAFG00000032299.1	not annotated
134.145	0.400494	0.0706448	0.290514	ENSCAFG00000018049.4	ZNF839
103.719	0.400404	0.112247	0.364508	ENSCAFG00000018202.4	MAPK7
4.91526	0.400381	0.18828	0.479955	ENSCAFG00000016281.3	F12
63.4818	0.400237	0.122408	0.382399	ENSCAFG00000029605.1	CNEP1R1
681.344	0.400221	0.0184765	0.151549	ENSCAFG00000019684.3	AXIN1
1031.08	0.400164	0.0181732	0.150953	ENSCAFG00000013002.3	WDR45B
218.023	0.399913	0.0818337	0.312462	ENSCAFG00000007790.4	POU6F1
561.057	0.399886	0.0599915	0.266982	ENSCAFG00000001531.3	SMO
87.1579	0.39965	0.0930755	0.332831	ENSCAFG00000019515.3	DPP7
400.312	0.399624	0.0687179	0.286208	ENSCAFG00000003438.3	COBL
871.357	0.399549	0.0350388	0.203225	ENSCAFG00000017398.3	SLC39A1
147.47	0.399511	0.099092	0.342856	ENSCAFG00000020344.4	THAP11
16.4155	0.399501	0.205445	0.502893	ENSCAFG00000006785.4	not annotated
6.28979	0.399457	0.202392	0.499151	ENSCAFG00000024445.2	not annotated
112.592	0.39939	0.0885424	0.324533	ENSCAFG00000019514.3	NPHP4
317.64	0.399336	0.063398	0.274376	ENSCAFG00000032101.1	not annotated
555.967	0.399333	0.0715482	0.291448	ENSCAFG00000017922.3	UBL7
2111.19	0.399292	0.0351148	0.203333	ENSCAFG00000019833.3	PSMA5
9.28894	0.399214	0.213276	0.512882	ENSCAFG00000030489.1	not annotated
286.149	0.399017	0.0967505	0.338915	ENSCAFG00000016392.4	TTYH3
62.6802	0.398518	0.171755	0.458037	ENSCAFG00000013714.2	ORAI2
695.899	0.398144	0.0528872	0.249016	ENSCAFG00000016426.3	SNX8
305.115	0.398064	0.0708205	0.290514	ENSCAFG00000032495.1	SF3B5
2.94974	0.397885	0.148146	0.422619	ENSCAFG00000010158.3	not annotated
175.213	0.397552	0.0749437	0.299121	ENSCAFG00000010717.3	not annotated
3.05536	0.397531	0.141989	0.413029	ENSCAFG00000011039.3	ITGB2
296.565	0.397354	0.111275	0.362506	ENSCAFG00000013216.3	MUS81
74.4391	0.397354	0.129841	0.393519	ENSCAFG00000020144.2	FUK
217.588	0.397216	0.0344269	0.201572	ENSCAFG00000006183.2	BRF2
68.4857	0.397184	0.0907157	0.327922	ENSCAFG00000013479.3	GABARAPL1
1.5602	0.397107	0.0681809	0.285129	ENSCAFG00000010953.3	PLCL1
463.202	0.396606	0.0714733	0.291254	ENSCAFG00000003826.3	ZXDC
146.964	0.396595	0.11232	0.364541	ENSCAFG00000008776.2	not annotated
11587.6	0.396538	0.0234424	0.168921	ENSCAFG00000015172.3	CD9
5087.63	0.396511	0.0338872	0.199814	ENSCAFG00000029892.1	not annotated
118.973	0.396352	0.100564	0.345626	ENSCAFG00000005861.3	NDUFA2
151.417	0.396322	0.107468	0.356596	ENSCAFG00000012748.3	LHPP
303.938	0.396122	0.0798481	0.308163	ENSCAFG00000014876.3	BCS1L
54.5952	0.396104	0.127403	0.388873	ENSCAFG00000018001.3	NEIL1
469.526	0.396083	0.0514611	0.245879	ENSCAFG00000010189.3	CUEDC2
215.248	0.395726	0.116803	0.372472	ENSCAFG00000013432.3	not annotated
111.412	0.395677	0.15002	0.424775	ENSCAFG00000017100.3	ADAM15
628.019	0.395302	0.0487593	0.238845	ENSCAFG00000014458.3	MEPCE
80.7811	0.395268	0.0971724	0.339995	ENSCAFG00000013194.4	MAGEF1
192.205	0.395138	0.104682	0.351861	ENSCAFG00000009684.3	DBNDD2
1264.43	0.394821	0.0603329	0.267517	ENSCAFG00000013366.3	not annotated
60.7395	0.394813	0.144336	0.416106	ENSCAFG00000004121.3	KPTN
1723.99	0.394743	0.0213625	0.162697	ENSCAFG00000009285.3	CCAR2
80.6564	0.394538	0.0941462	0.334853	ENSCAFG00000007905.1	GLRX
22.0519	0.394244	0.189445	0.481715	ENSCAFG00000020152.3	IL34
344.972	0.394037	0.0716662	0.291621	ENSCAFG00000012239.2	HDDC3
100.481	0.393741	0.080982	0.310531	ENSCAFG00000017875.3	ARHGAP44
519.541	0.393525	0.0230179	0.167279	ENSCAFG00000006439.3	RIC8A
24.8783	0.393352	0.175152	0.461838	ENSCAFG00000015938.5	PPP1R3F
462.725	0.393301	0.0562274	0.25713	ENSCAFG00000029381.1	not annotated
4.08083	0.393111	0.173531	0.460465	ENSCAFG00000015774.3	not annotated
1187.62	0.392994	0.0412324	0.220398	ENSCAFG00000014531.3	COPE
212.924	0.392981	0.0555756	0.255479	ENSCAFG00000004668.4	IGSF23
27.912	0.392961	0.190422	0.483244	ENSCAFG00000010432.4	TIRAP
21.3595	0.392767	0.209941	0.509005	ENSCAFG00000015203.4	PLEKHG6
453.483	0.392754	0.0391527	0.215016	ENSCAFG00000020172.3	MVB12B
315.259	0.392743	0.052114	0.247332	ENSCAFG00000004798.3	TSEN54
4.03668	0.39269	0.173881	0.460726	ENSCAFG00000017184.3	IL6R
521.752	0.392656	0.039805	0.216689	ENSCAFG00000019878.3	MVD
44.4664	0.392592	0.160988	0.443037	ENSCAFG00000005021.4	EVPL
67.4735	0.39258	0.149707	0.424356	ENSCAFG00000011646.4	ZFHX2
35.944	0.392538	0.148817	0.42309	ENSCAFG00000030514.1	TRAM1L1
24.2707	0.392524	0.18628	0.477173	ENSCAFG00000009480.3	PKIG
1021.62	0.392477	0.0347532	0.201967	ENSCAFG00000000604.3	CSNK2B
[truncated: 17,857 more rows]

## Sheet: +YFP (TMP)
YFP_TMP/DMSO baseMean	YFP_TMP/DMSO log2FoldChange	YFP_TMP/DMSO pvalue	YFP_TMP/DMSO padj	Gene	GeneSymbol**
560.438	1.27753	1.90661e-61	6.91907e-58	ENSCAFG00000011789.4	ZFAND2A
2386.01	0.95872	2.37635e-63	1.14984e-59	ENSCAFG00000008383.3	PFN2				**Gene Symbols designated as "not annotated" were not annotated in the canis lupus genome.
4772.57	0.94034	1.27518e-90	1.85106e-86	ENSCAFG00000003000.3	not annotated				Those with > 2 fold change in differential expression and p-value < 10^-5 were BLAST to find homologs in human genome. These annotations are in Figure2–source data 3.
53.2207	0.910151	1.19609e-20	1.08372e-17	ENSCAFG00000015878.3	UCHL1
253.273	0.900694	2.97027e-20	2.39536e-17	ENSCAFG00000018634.3	TUBB4A
80.2449	0.673349	3.6337e-11	1.14667e-08	ENSCAFG00000008600.3	DNAJC22
1525.98	0.640181	6.38434e-30	1.15844e-26	ENSCAFG00000018382.3	PSMD11
6542.47	0.636973	2.83081e-42	8.2184e-39	ENSCAFG00000016607.3	MSN
2272.47	0.634524	2.29461e-19	1.66543e-16	ENSCAFG00000000360.3	SQSTM1
1214.4	0.598604	1.24285e-22	1.38778e-19	ENSCAFG00000005338.3	BLVRB
8314.34	0.592467	7.15755e-36	1.73165e-32	ENSCAFG00000001976.3	VCP
2705.09	0.577339	8.31293e-25	1.097e-21	ENSCAFG00000017510.3	PSMC1
202.203	0.572498	1.97869e-09	4.63268e-07	ENSCAFG00000011146.2	ABHD4
2736.23	0.554047	1.26917e-20	1.08372e-17	ENSCAFG00000010052.3	CTSD
1099.66	0.539899	3.20265e-15	1.93707e-12	ENSCAFG00000005830.3	ASPSCR1
3209.28	0.529618	4.46778e-25	6.48543e-22	ENSCAFG00000006478.3	not annotated
493.086	0.529564	6.64438e-12	2.60675e-09	ENSCAFG00000015130.3	ABCB6
3992.98	0.525903	1.2136e-19	9.2719e-17	ENSCAFG00000020252.3	NQO1
2292.33	0.517742	1.96193e-22	1.89863e-19	ENSCAFG00000005398.3	PSMC4
40.0666	0.5143	6.4324e-08	1.07994e-05	ENSCAFG00000001919.3	FAM219A
405.078	0.512368	8.29817e-10	2.151e-07	ENSCAFG00000000699.3	PANX2
757.309	0.495301	6.08264e-13	2.75924e-10	ENSCAFG00000015024.2	CTSL
121.195	0.488722	1.43384e-06	0.000182575	ENSCAFG00000007429.3	NECAB3
122.639	0.487197	1.50934e-06	0.000190518	ENSCAFG00000001149.3	CTSL
820.666	0.486512	1.6921e-11	5.71223e-09	ENSCAFG00000005362.3	PLD3
1953.12	0.482567	1.61042e-18	1.11319e-15	ENSCAFG00000028917.1	SNX10
425.856	0.480018	2.62683e-09	5.95798e-07	ENSCAFG00000025332.2	not annotated
2200.67	0.478071	1.13806e-14	5.90005e-12	ENSCAFG00000004116.3	PSMB1
254.363	0.476219	1.40873e-07	2.19884e-05	ENSCAFG00000006959.3	PROM2
3828.38	0.473444	1.40823e-23	1.70349e-20	ENSCAFG00000010856.5	PSMD1
543.825	0.470957	2.51881e-08	4.81092e-06	ENSCAFG00000023636.3	PRSS22
847.325	0.457087	1.85196e-10	5.16981e-08	ENSCAFG00000014749.3	ANXA7
891.492	0.456969	7.56337e-12	2.88921e-09	ENSCAFG00000012456.3	UBR3
2833.81	0.452336	2.06389e-14	1.03308e-11	ENSCAFG00000016267.3	PSMD3
117.572	0.451383	8.08587e-06	0.0008208	ENSCAFG00000015893.4	NSUN7
90.3681	0.450064	9.97781e-06	0.000978635	ENSCAFG00000025462.2	DHRS2
1524.68	0.438903	2.24936e-12	9.06991e-10	ENSCAFG00000012283.3	PSMC6
319.611	0.432292	4.47984e-07	6.43855e-05	ENSCAFG00000019379.3	ABCA3
226.015	0.429505	3.69201e-06	0.000412255	ENSCAFG00000019952.4	ATP2C2
1854.81	0.42255	2.12149e-12	8.79874e-10	ENSCAFG00000005759.4	NPLOC4
654.754	0.420544	7.38645e-09	1.53174e-06	ENSCAFG00000014713.4	C19orf60
1745.44	0.415642	1.68342e-12	7.405e-10	ENSCAFG00000012625.3	ADRM1
466.873	0.412448	1.38722e-07	2.18879e-05	ENSCAFG00000017383.3	APOOL
90.1926	0.412134	5.02884e-05	0.00385271	ENSCAFG00000013479.3	GABARAPL1
2658.61	0.411345	9.97951e-15	5.36528e-12	ENSCAFG00000005931.3	PSMD8
158.399	0.408802	2.67e-05	0.00227987	ENSCAFG00000016988.3	GBA
297.134	0.407518	2.88482e-06	0.000335008	ENSCAFG00000010495.2	not annotated
68.9256	0.406811	5.59104e-05	0.00418348	ENSCAFG00000007539.3	ADM
49.007	0.405267	3.35342e-05	0.0027976	ENSCAFG00000003981.3	SULT2B1
176.353	0.401365	3.80602e-05	0.00310383	ENSCAFG00000024514.1	not annotated
109.303	0.400162	8.47659e-05	0.00594426	ENSCAFG00000008561.3	WDR54
205.185	0.399626	2.54138e-05	0.00218288	ENSCAFG00000031965.1	FGF1
64.83	0.39058	0.000106774	0.00725258	ENSCAFG00000032483.1	LY96
781.503	0.388526	6.09188e-09	1.30044e-06	ENSCAFG00000019174.3	CPT2
2135.45	0.386636	1.75785e-13	8.50567e-11	ENSCAFG00000008701.3	not annotated
1694.15	0.386248	4.61249e-11	1.42457e-08	ENSCAFG00000012565.3	PSMD4
26.8703	0.385923	1.09168e-06	0.000141489	ENSCAFG00000004336.3	not annotated
2619.3	0.38483	6.50859e-15	3.6338e-12	ENSCAFG00000016587.3	PSMB3
394.384	0.384485	2.02152e-06	0.000242515	ENSCAFG00000012085.3	ABCC5
260.882	0.384106	1.77928e-05	0.00157488	ENSCAFG00000017122.3	SULT1A1
802.285	0.37921	3.66429e-08	6.56677e-06	ENSCAFG00000013617.3	IDH1
234.045	0.374816	6.28811e-05	0.00458684	ENSCAFG00000014624.3	IFI35
159.401	0.374744	0.000118441	0.00799672	ENSCAFG00000017166.4	TMEM63C
287.214	0.373433	3.19609e-05	0.00271313	ENSCAFG00000001046.3	DESI1
1141.27	0.372575	1.0004e-09	2.46132e-07	ENSCAFG00000013713.4	not annotated
1425.21	0.371405	5.1908e-10	1.42169e-07	ENSCAFG00000002941.4	not annotated
332.313	0.369652	0.000137096	0.00904586	ENSCAFG00000005494.3	FTL
362.017	0.367617	1.3083e-05	0.00120198	ENSCAFG00000004785.4	IFT122
54.5268	0.367219	0.000192013	0.0119311	ENSCAFG00000017104.3	GDPD3
187.951	0.367011	0.00010692	0.00725258	ENSCAFG00000031582.1	EHF
20815.4	0.364217	6.72955e-16	4.24722e-13	ENSCAFG00000018018.3	not annotated
296.017	0.363715	3.68917e-05	0.00306012	ENSCAFG00000007685.3	RNF181
2145.44	0.361408	9.65743e-10	2.45943e-07	ENSCAFG00000031831.1	PSMD7
61.6317	0.360742	0.000332218	0.0184064	ENSCAFG00000019581.3	not annotated
420.595	0.36068	1.19882e-05	0.00113426	ENSCAFG00000011975.3	PIR
438.058	0.360426	7.36226e-06	0.000757947	ENSCAFG00000003476.3	BLVRA
2413.79	0.359798	7.97064e-12	2.96671e-09	ENSCAFG00000015855.3	PSMB6
1130.05	0.359174	7.37215e-07	9.90872e-05	ENSCAFG00000000669.4	EHMT2
49.9824	0.356422	0.000269127	0.0155026	ENSCAFG00000011435.3	not annotated
645.642	0.35322	8.54187e-07	0.000112722	ENSCAFG00000009622.3	NXPE3
5885.06	0.351745	9.08829e-12	3.29814e-09	ENSCAFG00000018586.3	not annotated
1055.1	0.347765	8.02284e-08	1.3234e-05	ENSCAFG00000012741.3	PSMC5
347.39	0.347556	6.08229e-05	0.00445912	ENSCAFG00000024647.2	SERPINB5
863.781	0.346917	7.52931e-07	0.000100271	ENSCAFG00000024748.3	CD55
644.161	0.346778	7.33422e-06	0.000757947	ENSCAFG00000012199.3	BAG3
3544.36	0.34103	1.07631e-10	3.18852e-08	ENSCAFG00000019598.4	G6PD
1710.07	0.339947	3.99364e-06	0.000432624	ENSCAFG00000018129.3	not annotated
22.2372	0.339466	3.98229e-05	0.00319375	ENSCAFG00000002230.4	not annotated
246.64	0.339108	0.000203161	0.0123393	ENSCAFG00000018883.3	PIPOX
15.6819	0.336425	4.05583e-06	0.000436107	ENSCAFG00000009033.4	DYSF
558.124	0.33236	1.51448e-05	0.00137401	ENSCAFG00000028873.1	not annotated
1993.19	0.331004	5.25455e-07	7.40534e-05	ENSCAFG00000014579.3	PRDX6
1651.73	0.330793	1.74705e-08	3.47399e-06	ENSCAFG00000007467.4	IDE
8255.11	0.327105	3.96842e-15	2.30423e-12	ENSCAFG00000012608.3	PSMD2
341.983	0.326314	0.000564276	0.0294642	ENSCAFG00000011349.3	not annotated
183.952	0.323572	0.0010126	0.04603	ENSCAFG00000016315.3	CHRNB1
2349.76	0.321264	1.11374e-09	2.69451e-07	ENSCAFG00000004204.3	PSMC2
2674.55	0.320605	2.5564e-09	5.89026e-07	ENSCAFG00000003543.3	PSMB2
283.084	0.319296	0.000366297	0.0199145	ENSCAFG00000013390.3	LNPK
1055.85	0.317719	3.22438e-07	4.82527e-05	ENSCAFG00000005113.3	UBXN4
602.988	0.316985	0.000256648	0.014902	ENSCAFG00000007923.2	MSC
221.555	0.31664	0.000640252	0.0316119	ENSCAFG00000002432.4	TSPAN13
499.985	0.316218	3.79778e-05	0.00310383	ENSCAFG00000020126.2	GCLM
6201.06	0.315612	2.00399e-12	8.55586e-10	ENSCAFG00000014388.3	PSAP
1103	0.315282	5.39233e-06	0.000571351	ENSCAFG00000001698.4	PLAA
144.504	0.313808	0.00196466	0.0774973	ENSCAFG00000009107.3	not annotated
114.495	0.313712	0.00204035	0.079404	ENSCAFG00000000331.3	not annotated
126.412	0.313108	0.00203498	0.079404	ENSCAFG00000014074.3	CRYAB
58.5488	0.311222	0.00175503	0.0709637	ENSCAFG00000017223.3	ZDHHC15
437.407	0.311151	0.000188174	0.0118763	ENSCAFG00000029474.1	GADD45A
1212.81	0.309987	1.68094e-05	0.00149874	ENSCAFG00000020016.4	ATMIN
2317.45	0.309407	5.54291e-09	1.20091e-06	ENSCAFG00000012707.3	PSMB4
3284.22	0.307904	9.36965e-11	2.83354e-08	ENSCAFG00000019096.3	not annotated
228.586	0.306935	0.000825692	0.0396879	ENSCAFG00000012879.2	RPL18A
370.459	0.306664	0.000403861	0.0218748	ENSCAFG00000014212.3	TANGO2
394.023	0.306497	0.000189907	0.0118823	ENSCAFG00000011164.4	UBA7
304.686	0.305785	0.000475737	0.0254826	ENSCAFG00000007410.3	SNTA1
405.837	0.305659	0.000240123	0.0142271	ENSCAFG00000024131.2	FASTKD5
476.4	0.30403	7.24125e-05	0.00522955	ENSCAFG00000012827.3	TCN2
136.383	0.303674	0.00264449	0.0962092	ENSCAFG00000009003.4	DDX60
238.619	0.303335	0.000851518	0.0405267	ENSCAFG00000008051.3	not annotated
437.44	0.303275	0.000256526	0.014902	ENSCAFG00000003550.4	INHBA
39.213	0.302894	0.00133356	0.0578166	ENSCAFG00000004929.3	TMEM40
1027.09	0.301655	9.56182e-07	0.000125045	ENSCAFG00000004112.3	NAPA
790.923	0.299882	1.18824e-05	0.00113426	ENSCAFG00000014596.4	UFD1L
2387.35	0.297229	5.55624e-08	9.60171e-06	ENSCAFG00000009963.4	PSMD14
118.879	0.295352	0.00374342	0.124347	ENSCAFG00000008060.3	not annotated
856.821	0.294181	1.13141e-05	0.00108766	ENSCAFG00000007375.5	MPHOSPH8
55.3805	0.294049	0.00297748	0.105161	ENSCAFG00000016501.3	PALM3
35463.1	0.293972	3.58247e-08	6.5004e-06	ENSCAFG00000009104.3	STC1
267.347	0.290095	0.00162832	0.0673958	ENSCAFG00000005123.4	NUMBL
753.272	0.288656	0.000235149	0.0139895	ENSCAFG00000023760.2	PTMA
265.914	0.286362	0.001638	0.0675488	ENSCAFG00000007168.3	ZSWIM6
8863.41	0.285604	5.22031e-09	1.14815e-06	ENSCAFG00000020049.4	SPTAN1
165.689	0.284761	0.00497627	0.149247	ENSCAFG00000018511.3	not annotated
1724.42	0.284589	5.31574e-07	7.41955e-05	ENSCAFG00000018309.3	USP14
874.264	0.283341	7.43001e-05	0.00533931	ENSCAFG00000001487.4	LGALS1
761.175	0.282037	3.25316e-05	0.00274552	ENSCAFG00000011256.3	DNAAF5
132.69	0.280656	0.00507727	0.150342	ENSCAFG00000001115.3	L3MBTL3
298.188	0.279486	0.00178209	0.071858	ENSCAFG00000002266.6	WNK2
10339.8	0.275129	9.23498e-09	1.8881e-06	ENSCAFG00000008221.4	not annotated
2636.05	0.272812	1.7013e-07	2.62724e-05	ENSCAFG00000015287.4	PSMA3
1132.48	0.272074	8.72115e-06	0.00087914	ENSCAFG00000017404.4	SCPEP1
174.964	0.271617	0.00482937	0.146048	ENSCAFG00000010755.4	CCDC191
493.463	0.271298	0.000506381	0.0268271	ENSCAFG00000011117.3	FABP3
158.51	0.271116	0.00592714	0.165141	ENSCAFG00000006904.3	SLC52A3
870.42	0.270771	0.000287276	0.0163533	ENSCAFG00000012922.3	SMTN
178.427	0.270455	0.0053469	0.155231	ENSCAFG00000015712.4	FAS
621.185	0.270322	0.000323502	0.0180613	ENSCAFG00000005523.4	MBNL2
616.853	0.270006	0.000199451	0.0122679	ENSCAFG00000010575.4	VIMP
206.197	0.269984	0.00482254	0.146048	ENSCAFG00000000956.3	PFDN6
255.205	0.269642	0.00304908	0.106909	ENSCAFG00000018719.4	ALDOC
794.899	0.269224	5.56988e-05	0.00418348	ENSCAFG00000019142.4	LRP8
2786.81	0.269188	3.52361e-06	0.000396502	ENSCAFG00000019348.3	ISG15
64.0525	0.269118	0.00736405	0.188863	ENSCAFG00000001716.2	IFNK
471.577	0.267816	0.000833791	0.0398135	ENSCAFG00000028759.1	BAG2
1987.67	0.26718	4.45162e-05	0.00347418	ENSCAFG00000000137.4	TXNL1
998.547	0.266679	9.07778e-05	0.00630493	ENSCAFG00000013353.4	MGST3
182.072	0.265593	0.00886785	0.21068	ENSCAFG00000028914.1	not annotated
125.863	0.26552	0.00850465	0.206099	ENSCAFG00000008484.3	not annotated
1398.04	0.265232	1.25517e-05	0.00116552	ENSCAFG00000001827.4	CROT
5156.35	0.265195	5.03454e-08	8.91236e-06	ENSCAFG00000009062.3	PGAM4
67.2218	0.260998	0.0100386	0.226269	ENSCAFG00000019194.3	SLC43A2
83.6553	0.26066	0.0105399	0.232175	ENSCAFG00000030537.1	HSPB8
704.842	0.260024	0.000165066	0.0106969	ENSCAFG00000010281.3	MAPKAPK3
4592.41	0.259442	2.76973e-08	5.15454e-06	ENSCAFG00000007303.3	GPI
158.394	0.259354	0.00848374	0.206099	ENSCAFG00000011969.3	DALRD3
304.842	0.259327	0.00321408	0.11135	ENSCAFG00000016031.2	HSPA2
2398.98	0.259236	1.99537e-06	0.000241374	ENSCAFG00000011295.3	PSMB5
187.29	0.259165	0.00731352	0.188567	ENSCAFG00000019377.3	CAMKK1
228.006	0.257787	0.0065907	0.177892	ENSCAFG00000000478.4	CCHCR1
155.917	0.257141	0.010355	0.231252	ENSCAFG00000016708.3	DGKQ
1410.31	0.256006	5.53964e-05	0.00418348	ENSCAFG00000003574.3	not annotated
10331.1	0.255541	4.28076e-09	9.55992e-07	ENSCAFG00000002500.4	SLC2A1
67.0586	0.255426	0.011266	0.24445	ENSCAFG00000019524.4	KCNAB2
2408.91	0.254469	4.64371e-07	6.60863e-05	ENSCAFG00000010127.3	not annotated
7840.18	0.253842	2.58922e-06	0.000303105	ENSCAFG00000004567.3	PRDX1
214.018	0.253726	0.00843766	0.206019	ENSCAFG00000001812.4	APTX
506.89	0.253456	0.0020866	0.0803423	ENSCAFG00000031051.1	TMEM69
1065.57	0.253131	4.58902e-05	0.00356226	ENSCAFG00000002123.3	PON2
131.953	0.25225	0.012618	0.261938	ENSCAFG00000030931.2	LIF
343.572	0.251807	0.00438396	0.135688	ENSCAFG00000004822.3	ALG8
479.895	0.251554	0.00146824	0.0619563	ENSCAFG00000012360.3	ALS2
3614.11	0.250419	6.07746e-08	1.03789e-05	ENSCAFG00000002990.4	not annotated
81.2427	0.25013	0.0140893	0.277504	ENSCAFG00000005213.3	IL15RA
1055.57	0.249613	0.000490715	0.0260924	ENSCAFG00000001422.2	not annotated
322.597	0.2495	0.00522986	0.152598	ENSCAFG00000031894.1	FAM46A
11667.1	0.249392	1.11935e-06	0.000143792	ENSCAFG00000003861.3	FTL
128.643	0.249125	0.013892	0.276356	ENSCAFG00000032690.1	ZNF597
248.647	0.249061	0.00976496	0.223578	ENSCAFG00000016298.1	TMEM102
173.416	0.248238	0.0105563	0.232175	ENSCAFG00000010599.3	HYAL1
139.789	0.247274	0.014362	0.281347	ENSCAFG00000012114.3	RHBDD3
762.882	0.246726	0.00060657	0.0307303	ENSCAFG00000017784.3	KEAP1
2278.11	0.245704	1.6849e-06	0.000209042	ENSCAFG00000020224.3	PSMB7
93.7699	0.245153	0.0161082	0.298248	ENSCAFG00000019361.4	KLHL17
3608.15	0.244706	3.5727e-07	5.23852e-05	ENSCAFG00000001435.4	UBQLN1
2176.72	0.244375	7.63704e-05	0.00543428	ENSCAFG00000011453.4	PSMD12
35.1722	0.244263	0.00850052	0.206099	ENSCAFG00000013493.4	PCYT1B
1247.8	0.243896	5.41174e-05	0.00411292	ENSCAFG00000006789.4	NSFL1C
23.1235	0.243675	0.00348901	0.118304	ENSCAFG00000008944.3	SFXN5
543.442	0.242544	0.00194742	0.0770266	ENSCAFG00000030492.1	ZNF7
236.715	0.242056	0.00848495	0.206099	ENSCAFG00000003959.3	RAB19
777.882	0.241215	0.000951757	0.0437206	ENSCAFG00000008601.4	SH2B3
792.41	0.240902	0.00105152	0.0474031	ENSCAFG00000014932.4	MED15
365.701	0.240498	0.00381039	0.125423	ENSCAFG00000032488.1	not annotated
163.329	0.240107	0.0140734	0.277504	ENSCAFG00000029842.1	MAFF
231.509	0.23985	0.00837718	0.205064	ENSCAFG00000020333.3	PSMB10
82.5494	0.239583	0.0185124	0.32436	ENSCAFG00000005130.4	NAPB
114.754	0.239531	0.0184228	0.323369	ENSCAFG00000003334.4	ABCA13
108.448	0.238662	0.0186461	0.32436	ENSCAFG00000014645.4	SLC11A1
284.091	0.238019	0.00707904	0.184954	ENSCAFG00000006425.3	UBOX5
364.348	0.237982	0.00729457	0.188567	ENSCAFG00000008483.4	NDRG4
4991.33	0.237963	8.41247e-05	0.00592794	ENSCAFG00000015209.3	TUBA4A
89.7599	0.237888	0.0195827	0.330923	ENSCAFG00000030698.1	IL22RA1
372.159	0.237671	0.00396933	0.128086	ENSCAFG00000000525.4	GLIPR1
232.489	0.23752	0.0133352	0.270221	ENSCAFG00000015905.4	ARRB2
136.219	0.237032	0.0186131	0.32436	ENSCAFG00000023212.2	ABCA2
273.287	0.236988	0.00859677	0.207297	ENSCAFG00000001816.4	ATP8A1
246.537	0.235852	0.0105047	0.232175	ENSCAFG00000004398.3	QPCTL
606.222	0.235764	0.00118488	0.0522787	ENSCAFG00000018101.3	CD74
1007.31	0.234959	0.000932705	0.0429814	ENSCAFG00000004060.3	NT5DC1
909.394	0.234471	0.00111698	0.0497364	ENSCAFG00000030769.1	SLC35F6
1036.14	0.234416	0.000199306	0.0122679	ENSCAFG00000013869.4	NMT1
840.088	0.234085	0.00130331	0.0568133	ENSCAFG00000000356.3	TBK1
662.463	0.234059	0.00098724	0.0450653	ENSCAFG00000031081.1	BHLHE41
374.892	0.233603	0.00476041	0.144868	ENSCAFG00000000312.5	PHACTR2
170.916	0.233323	0.0158524	0.296157	ENSCAFG00000001852.4	ADAM22
378.915	0.231973	0.0042522	0.132457	ENSCAFG00000018547.2	C1GALT1C1
93.7688	0.23147	0.0230847	0.364236	ENSCAFG00000009739.3	NGF
156.341	0.231048	0.0190267	0.328409	ENSCAFG00000019100.4	FAM134B
1091.62	0.230473	0.000251961	0.0148075	ENSCAFG00000008859.3	SOD1
1149	0.230416	0.000337428	0.0185577	ENSCAFG00000014966.3	SMPD4
494.431	0.230216	0.00406044	0.128086	ENSCAFG00000001228.4	DENND3
284.594	0.230138	0.0100864	0.226647	ENSCAFG00000000939.3	ASF1A
19612	0.229683	0.0229699	0.363448	ENSCAFG00000022739.1	ND5
99.567	0.229634	0.0241824	0.37304	ENSCAFG00000000998.4	PHF1
2460.66	0.2291	2.17703e-05	0.00188106	ENSCAFG00000011748.5	ANP32E
609.542	0.228458	0.00389536	0.127068	ENSCAFG00000001290.4	AKR1B1
36.4121	0.228258	0.0126064	0.261938	ENSCAFG00000013204.3	PTPRE
221.253	0.227648	0.0163327	0.300787	ENSCAFG00000010718.3	not annotated
68.6844	0.227463	0.0246677	0.377718	ENSCAFG00000019812.4	GSTM4
2533.33	0.22731	0.000300545	0.0169755	ENSCAFG00000028869.1	not annotated
291.876	0.227142	0.00971406	0.22347	ENSCAFG00000010436.3	ACOT13
83.9963	0.226666	0.0252623	0.383585	ENSCAFG00000029954.1	not annotated
90.5759	0.226567	0.026208	0.392054	ENSCAFG00000005585.4	not annotated
125.425	0.226082	0.0238277	0.369533	ENSCAFG00000014021.3	not annotated
283.493	0.225001	0.0114309	0.246922	ENSCAFG00000013154.4	not annotated
257.319	0.224379	0.0123825	0.260122	ENSCAFG00000013728.3	MYL4
951.66	0.224068	0.000609694	0.0307303	ENSCAFG00000029966.1	not annotated
37.6656	0.224045	0.0171579	0.309312	ENSCAFG00000008270.3	SORBS1
778.058	0.224008	0.000830907	0.0398068	ENSCAFG00000017569.4	TRIM37
1136.4	0.223992	0.000253161	0.0148181	ENSCAFG00000012345.3	SEC24D
2678.34	0.223669	0.000182144	0.0115965	ENSCAFG00000002179.3	not annotated
146.426	0.223626	0.0235947	0.369185	ENSCAFG00000029009.1	CYSTM1
39382.9	0.223488	1.68293e-05	0.00149874	ENSCAFG00000015077.3	GAPDH
267.458	0.222829	0.0162065	0.299275	ENSCAFG00000014786.4	PHC3
71.5868	0.222737	0.0281837	0.410345	ENSCAFG00000010717.3	not annotated
203.53	0.222681	0.0195416	0.330883	ENSCAFG00000005240.4	WDR60
358.323	0.222258	0.00749951	0.19032	ENSCAFG00000031150.1	PAIP2
640.645	0.221763	0.00201779	0.0789494	ENSCAFG00000001846.3	CHMP5
267.067	0.221709	0.0126591	0.261938	ENSCAFG00000000839.3	MAL2
540.649	0.221598	0.00263357	0.0960764	ENSCAFG00000023799.2	E2F6
259.984	0.221505	0.0140011	0.276893	ENSCAFG00000002577.3	not annotated
1268.11	0.221489	0.000157551	0.0103018	ENSCAFG00000016704.3	KIAA1191
394.207	0.221201	0.00819236	0.202936	ENSCAFG00000002370.3	GRHPR
915.409	0.220478	0.00225701	0.0857501	ENSCAFG00000012863.3	CCDC47
1380.8	0.219951	9.70338e-05	0.00667556	ENSCAFG00000007900.4	ELL2
64.3036	0.219875	0.0292385	0.418979	ENSCAFG00000017281.4	ADRA1B
83.4559	0.219518	0.030781	0.430875	ENSCAFG00000004627.3	MAPRE3
42.6066	0.219068	0.0203918	0.339851	ENSCAFG00000008935.3	not annotated
605.759	0.218528	0.00347309	0.118304	ENSCAFG00000019207.3	HMOX2
3361.75	0.217788	7.41985e-06	0.000758497	ENSCAFG00000018250.3	PLS3
548.203	0.217513	0.00766574	0.193523	ENSCAFG00000010167.3	MX2
568.798	0.217399	0.00266569	0.0964966	ENSCAFG00000015868.3	ASRGL1
229.823	0.217133	0.0288541	0.415798	ENSCAFG00000029945.1	not annotated
430.095	0.21707	0.00926478	0.217152	ENSCAFG00000011564.3	KCNK1
6180.91	0.216884	0.000135616	0.00898906	ENSCAFG00000004590.3	not annotated
460.993	0.216653	0.00550572	0.158573	ENSCAFG00000016361.3	not annotated
99.2546	0.216098	0.033976	0.453722	ENSCAFG00000029821.1	IFNE
73.6943	0.215512	0.0338743	0.453243	ENSCAFG00000018009.3	ATG4A
14653	0.215251	4.0761e-05	0.00323326	ENSCAFG00000019460.3	TUBB4B
921.604	0.214236	0.000779325	0.0380898	ENSCAFG00000013411.3	ECHS1
24.1815	0.214196	0.010054	0.226269	ENSCAFG00000029419.2	not annotated
126.941	0.214067	0.0330296	0.446423	ENSCAFG00000009486.4	RPGRIP1L
31.1297	0.213793	0.0148669	0.287235	ENSCAFG00000025115.3	not annotated
88.3815	0.213779	0.0359446	0.462418	ENSCAFG00000024010.1	TLR1
62.8586	0.213647	0.0341522	0.454064	ENSCAFG00000013005.4	EPHB3
2145.06	0.213332	0.000235053	0.0139895	ENSCAFG00000031852.1	not annotated
604.268	0.213208	0.00376489	0.12449	ENSCAFG00000003025.3	RASSF6
558.746	0.213119	0.00523516	0.152598	ENSCAFG00000001956.3	SLAIN2
172.479	0.212999	0.0276382	0.404839	ENSCAFG00000013668.3	not annotated
1538.33	0.212773	0.00137552	0.0589	ENSCAFG00000013955.2	DYNLT3
4514.02	0.212648	5.74254e-06	0.000604049	ENSCAFG00000017270.3	not annotated
628.25	0.212493	0.00730813	0.188567	ENSCAFG00000025283.3	not annotated
464.069	0.212484	0.00705927	0.184954	ENSCAFG00000017670.3	UBFD1
364.028	0.21217	0.015596	0.29478	ENSCAFG00000014921.4	FAM134C
127.738	0.211983	0.034912	0.45753	ENSCAFG00000015196.4	SCNN1A
41006.5	0.211271	9.83174e-06	0.000970868	ENSCAFG00000008404.4	CLU
936.277	0.211174	0.00441915	0.136486	ENSCAFG00000005647.3	TOX4
1088.79	0.210711	0.000629726	0.0313464	ENSCAFG00000019544.3	EDF1
283.565	0.21012	0.0183259	0.322446	ENSCAFG00000029826.1	DUSP1
24.5787	0.210026	0.0103829	0.231269	ENSCAFG00000029710.2	not annotated
109.046	0.209873	0.0393117	0.484495	ENSCAFG00000016012.4	KRT27
593.306	0.209864	0.00503494	0.150077	ENSCAFG00000017733.4	POLR3E
452.142	0.209726	0.00768144	0.193583	ENSCAFG00000002199.4	CNOT11
87.3831	0.209642	0.0394001	0.484687	ENSCAFG00000031614.1	IFIT3
168.647	0.209223	0.0312705	0.433741	ENSCAFG00000003685.4	CREM
3141.57	0.208565	9.79561e-05	0.00670722	ENSCAFG00000000355.3	MGAT4B
186.819	0.208104	0.0291442	0.418455	ENSCAFG00000023616.3	SURF1
280.972	0.207214	0.0203548	0.339851	ENSCAFG00000011105.3	SNAP23
2441.17	0.207103	8.39231e-05	0.00592794	ENSCAFG00000029848.1	TGIF2-C20orf24
75.2983	0.206961	0.0420747	0.501854	ENSCAFG00000017801.3	MOCOS
451.561	0.206751	0.00876078	0.209286	ENSCAFG00000010713.3	CAPRIN2
483.543	0.206468	0.0103243	0.230921	ENSCAFG00000009425.4	SLC39A14
104.013	0.205978	0.0398698	0.487985	ENSCAFG00000020158.3	not annotated
1933.22	0.205734	0.000632344	0.0313464	ENSCAFG00000017085.3	RAD23A
141.72	0.205615	0.0384854	0.480244	ENSCAFG00000012169.3	SYTL1
936.76	0.204866	0.00179714	0.0720643	ENSCAFG00000015021.4	USP11
565.749	0.2048	0.00582569	0.163887	ENSCAFG00000018770.4	RBMX2
112.02	0.204335	0.0435432	0.509425	ENSCAFG00000004664.3	DNAJC15
61.1897	0.204141	0.0413571	0.49713	ENSCAFG00000004678.3	ABHD1
497.851	0.203858	0.00733579	0.188805	ENSCAFG00000006407.3	DDRGK1
1337.22	0.203807	0.00273903	0.0982349	ENSCAFG00000016276.3	TECR
226.32	0.203423	0.0304421	0.429026	ENSCAFG00000008385.3	not annotated
559.749	0.203286	0.00574204	0.162478	ENSCAFG00000010944.4	CHD1L
351.245	0.20324	0.0236697	0.369185	ENSCAFG00000006306.3	MORN2
75.1117	0.203161	0.044548	0.516501	ENSCAFG00000025297.2	not annotated
465.629	0.203145	0.00982669	0.224496	ENSCAFG00000006331.4	VEZT
168.544	0.202849	0.0377341	0.473755	ENSCAFG00000008513.5	PRPF40B
114.353	0.202643	0.044377	0.515406	ENSCAFG00000002049.3	RUSC2
136.756	0.202333	0.0427385	0.50547	ENSCAFG00000011773.4	C7orf50
405.869	0.201792	0.0126188	0.261938	ENSCAFG00000006832.2	COMMD9
776.886	0.20177	0.00368386	0.123214	ENSCAFG00000003156.4	MYH14
639.086	0.201521	0.00517266	0.15169	ENSCAFG00000015334.2	AP3M1
1521.86	0.201248	0.000530424	0.0278972	ENSCAFG00000013549.3	YWHAG
59.518	0.201013	0.0455761	0.522989	ENSCAFG00000014223.4	GIGYF1
220.249	0.200681	0.0314016	0.434533	ENSCAFG00000019400.3	DPH7
484.417	0.199992	0.0160708	0.298248	ENSCAFG00000015801.4	PRICKLE3
435.081	0.199955	0.0217461	0.353094	ENSCAFG00000032564.1	not annotated
20.2585	0.199742	0.0140321	0.277129	ENSCAFG00000014866.3	ZFYVE28
1666.06	0.199618	0.000632715	0.0313464	ENSCAFG00000019797.4	UBE4B
211.392	0.199602	0.0347411	0.45753	ENSCAFG00000015444.4	DMXL2
124.455	0.199569	0.048063	0.537774	ENSCAFG00000011357.3	PEX11B
507.577	0.199484	0.0142951	0.280416	ENSCAFG00000015183.3	UXT
187.011	0.199235	0.0359651	0.462418	ENSCAFG00000014220.4	C1R
1046.51	0.199148	0.0014822	0.0623641	ENSCAFG00000014729.3	OTUB1
338.16	0.197906	0.0489182	0.541852	ENSCAFG00000000820.4	CSF2
3904.65	0.197899	1.99063e-05	0.00173513	ENSCAFG00000015064.4	not annotated
411.236	0.197799	0.0191375	0.328758	ENSCAFG00000018035.3	SNUPN
109254	0.197701	0.0405106	0.490861	ENSCAFG00000022723.1	COX1
354.89	0.196936	0.0393425	0.484495	ENSCAFG00000005530.3	ZFP36
248.318	0.196856	0.0462008	0.526	ENSCAFG00000016268.2	RPL23A
80.9096	0.196665	0.0533819	0.564309	ENSCAFG00000000674.3	ZBTB12
672.803	0.19645	0.00558064	0.159152	ENSCAFG00000011669.3	SRSF4
495.805	0.195959	0.0120047	0.254394	ENSCAFG00000007846.3	GBE1
510.172	0.194835	0.0156686	0.295001	ENSCAFG00000023629.2	BSCL2
306.422	0.194578	0.0250614	0.381332	ENSCAFG00000025084.2	PAXBP1
194.227	0.194491	0.0403544	0.490492	ENSCAFG00000004261.3	ATP7B
543.53	0.1942	0.0108914	0.238461	ENSCAFG00000014268.3	ENY2
45.8339	0.194175	0.0415596	0.498577	ENSCAFG00000002120.3	CD274
303.221	0.194068	0.0237573	0.369185	ENSCAFG00000020304.3	SSX2IP
259.436	0.194046	0.0358611	0.462189	ENSCAFG00000015622.3	RHNO1
564.437	0.193456	0.0575967	0.58385	ENSCAFG00000009235.3	not annotated
14.7829	0.193178	0.00825108	0.203005	ENSCAFG00000018864.3	GPC3
6963.95	0.192798	0.0021994	0.084017	ENSCAFG00000008661.3	TUBA1C
341.672	0.192732	0.0210743	0.346245	ENSCAFG00000019253.4	DPH1
446.325	0.192192	0.0148802	0.287235	ENSCAFG00000017334.3	ECSIT
1168.19	0.191951	0.00125388	0.0548232	ENSCAFG00000020360.3	ATP6V0D1
572.136	0.191439	0.0169414	0.306635	ENSCAFG00000004853.3	CHPF2
23.459	0.191333	0.0194292	0.330251	ENSCAFG00000011236.4	AXIN2
204.602	0.191049	0.0430396	0.507283	ENSCAFG00000007693.3	LPXN
32.5383	0.190925	0.0351439	0.458678	ENSCAFG00000008392.4	NEIL3
10610.4	0.190856	5.63731e-05	0.00419647	ENSCAFG00000019697.4	not annotated
5742.59	0.190817	0.0560569	0.577218	ENSCAFG00000016263.3	not annotated
71.2862	0.190757	0.0604698	0.596667	ENSCAFG00000016172.3	TLR6
157.128	0.190489	0.0546763	0.571581	ENSCAFG00000019619.4	KLHL21
437.802	0.190433	0.0212732	0.348929	ENSCAFG00000013683.4	not annotated
221.56	0.190378	0.0395995	0.486316	ENSCAFG00000011290.3	RNF123
216.254	0.190091	0.043753	0.510956	ENSCAFG00000006114.2	TAF7
1294.1	0.189891	0.00246676	0.0907043	ENSCAFG00000019645.3	VAMP7
105.513	0.18986	0.0612665	0.600097	ENSCAFG00000028688.1	SRXN1
406.7	0.189854	0.0196106	0.330981	ENSCAFG00000009772.3	THYN1
261.191	0.189825	0.0392363	0.484314	ENSCAFG00000019592.3	FAM3A
363.595	0.189599	0.0240172	0.370887	ENSCAFG00000017015.3	CTC1
511.658	0.189447	0.0549232	0.571926	ENSCAFG00000024643.2	not annotated
544.284	0.189389	0.0125185	0.261089	ENSCAFG00000004646.3	UROD
1745.6	0.189348	0.00107267	0.0480581	ENSCAFG00000014890.4	TUBG1
751.096	0.189092	0.00542315	0.156818	ENSCAFG00000004176.3	PANX1
271.998	0.188956	0.0314919	0.435367	ENSCAFG00000004421.4	CDADC1
2011.81	0.188469	0.000908231	0.042121	ENSCAFG00000002729.3	PSME4
24.5013	0.188197	0.028799	0.415798	ENSCAFG00000017942.3	MAPRE2
607.045	0.187525	0.0173305	0.311349	ENSCAFG00000001301.3	GSDMD
229.075	0.187415	0.0434764	0.509425	ENSCAFG00000011956.3	EMC9
2887.63	0.187243	0.000541596	0.028382	ENSCAFG00000000994.3	SKP1
119.61	0.187158	0.0626513	0.608818	ENSCAFG00000009322.3	DNAJC17
656.943	0.187044	0.0100015	0.225968	ENSCAFG00000012567.3	not annotated
1012.26	0.187029	0.00392195	0.127363	ENSCAFG00000013916.3	SYVN1
561.228	0.186634	0.0161626	0.298875	ENSCAFG00000031142.1	FAM222B
31.7705	0.186585	0.0401543	0.490406	ENSCAFG00000004318.3	CST7
180.683	0.186334	0.0507056	0.550564	ENSCAFG00000014637.3	FAM149B1
66.7708	0.18629	0.0660042	0.622777	ENSCAFG00000012917.3	METAP1D
519.068	0.186238	0.0178607	0.317555	ENSCAFG00000001521.3	EXOSC4
247.537	0.18586	0.0506131	0.550337	ENSCAFG00000008613.3	TROAP
137.05	0.185446	0.0646618	0.617044	ENSCAFG00000012447.4	TRAF3IP1
44.6733	0.185412	0.0552484	0.573002	ENSCAFG00000000766.5	PPT2-EGFL8
1578.03	0.185297	0.00445403	0.137271	ENSCAFG00000012234.3	RPS27
129.304	0.1852	0.0638797	0.612064	ENSCAFG00000004578.3	CCDC163
191.049	0.185114	0.0538735	0.565867	ENSCAFG00000018234.4	MCOLN1
55.6502	0.185014	0.0584444	0.587927	ENSCAFG00000009407.3	LPCAT2
239.282	0.184888	0.0527354	0.562106	ENSCAFG00000002070.2	FAM32A
797.579	0.184686	0.00640239	0.174366	ENSCAFG00000009924.3	TAOK3
338.67	0.184401	0.0324597	0.442013	ENSCAFG00000007571.3	PIGU
699.034	0.184328	0.0134292	0.270221	ENSCAFG00000013740.4	MAP2
255.116	0.184097	0.0414234	0.497354	ENSCAFG00000009150.3	OGFOD1
31.2669	0.183902	0.0407733	0.491991	ENSCAFG00000029919.1	CLIC3
3354.01	0.183884	0.000202914	0.0123393	ENSCAFG00000006455.3	PSMD13
319.34	0.183796	0.031367	0.434468	ENSCAFG00000019583.4	GNPTG
241.994	0.183583	0.0435377	0.509425	ENSCAFG00000018255.2	SMCR8
369.169	0.183572	0.025585	0.385387	ENSCAFG00000031583.1	not annotated
100.15	0.183476	0.0708783	0.645059	ENSCAFG00000002116.3	PLGRKT
574.551	0.183431	0.0129375	0.264725	ENSCAFG00000015161.4	CAMK2G
46.6114	0.183419	0.0607519	0.596667	ENSCAFG00000010497.4	PPP1R12B
572.203	0.183394	0.0148013	0.286475	ENSCAFG00000015065.3	not annotated
875.287	0.183367	0.00913896	0.214662	ENSCAFG00000009781.3	HERC6
97.7439	0.183302	0.0713991	0.647769	ENSCAFG00000007484.3	SNRNP35
568.247	0.183224	0.0221116	0.355879	ENSCAFG00000014861.5	ZNF142
643.265	0.182826	0.0109185	0.238693	ENSCAFG00000016509.4	UBQLN2
555.77	0.182754	0.016001	0.297783	ENSCAFG00000003783.3	FOXO3
1388.4	0.182739	0.00143446	0.0608851	ENSCAFG00000011792.4	KDM2A
534.348	0.18253	0.0194115	0.330251	ENSCAFG00000014831.3	SH3BP2
243.444	0.182504	0.0453156	0.522831	ENSCAFG00000005411.3	OSBPL10
141.336	0.18245	0.0677434	0.627574	ENSCAFG00000003749.2	SLC7A11
549.265	0.182393	0.0166512	0.304207	ENSCAFG00000001524.3	AHCYL2
130.027	0.182169	0.068931	0.634095	ENSCAFG00000029786.1	Bdkrb2
2229.59	0.182074	0.00141447	0.0602123	ENSCAFG00000019833.3	PSMA5
492.357	0.181994	0.0219323	0.354532	ENSCAFG00000019188.4	PITPNA
58.9927	0.181716	0.0702053	0.640944	ENSCAFG00000031337.2	not annotated
262.666	0.181199	0.0526262	0.561811	ENSCAFG00000005220.4	SZT2
313.886	0.180999	0.0376449	0.473627	ENSCAFG00000009574.3	SNRNP48
3241.24	0.180352	0.0745249	0.659656	ENSCAFG00000017386.3	RPS27
32597	0.180335	0.0738025	0.65764	ENSCAFG00000022713.1	MT-ND1
242.811	0.18033	0.0613516	0.600526	ENSCAFG00000004874.3	KRTCAP3
1321.83	0.18029	0.0724065	0.651613	ENSCAFG00000002782.3	MEI4
257.277	0.179911	0.047885	0.537478	ENSCAFG00000017108.3	not annotated
609.363	0.179879	0.0136801	0.273903	ENSCAFG00000003462.4	TBC1D17
264.642	0.179792	0.0475878	0.53554	ENSCAFG00000014463.3	PTPN6
345.242	0.179696	0.0322565	0.441248	ENSCAFG00000031420.1	NOP10
445.972	0.17968	0.0386866	0.481625	ENSCAFG00000031353.1	BST2
2645.82	0.179576	0.000513512	0.027106	ENSCAFG00000007478.3	CHMP4B
479.406	0.17947	0.0223013	0.356527	ENSCAFG00000010956.4	PEF1
191.888	0.179456	0.0718884	0.649367	ENSCAFG00000002809.3	HMGN3
603.917	0.179455	0.0136253	0.273184	ENSCAFG00000000641.3	HSP70
1533.64	0.178931	0.00406156	0.128086	ENSCAFG00000009919.3	NPM3
575.974	0.178851	0.0198987	0.33403	ENSCAFG00000019438.4	TSC2
660.776	0.178535	0.0137508	0.274562	ENSCAFG00000015017.4	ATP6V0A1
1410.97	0.178441	0.00353338	0.119004	ENSCAFG00000007764.2	HIP1R
2532.18	0.178412	0.0766521	0.667476	ENSCAFG00000018740.2	not annotated
911.381	0.17841	0.00698883	0.184379	ENSCAFG00000018715.3	PIGS
587.305	0.178387	0.0139808	0.27687	ENSCAFG00000012104.4	WASF2
21090.3	0.178284	0.078252	0.673329	ENSCAFG00000022717.1	ND2
255.007	0.17816	0.0623534	0.607057	ENSCAFG00000007344.4	MYBL1
59.206	0.178018	0.060031	0.595945	ENSCAFG00000003207.3	not annotated
236.092	0.177988	0.0599407	0.595945	ENSCAFG00000013132.1	FOSL1
233.304	0.177738	0.0516593	0.556295	ENSCAFG00000009419.3	NDUFAF6
213.047	0.177368	0.0578508	0.5852	ENSCAFG00000020298.3	TANGO6
359.703	0.177101	0.0345381	0.456556	ENSCAFG00000015589.3	RABEP1
30.5757	0.176921	0.0507285	0.550564	ENSCAFG00000012022.3	ECM1
114.811	0.176809	0.081097	0.685511	ENSCAFG00000012829.3	TMPRSS4
170.648	0.176787	0.0749411	0.660501	ENSCAFG00000000394.3	RPP21
1614.65	0.176704	0.00300028	0.105709	ENSCAFG00000011384.4	DDX27
133.532	0.176617	0.0766458	0.667476	ENSCAFG00000025460.3	TRIM65
7559.04	0.176479	0.000814803	0.0392946	ENSCAFG00000031314.1	CAPNS1
6614.8	0.176364	4.99636e-05	0.00385271	ENSCAFG00000017143.3	not annotated
149.666	0.176283	0.0738583	0.65764	ENSCAFG00000009388.2	ORMDL1
766.369	0.176139	0.00940106	0.219752	ENSCAFG00000010031.4	VPS39
611.269	0.175579	0.0154601	0.293357	ENSCAFG00000002175.4	EXOC1
131.995	0.175166	0.0811317	0.685511	ENSCAFG00000015925.4	CCPG1
1236.84	0.175004	0.00406423	0.128086	ENSCAFG00000019110.3	not annotated
222.475	0.174986	0.0592605	0.592851	ENSCAFG00000032081.1	GTF2H4
919.616	0.174815	0.00864683	0.208155	ENSCAFG00000006703.3	UHRF1BP1L
584.74	0.174445	0.0195574	0.330883	ENSCAFG00000008792.2	NAA25
1129.79	0.174369	0.00872241	0.209286	ENSCAFG00000028837.1	UQCR10
62.4446	0.174066	0.0832904	0.692877	ENSCAFG00000007325.2	PRRG4
20351.7	0.174002	1.26059e-05	0.00116552	ENSCAFG00000007154.3	not annotated
299.832	0.173967	0.0457201	0.522989	ENSCAFG00000012933.3	not annotated
293.875	0.173781	0.049828	0.545721	ENSCAFG00000030058.1	ECI1
1111.45	0.173718	0.00570422	0.161723	ENSCAFG00000019323.3	SDF4
308.095	0.173442	0.0464318	0.527802	ENSCAFG00000018168.3	TTC39C
328.108	0.173338	0.0402696	0.490406	ENSCAFG00000010404.3	RNF19B
5118.25	0.17316	0.0848123	0.697053	ENSCAFG00000030465.1	FTH1
1102.65	0.173117	0.00500302	0.149432	ENSCAFG00000003251.3	TSSC1
123.483	0.172644	0.0853256	0.698582	ENSCAFG00000016150.3	NR1D1
1390.57	0.172582	0.00369787	0.123398	ENSCAFG00000000395.3	MAPK9
378.383	0.17244	0.0446391	0.517144	ENSCAFG00000005435.3	METTL17
110.716	0.172085	0.0885754	0.711886	ENSCAFG00000018092.4	TMC5
112.11	0.171952	0.0906863	0.719785	ENSCAFG00000007878.3	not annotated
3911.8	0.171765	0.00272999	0.0982349	ENSCAFG00000015314.4	UBR4
534.341	0.171592	0.0265374	0.395094	ENSCAFG00000020343.3	IFI44L
52.206	0.171306	0.082064	0.690201	ENSCAFG00000006856.3	not annotated
63.698	0.171291	0.0893584	0.714378	ENSCAFG00000008942.4	C11orf49
535.353	0.171162	0.0323355	0.441564	ENSCAFG00000030079.1	DPM1
150.959	0.171135	0.0812779	0.685948	ENSCAFG00000019820.1	CDK10
2872.04	0.171033	0.000447344	0.0240506	ENSCAFG00000006839.3	PSMD6
689.976	0.171031	0.0277218	0.405655	ENSCAFG00000002694.3	TMC4
448.419	0.170876	0.0357731	0.461995	ENSCAFG00000003548.3	NCDN
722.541	0.170558	0.0149827	0.28883	ENSCAFG00000007852.3	RSRC2
3289.8	0.170286	0.0040452	0.128086	ENSCAFG00000015258.4	ATP1B1
197.864	0.170155	0.0755852	0.663759	ENSCAFG00000007626.3	PIK3R1
356.849	0.169762	0.0425175	0.504733	ENSCAFG00000007558.3	UFSP2
133.316	0.169542	0.0896984	0.714831	ENSCAFG00000015648.3	not annotated
32.2819	0.169437	0.0591544	0.592606	ENSCAFG00000003694.3	PRDM1
141.893	0.169353	0.0927973	0.724997	ENSCAFG00000003848.4	ABHD18
112.487	0.169271	0.0939702	0.727256	ENSCAFG00000005564.3	UCP2
79.796	0.168868	0.0952677	0.729525	ENSCAFG00000012956.3	NIPAL3
265.015	0.168813	0.0567922	0.580477	ENSCAFG00000019498.3	CEP104
705.205	0.168664	0.0133922	0.270221	ENSCAFG00000011324.3	ISCU
158.076	0.168024	0.0872769	0.706193	ENSCAFG00000000384.4	GRIP1
367.48	0.167865	0.0597007	0.594794	ENSCAFG00000009692.3	not annotated
1183.25	0.167716	0.00786189	0.197104	ENSCAFG00000001310.3	PPARD
41.5761	0.167679	0.0810378	0.685511	ENSCAFG00000015118.3	MYH16
81.2938	0.167577	0.0997062	0.739946	ENSCAFG00000013597.3	ST7L
145.263	0.167533	0.0884541	0.711762	ENSCAFG00000002240.2	HINT2
758.262	0.167433	0.0127362	0.262239	ENSCAFG00000018510.4	LAMP2
125.806	0.167169	0.0980789	0.734251	ENSCAFG00000031693.1	not annotated
1309.56	0.167105	0.00636171	0.173657	ENSCAFG00000018641.4	not annotated
889.906	0.166941	0.0180763	0.319216	ENSCAFG00000000083.4	PIGN
835.145	0.166933	0.0152585	0.291437	ENSCAFG00000011291.4	TBCE
263.078	0.1668	0.0623204	0.607057	ENSCAFG00000032052.1	FAM216A
721.619	0.166741	0.0309399	0.432682	ENSCAFG00000001336.3	ISCA1
476.822	0.166641	0.032282	0.441248	ENSCAFG00000002203.3	CREB3
1394.28	0.166605	0.00383113	0.125821	ENSCAFG00000002349.3	UBE2M
142.269	0.166574	0.0918312	0.723474	ENSCAFG00000009000.3	ACTR5
141.785	0.166435	0.0923181	0.723945	ENSCAFG00000032452.1	ZNF621
204.332	0.166329	0.0776216	0.671865	ENSCAFG00000016765.4	OSBPL7
1375.71	0.166198	0.00699869	0.184379	ENSCAFG00000030396.1	AP3S2
424.289	0.166105	0.0498502	0.545721	ENSCAFG00000032146.1	MESDC2
41.8186	0.166079	0.0827935	0.69238	ENSCAFG00000002948.3	HOXA4
676.46	0.166025	0.019221	0.32889	ENSCAFG00000017846.3	ATOX1
33.9067	0.165981	0.066559	0.623336	ENSCAFG00000019331.4	TTLL10
946.801	0.165644	0.013145	0.267245	ENSCAFG00000014412.3	LPCAT3
838.772	0.165616	0.0134255	0.270221	ENSCAFG00000002288.3	GCLC
382.099	0.165592	0.0498221	0.545721	ENSCAFG00000019954.3	GPR107
184.474	0.16534	0.0852936	0.698582	ENSCAFG00000007372.4	NT5DC3
1128.07	0.165296	0.0222392	0.356218	ENSCAFG00000017129.3	FLAD1
799.648	0.165175	0.0170481	0.308182	ENSCAFG00000009860.4	BRD7
18.6584	0.165172	0.0348648	0.45753	ENSCAFG00000014916.4	FAM227B
39.9582	0.165107	0.0839766	0.693502	ENSCAFG00000007077.4	CSAD
408.422	0.165062	0.0429895	0.507283	ENSCAFG00000028505.1	not annotated
14.3606	0.165014	0.0239633	0.370881	ENSCAFG00000031368.1	SPINK6
1136.02	0.164972	0.0152884	0.291476	ENSCAFG00000009794.3	EDN1
907.184	0.164605	0.0110257	0.240314	ENSCAFG00000004333.4	not annotated
264.388	0.164456	0.067676	0.627574	ENSCAFG00000009076.3	PLBD2
77.6463	0.164334	0.0938357	0.72721	ENSCAFG00000025415.2	not annotated
618.821	0.164259	0.0237411	0.369185	ENSCAFG00000017156.3	SHC1
1230.54	0.164052	0.00598401	0.166406	ENSCAFG00000018882.4	FAM122B
680.524	0.164044	0.0230097	0.363448	ENSCAFG00000013489.3	UCK2
292.903	0.163174	0.0660342	0.622777	ENSCAFG00000018396.4	ATPAF2
240.755	0.163151	0.091768	0.723474	ENSCAFG00000012279.3	GPN2
857.288	0.163105	0.0247096	0.377961	ENSCAFG00000011655.3	SSH3
668.565	0.163056	0.0218956	0.354407	ENSCAFG00000014956.3	IFI30
71.158	0.163056	0.107708	0.762266	ENSCAFG00000012150.4	CA5B
242.201	0.163004	0.0776336	0.671865	ENSCAFG00000013121.3	RNASEL
1130.1	0.162962	0.025389	0.385107	ENSCAFG00000006446.4	ULK1
118.28	0.162949	0.106292	0.757994	ENSCAFG00000030404.1	not annotated
9823.39	0.162689	6.04891e-05	0.00445716	ENSCAFG00000017647.3	CLTC
1028.26	0.162587	0.0128959	0.264402	ENSCAFG00000001620.3	ATP6V1F
348.224	0.162449	0.0609208	0.597922	ENSCAFG00000020001.3	DOLPP1
970.932	0.162308	0.0145883	0.284247	ENSCAFG00000011529.3	AP1G2
89.0381	0.162245	0.111375	0.773182	ENSCAFG00000003388.4	SH3D21
476.655	0.16213	0.0352658	0.45924	ENSCAFG00000011702.3	CEP95
1567.89	0.162099	0.00475657	0.144868	ENSCAFG00000000217.4	SGK1
38.5365	0.162028	0.0776957	0.671865	ENSCAFG00000031760.2	not annotated
943.019	0.16199	0.0404898	0.490861	ENSCAFG00000008718.5	KMT2D
282.486	0.161724	0.0731585	0.655132	ENSCAFG00000004862.3	DPH2
532.115	0.16169	0.0348012	0.45753	ENSCAFG00000011862.4	CMAS
53.338	0.161337	0.0996659	0.739946	ENSCAFG00000000925.3	DCBLD1
576.451	0.16132	0.0297417	0.421898	ENSCAFG00000008784.3	WWP1
92.1648	0.161313	0.113114	0.776813	ENSCAFG00000012580.3	not annotated
278.481	0.161293	0.0705805	0.642752	ENSCAFG00000010042.4	PARP3
496.661	0.161274	0.0488067	0.541697	ENSCAFG00000014372.3	G6PC3
1012.15	0.161192	0.0129481	0.264725	ENSCAFG00000004313.3	PPP5C
591.63	0.161054	0.0310616	0.433363	ENSCAFG00000018933.3	C5orf22
691.135	0.161052	0.022576	0.360119	ENSCAFG00000019170.3	CETN2
296.322	0.160942	0.0658076	0.621916	ENSCAFG00000016838.3	KAT8
85.5204	0.160711	0.112918	0.776463	ENSCAFG00000006162.4	SMAD9
1025.38	0.160565	0.0222114	0.356218	ENSCAFG00000030812.1	MRPL51
5534.25	0.160509	0.0105452	0.232175	ENSCAFG00000019362.3	L1CAM
727.223	0.16025	0.0237365	0.369185	ENSCAFG00000028705.1	DHDDS
291.631	0.160142	0.0738553	0.65764	ENSCAFG00000013904.3	RTP2
841.363	0.159992	0.0239724	0.370881	ENSCAFG00000005692.3	RPTOR
277.83	0.159859	0.0747766	0.659894	ENSCAFG00000020385.3	C16orf70
1799.23	0.15941	0.0231352	0.364637	ENSCAFG00000005675.4	RNF213
410.87	0.159328	0.0511279	0.55287	ENSCAFG00000016369.3	ATP6V1D
790.753	0.15912	0.0215044	0.350345	ENSCAFG00000009529.3	NUDT9
692.697	0.159118	0.0275942	0.404839	ENSCAFG00000018892.3	CXXC1
148.466	0.15902	0.108703	0.764871	ENSCAFG00000000554.3	not annotated
308.68	0.158876	0.0730383	0.655108	ENSCAFG00000017904.4	CLK3
191.166	0.158866	0.0971085	0.732605	ENSCAFG00000015416.4	ANO8
341.827	0.158853	0.0656403	0.621916	ENSCAFG00000028733.1	not annotated
2046.12	0.158736	0.00554719	0.158823	ENSCAFG00000018681.5	GTF2F1
1437.18	0.158663	0.0106031	0.232607	ENSCAFG00000032040.1	COX7A2L
1144.12	0.158631	0.0185534	0.32436	ENSCAFG00000020342.4	IFI44
261.41	0.158481	0.0765722	0.667476	ENSCAFG00000023546.2	TCTN2
255.304	0.158415	0.0812423	0.685948	ENSCAFG00000006838.3	PLPP1
1231.73	0.158168	0.00790141	0.197753	ENSCAFG00000010131.4	GBF1
862.561	0.158155	0.0195576	0.330883	ENSCAFG00000007383.3	EIF2AK3
884.112	0.157955	0.0171035	0.3088	ENSCAFG00000003903.4	FAF1
89.468	0.157855	0.121409	0.796733	ENSCAFG00000016423.3	PIGH
507.996	0.157814	0.0376526	0.473627	ENSCAFG00000031613.1	ITPA
864.416	0.157649	0.0303273	0.427824	ENSCAFG00000005095.3	SLC25A38
35.5739	0.157621	0.0785828	0.6747	ENSCAFG00000017907.3	GM2A
746.479	0.157539	0.0295657	0.421632	ENSCAFG00000003751.3	CC2D1B
345.384	0.15724	0.0636092	0.611833	ENSCAFG00000020404.3	not annotated
4774.51	0.157201	0.00801683	0.200297	ENSCAFG00000015116.3	not annotated
92.6165	0.15711	0.122749	0.800438	ENSCAFG00000014325.3	PPM1L
409.821	0.156917	0.0513174	0.553435	ENSCAFG00000000765.3	AGPAT4
358.059	0.156911	0.0569696	0.581555	ENSCAFG00000012804.2	TMEM57
45.5607	0.156839	0.106215	0.757994	ENSCAFG00000007326.3	ADHFE1
4952.8	0.156832	0.000861938	0.0408037	ENSCAFG00000016149.3	not annotated
56.7885	0.156822	0.114629	0.780164	ENSCAFG00000016544.4	PACRGL
188.042	0.156815	0.102655	0.747331	ENSCAFG00000005021.4	EVPL
547.792	0.156635	0.0980263	0.734251	ENSCAFG00000000320.2	SERF2
439.449	0.156568	0.049023	0.542151	ENSCAFG00000019181.3	INPP5K
28.3699	0.156548	0.0768711	0.668179	ENSCAFG00000009537.4	SPARCL1
1971.24	0.156547	0.00326294	0.112774	ENSCAFG00000014247.4	CEACAM1
119.33	0.156446	0.121238	0.796414	ENSCAFG00000018378.4	SLC25A43
75.5811	0.156422	0.123285	0.800731	ENSCAFG00000012018.4	P4HTM
186.54	0.15624	0.103224	0.748097	ENSCAFG00000000969.3	HSF2
804.082	0.156165	0.0186504	0.32436	ENSCAFG00000003997.3	PARP12
54.4965	0.156088	0.114923	0.780164	ENSCAFG00000000149.3	STARD6
547.809	0.155894	0.0398619	0.487985	ENSCAFG00000003901.3	BCAT2
1577.04	0.155892	0.00513775	0.151277	ENSCAFG00000012361.3	ASCC2
310.921	0.155837	0.0674725	0.627364	ENSCAFG00000029621.1	ACER2
3557.95	0.155829	0.00137384	0.0589	ENSCAFG00000001086.3	MYC
633.639	0.155727	0.0335619	0.449848	ENSCAFG00000019386.3	GADD45B
508.095	0.155707	0.0376915	0.473705	ENSCAFG00000016895.3	TRAPPC1
828.948	0.155635	0.0249163	0.379922	ENSCAFG00000015961.4	UBE2K
26.0967	0.155563	0.0717179	0.649038	ENSCAFG00000023070.2	ACYP2
1292.26	0.154968	0.0156645	0.295001	ENSCAFG00000011715.4	LARP7
151.741	0.154857	0.115124	0.780164	ENSCAFG00000000483.3	TCF19
164.658	0.154804	0.112327	0.775708	ENSCAFG00000014781.4	USP37
71.9505	0.154768	0.122356	0.799696	ENSCAFG00000024834.2	not annotated
8.19559	0.154663	0.00613653	0.169028	ENSCAFG00000017167.4	KCNN3
2345.37	0.154584	0.00569463	0.161723	ENSCAFG00000000480.3	NIPAL2
1311.18	0.154498	0.00990099	0.224567	ENSCAFG00000014975.4	EIF4G3
250.787	0.154361	0.0959568	0.730096	ENSCAFG00000001576.5	not annotated
791.502	0.154237	0.0219002	0.354407	ENSCAFG00000012109.3	PRDX3
690.715	0.154224	0.0403812	0.490492	ENSCAFG00000015765.3	TFE3
19270.6	0.154098	0.00304544	0.106909	ENSCAFG00000014837.3	COL5A2
24.8318	0.153984	0.0551664	0.572815	ENSCAFG00000002400.2	ALDH1B1
634.406	0.153748	0.0305237	0.429343	ENSCAFG00000015616.4	SIN3B
10.4924	0.153649	0.0158027	0.295989	ENSCAFG00000009075.3	C15orf52
105.122	0.153615	0.130327	0.816149	ENSCAFG00000019312.4	BICDL2
60.5424	0.153592	0.126283	0.807311	ENSCAFG00000024888.2	FOLH1
283.695	0.153485	0.0821623	0.690201	ENSCAFG00000014826.2	GNPNAT1
201.315	0.153436	0.101664	0.745711	ENSCAFG00000012735.3	LRCH3
950.34	0.153431	0.0166605	0.304207	ENSCAFG00000012408.4	RPS6KA1
446.656	0.15336	0.0547506	0.571581	ENSCAFG00000004946.3	WBP2
52.012	0.153352	0.109978	0.768466	ENSCAFG00000019510.3	not annotated
692.866	0.153264	0.0321945	0.440882	ENSCAFG00000004479.4	ANO10
334.791	0.153027	0.0729472	0.655086	ENSCAFG00000017245.3	DHPS
1111.46	0.152804	0.0369281	0.468574	ENSCAFG00000014650.3	CDCA3
358.252	0.152801	0.0695664	0.636713	ENSCAFG00000017708.3	not annotated
1640.98	0.152682	0.00605443	0.167722	ENSCAFG00000003803.4	NRDC
611.36	0.152644	0.0729025	0.655086	ENSCAFG00000009449.3	not annotated
651.894	0.152376	0.0312795	0.433741	ENSCAFG00000013747.3	TAB3
726.081	0.152259	0.0327556	0.444236	ENSCAFG00000001030.3	HDDC2
1145.94	0.152184	0.0121383	0.256103	ENSCAFG00000013209.3	HEBP1
265.213	0.15207	0.0933581	0.726328	ENSCAFG00000002975.5	not annotated
391.941	0.151909	0.0649305	0.618458	ENSCAFG00000010995.3	LGMN
3161.29	0.151855	0.00272826	0.0982349	ENSCAFG00000017169.3	ADAR
106.653	0.151811	0.135871	0.819745	ENSCAFG00000000065.4	GDF11
258.335	0.151809	0.0973001	0.732605	ENSCAFG00000007957.3	SLC35G1
7676.7	0.151786	0.0116524	0.249846	ENSCAFG00000020212.3	RPL35
244.327	0.151681	0.10222	0.747094	ENSCAFG00000010350.3	CYB5R1
616.379	0.15154	0.037392	0.472261	ENSCAFG00000006124.4	ALG5
256.267	0.151505	0.105355	0.754853	ENSCAFG00000014788.3	KBTBD3
67.5463	0.151142	0.135787	0.819577	ENSCAFG00000015687.4	STK11IP
134.939	0.151081	0.129678	0.815245	ENSCAFG00000000248.3	CLK4
197.216	0.15108	0.112102	0.774525	ENSCAFG00000014286.3	C17orf53
1521.96	0.151012	0.00852458	0.206238	ENSCAFG00000010394.3	PHLDB2
392.044	0.15101	0.093846	0.72721	ENSCAFG00000015408.3	TECPR1
84.333	0.150914	0.13866	0.826606	ENSCAFG00000030159.1	not annotated
77.3365	0.15088	0.137918	0.826457	ENSCAFG00000012730.4	IQCG
452.669	0.150849	0.0556178	0.574842	ENSCAFG00000030004.1	COA7
318.004	0.150711	0.0775928	0.671865	ENSCAFG00000011091.4	XG
285.542	0.150631	0.0846705	0.697053	ENSCAFG00000000043.3	TMX3
464.57	0.150558	0.13906	0.827632	ENSCAFG00000032283.1	not annotated
525.493	0.150098	0.126704	0.807664	ENSCAFG00000017286.3	not annotated
277.971	0.150026	0.0999517	0.740872	ENSCAFG00000031210.1	OAF
2271.81	0.149814	0.00400527	0.128086	ENSCAFG00000012229.3	NUDC
2684.18	0.149648	0.136625	0.820757	ENSCAFG00000022734.1	ND4L
118.099	0.149625	0.141673	0.832894	ENSCAFG00000011460.3	SLC9A8
2759.19	0.149609	0.00308627	0.107953	ENSCAFG00000005392.3	PITRM1
312.618	0.149304	0.0803447	0.683656	ENSCAFG00000019871.4	CLCC1
509.477	0.149251	0.0495652	0.545481	ENSCAFG00000010354.3	NT5C2
451.161	0.149222	0.0548507	0.571581	ENSCAFG00000017764.5	KRI1
859.921	0.14898	0.0251369	0.382081	ENSCAFG00000001612.5	DENND4C
670.932	0.148874	0.033286	0.448071	ENSCAFG00000014062.4	FANCM
1961.2	0.14882	0.00499222	0.149417	ENSCAFG00000018763.4	SUPT6H
3902.17	0.148145	0.0163696	0.300787	ENSCAFG00000015605.4	RPS24
1717.26	0.147961	0.0168561	0.306612	ENSCAFG00000019582.3	ATP6AP1
220.583	0.147841	0.112009	0.774367	ENSCAFG00000001911.3	ALDH1L2
710.876	0.147806	0.0420673	0.501854	ENSCAFG00000015672.4	PQBP1
129.787	0.147699	0.145661	0.840053	ENSCAFG00000000491.3	not annotated
26.886	0.147619	0.0933108	0.726328	ENSCAFG00000017090.4	MYCBPAP
129.692	0.147583	0.142913	0.835093	ENSCAFG00000005855.3	TMCO6
2266.36	0.147477	0.0126465	0.261938	ENSCAFG00000019785.4	KIF1B
493.173	0.147452	0.0550139	0.57246	ENSCAFG00000002030.3	UNC13B
2855.23	0.147415	0.00875026	0.209286	ENSCAFG00000017248.3	UBAP2L
322.101	0.147278	0.0850074	0.697551	ENSCAFG00000010156.3	SUMF2
101.335	0.147278	0.147848	0.844946	ENSCAFG00000000061.3	BLOC1S1
28.0968	0.147162	0.0895947	0.714591	ENSCAFG00000010507.3	not annotated
98.3782	0.147032	0.149119	0.846875	ENSCAFG00000008188.3	RHOF
43353.8	0.14698	0.149093	0.846875	ENSCAFG00000022726.1	MT-CO2
499.704	0.146971	0.0577155	0.584238	ENSCAFG00000012340.3	ABCF3
4140.99	0.146953	0.0035186	0.118781	ENSCAFG00000029346.1	not annotated
13252.6	0.146864	0.00314893	0.109354	ENSCAFG00000017986.4	not annotated
135.947	0.146845	0.140154	0.829724	ENSCAFG00000016253.3	DNAJC16
43.6058	0.146712	0.12848	0.811936	ENSCAFG00000011241.3	SLCO3A1
270.818	0.14669	0.113789	0.778029	ENSCAFG00000007747.3	SLC10A7
1100.37	0.146579	0.0187644	0.325041	ENSCAFG00000017306.4	NFATC2IP
295.885	0.146499	0.0956317	0.730096	ENSCAFG00000029658.1	NUPL2
34.5483	0.146463	0.112026	0.774367	ENSCAFG00000011730.4	ILDR1
240.379	0.146453	0.117251	0.785767	ENSCAFG00000009703.3	FAM160B2
222.636	0.146397	0.131009	0.817593	ENSCAFG00000019355.3	PLEKHN1
203.023	0.146396	0.126747	0.807664	ENSCAFG00000030691.1	not annotated
525.772	0.14627	0.0555193	0.574834	ENSCAFG00000000026.3	not annotated
503.807	0.146215	0.0692667	0.635974	ENSCAFG00000002827.3	NFYC
485.231	0.146063	0.0705204	0.642607	ENSCAFG00000023107.2	OAS2
2012.02	0.146038	0.00899929	0.213454	ENSCAFG00000008805.3	not annotated
1186.95	0.145983	0.0366003	0.465636	ENSCAFG00000015747.5	MINK1
352.359	0.145568	0.080775	0.684489	ENSCAFG00000009197.3	PHTF1
925.933	0.145462	0.0331158	0.446755	ENSCAFG00000013238.4	PTPN23
169.073	0.145453	0.133806	0.818518	ENSCAFG00000004556.3	GPRC5C
47.6161	0.145383	0.138303	0.826606	ENSCAFG00000019204.3	CDIP1
432.377	0.145294	0.0685836	0.632874	ENSCAFG00000002090.3	SRD5A3
348.568	0.14527	0.0833921	0.692877	ENSCAFG00000005287.3	SYNGR2
55.3129	0.145202	0.145926	0.84058	ENSCAFG00000003793.3	SESN1
10.3988	0.145144	0.0245215	0.376272	ENSCAFG00000018666.4	EGFLAM
832.87	0.145126	0.0339089	0.453243	ENSCAFG00000017551.4	CSTF2
629.494	0.145046	0.0441062	0.51384	ENSCAFG00000002961.2	HOXA9
3327.64	0.145004	0.00678677	0.180434	ENSCAFG00000010377.4	not annotated
243.326	0.144927	0.123153	0.800731	ENSCAFG00000004254.3	FAAH
79.2128	0.144909	0.150507	0.848113	ENSCAFG00000019294.2	ACAP3
16.2885	0.144862	0.038418	0.480244	ENSCAFG00000000640.2	not annotated
436.616	0.144811	0.0667529	0.623543	ENSCAFG00000017560.3	RAD51C
215.993	0.144626	0.117006	0.784706	ENSCAFG00000009142.4	LPIN3
5759.38	0.144619	0.00339038	0.116072	ENSCAFG00000019346.4	SRRM2
757.735	0.14451	0.0358602	0.462189	ENSCAFG00000016067.4	WIPI2
334.576	0.144347	0.0948415	0.729225	ENSCAFG00000014727.3	KXD1
732.172	0.144325	0.0393511	0.484495	ENSCAFG00000013022.3	CEP164
33426.6	0.144297	0.00660538	0.177892	ENSCAFG00000008640.3	TUBA1B
26.7827	0.143825	0.0922742	0.723945	ENSCAFG00000009012.4	MTX3
1122.34	0.143701	0.0226997	0.360119	ENSCAFG00000007871.4	KCMF1
564.765	0.14367	0.0477984	0.53703	ENSCAFG00000031516.1	TIMM22
55.8832	0.143668	0.149512	0.847375	ENSCAFG00000017774.1	ARMCX5
473.258	0.14359	0.0633405	0.610931	ENSCAFG00000009383.3	VPS18
1843.92	0.143493	0.0214966	0.350345	ENSCAFG00000007547.3	DYNLRB1
36.8216	0.14325	0.126967	0.808358	ENSCAFG00000019161.3	GABRA3
657.252	0.143221	0.0486055	0.541072	ENSCAFG00000020392.3	RABGGTB
229.411	0.143138	0.116935	0.784706	ENSCAFG00000029102.1	MLX
135.46	0.142997	0.154501	0.856913	ENSCAFG00000019042.3	METTL22
2333.8	0.142891	0.00618959	0.170167	ENSCAFG00000031381.1	SARAF
1037.8	0.142838	0.0282536	0.410539	ENSCAFG00000007479.3	not annotated
1413.68	0.142765	0.0145513	0.284175	ENSCAFG00000010318.3	not annotated
451.715	0.142745	0.0792941	0.678676	ENSCAFG00000016050.4	AKAP8L
380.194	0.142608	0.101511	0.745711	ENSCAFG00000006979.4	MTUS1
768.195	0.142597	0.0380482	0.47695	ENSCAFG00000000642.3	NEU1
479.519	0.142547	0.0763879	0.667105	ENSCAFG00000014310.4	APEX2
638.179	0.142447	0.0623354	0.607057	ENSCAFG00000010157.3	BACE2
381.812	0.142271	0.0855329	0.699151	ENSCAFG00000015564.3	JKAMP
21.7996	0.142255	0.068773	0.633417	ENSCAFG00000014774.1	GPR160
31.5545	0.142212	0.115263	0.780228	ENSCAFG00000024474.1	not annotated
209.967	0.142098	0.143575	0.835093	ENSCAFG00000019513.4	MAPK8IP3
4903.62	0.142061	0.00101789	0.04603	ENSCAFG00000016797.3	PGD
369.213	0.142033	0.103003	0.748043	ENSCAFG00000006713.4	APLP1
66.261	0.142013	0.16027	0.866994	ENSCAFG00000004349.3	PHB
135.613	0.141918	0.156968	0.860997	ENSCAFG00000013559.2	PLEKHM3
99.681	0.141888	0.163605	0.872794	ENSCAFG00000029442.1	CTGF
1097.44	0.141836	0.0196318	0.330981	ENSCAFG00000017954.3	TNIP1
106.485	0.141828	0.161241	0.867193	ENSCAFG00000001458.3	TBC1D22B
196.344	0.141814	0.133977	0.818518	ENSCAFG00000017981.3	SCAMP5
150.535	0.141316	0.151375	0.850256	ENSCAFG00000007795.4	MED19
1123.79	0.14114	0.0237076	0.369185	ENSCAFG00000009698.3	not annotated
403.369	0.141048	0.0873999	0.706795	ENSCAFG00000015789.3	CEP170
331.11	0.141044	0.0935651	0.726694	ENSCAFG00000031128.1	B4GALT3
1371.64	0.141024	0.0262522	0.392054	ENSCAFG00000031992.1	SAR1B
5.43632	0.140809	0.00385044	0.126169	ENSCAFG00000013047.3	not annotated
19.707	0.140647	0.0651532	0.619766	ENSCAFG00000019177.3	SLC1A7
623.088	0.140545	0.0887252	0.712304	ENSCAFG00000005634.5	NFKBIB
196.581	0.14042	0.141233	0.8317	ENSCAFG00000015592.3	PCNX4
1664.3	0.140377	0.0195342	0.330883	ENSCAFG00000000671.3	SOD2
114.643	0.140303	0.164602	0.873395	ENSCAFG00000017671.2	QTRT1
502.643	0.140266	0.0804176	0.683788	ENSCAFG00000024148.2	HEXIM1
243.835	0.140056	0.124525	0.803738	ENSCAFG00000015788.4	B4GALNT3
101.784	0.139997	0.168232	0.877811	ENSCAFG00000017100.3	ADAM15
155.755	0.139956	0.153688	0.855072	ENSCAFG00000013419.3	not annotated
563.416	0.139912	0.083798	0.693502	ENSCAFG00000006498.3	TAF10
736.127	0.139838	0.0497574	0.545721	ENSCAFG00000011631.3	NGDN
172.425	0.139752	0.147585	0.844486	ENSCAFG00000003485.4	PNKP
299.083	0.13954	0.114356	0.779627	ENSCAFG00000018243.3	ABHD3
19.296	0.139533	0.0747142	0.659894	ENSCAFG00000029877.1	not annotated
118.789	0.139486	0.168479	0.87783	ENSCAFG00000001636.3	PPP1R16A
98.6318	0.139454	0.171182	0.878238	ENSCAFG00000016626.2	CCDC130
33.2049	0.139423	0.129361	0.815245	ENSCAFG00000013404.3	not annotated
14.2175	0.139353	0.0536072	0.5651	ENSCAFG00000011670.3	ALPK1
205.303	0.139305	0.144348	0.837063	ENSCAFG00000006657.4	ALKBH3
120.62	0.139302	0.16555	0.873935	ENSCAFG00000013198.3	FAM234B
589.424	0.139281	0.0734024	0.656102	ENSCAFG00000030547.1	C19orf43
174.049	0.139248	0.148538	0.845027	ENSCAFG00000015247.4	BLZF1
1029.62	0.139242	0.0271129	0.40101	ENSCAFG00000020105.4	AK1
110.515	0.139237	0.170876	0.878238	ENSCAFG00000011857.3	SLAMF9
248.214	0.139226	0.130247	0.816149	ENSCAFG00000008503.5	not annotated
441.063	0.138924	0.0813589	0.686233	ENSCAFG00000008969.3	KCTD9
173.529	0.138853	0.151949	0.851261	ENSCAFG00000015315.3	SLC27A1
620.758	0.138803	0.101107	0.743877	ENSCAFG00000012444.4	ALG3
1106.96	0.138786	0.04429	0.515155	ENSCAFG00000017055.3	KRTCAP2
251.093	0.138392	0.126295	0.807311	ENSCAFG00000007457.3	GPATCH1
3114.31	0.138105	0.00636439	0.173657	ENSCAFG00000009910.3	PEBP1
98.6587	0.137929	0.175512	0.886169	ENSCAFG00000015427.4	ZNF503
135.045	0.137877	0.166799	0.876854	ENSCAFG00000019368.3	C16orf59
254.419	0.137875	0.131624	0.818518	ENSCAFG00000014934.3	TTLL4
578.559	0.137802	0.0589128	0.59141	ENSCAFG00000009464.3	MARCH7
12.7689	0.137798	0.0493844	0.54473	ENSCAFG00000000561.4	MIOX
453.563	0.137744	0.0774697	0.671774	ENSCAFG00000015522.3	TEAD4
112.732	0.137645	0.176329	0.886872	ENSCAFG00000006699.3	CALCOCO1
634.415	0.13759	0.175442	0.88612	ENSCAFG00000030187.1	not annotated
549.354	0.137397	0.0666808	0.623543	ENSCAFG00000014765.3	CCDC56
350.331	0.137184	0.105563	0.755601	ENSCAFG00000015141.4	ANKZF1
143.732	0.136972	0.169354	0.878238	ENSCAFG00000031938.1	GEM
313.541	0.136906	0.113183	0.776813	ENSCAFG00000018430.3	not annotated
1425.91	0.136879	0.0234593	0.368944	ENSCAFG00000000259.5	OS9
2502.54	0.136779	0.0126941	0.262116	ENSCAFG00000023061.2	RANBP2
277.288	0.136698	0.122911	0.800438	ENSCAFG00000003858.3	GYS1
1728.72	0.136465	0.0494926	0.545481	ENSCAFG00000030662.1	not annotated
666.388	0.136452	0.059631	0.594508	ENSCAFG00000008481.3	VPS29
60.7721	0.136436	0.166962	0.876854	ENSCAFG00000006504.4	UPF3A
522.381	0.1364	0.0731102	0.655108	ENSCAFG00000007560.4	SREK1
148.762	0.136327	0.166439	0.876708	ENSCAFG00000004755.3	ETHE1
638.313	0.136278	0.0898792	0.715289	ENSCAFG00000001038.3	not annotated
1541.96	0.136141	0.0146892	0.285805	ENSCAFG00000025333.2	PTPN12
216.784	0.136117	0.145229	0.839229	ENSCAFG00000003079.4	FAM161A
34.1878	0.135909	0.133518	0.818518	ENSCAFG00000017135.5	APOBR
1069.05	0.135892	0.0306949	0.430474	ENSCAFG00000015836.3	SLC25A11
936.455	0.135703	0.0865979	0.704233	ENSCAFG00000013463.5	EHBP1L1
298.663	0.135701	0.12717	0.808751	ENSCAFG00000005332.3	NKTR
130.872	0.135367	0.176008	0.886872	ENSCAFG00000005470.4	RNF169
238.621	0.135366	0.142443	0.833769	ENSCAFG00000003584.4	IQUB
201.548	0.135344	0.150694	0.848113	ENSCAFG00000002017.3	FAM214B
254.475	0.135326	0.152127	0.851302	ENSCAFG00000008408.3	TPD52
102.636	0.135314	0.183064	0.894435	ENSCAFG00000016559.3	ZC4H2
63.502	0.135308	0.179358	0.886872	ENSCAFG00000024663.1	OXLD1
260.677	0.135027	0.12807	0.810496	ENSCAFG00000017399.3	COIL
478.896	0.134995	0.0856598	0.69974	ENSCAFG00000028827.1	UBE2V2
555.944	0.134975	0.0936362	0.726766	ENSCAFG00000031990.1	CBLL1
82.5083	0.134881	0.185539	0.896855	ENSCAFG00000013398.3	KLHL15
151.835	0.134763	0.168191	0.877811	ENSCAFG00000018337.4	ZNF830
64304.7	0.13473	0.175064	0.885863	ENSCAFG00000022730.1	COX3
185.779	0.134713	0.15549	0.857557	ENSCAFG00000019111.3	not annotated
182.127	0.134552	0.160488	0.867006	ENSCAFG00000011663.3	MECR
20.1852	0.134527	0.0962161	0.730096	ENSCAFG00000024648.2	LRRC43
325.175	0.134504	0.11074	0.769876	ENSCAFG00000015343.4	DCAF6
147.52	0.134502	0.178847	0.886872	ENSCAFG00000017139.3	not annotated
36.5864	0.13441	0.15244	0.851802	ENSCAFG00000009480.3	PKIG
129.701	0.134402	0.177855	0.886872	ENSCAFG00000007000.4	AKIP1
1337.96	0.134276	0.0310782	0.433363	ENSCAFG00000019808.3	TCF25
209.291	0.134273	0.151496	0.850391	ENSCAFG00000031298.1	ZKSCAN1
233.53	0.134145	0.142162	0.833769	ENSCAFG00000008670.3	PTK2B
194.742	0.13413	0.156979	0.860997	ENSCAFG00000014585.3	NUDT22
3498.74	0.134122	0.0077725	0.1952	ENSCAFG00000031025.1	DAZAP2
664.964	0.134021	0.0710758	0.646047	ENSCAFG00000012302.4	DPAGT1
409.068	0.13388	0.149455	0.847375	ENSCAFG00000018497.3	not annotated
30.003	0.133859	0.135321	0.819488	ENSCAFG00000012837.3	DUSP18
49.1658	0.13363	0.168233	0.877811	ENSCAFG00000029522.1	EPHX3
347.571	0.133493	0.11906	0.78969	ENSCAFG00000020111.2	FPGS
1276.97	0.133411	0.0460009	0.525234	ENSCAFG00000029313.1	CLDN1
394.847	0.133386	0.106379	0.757994	ENSCAFG00000028737.1	GEMIN8
1222.27	0.133304	0.0279817	0.407813	ENSCAFG00000004793.4	LRRFIP2
320.674	0.133185	0.118853	0.789239	ENSCAFG00000006359.4	DCUN1D2
30.9225	0.133037	0.13923	0.828306	ENSCAFG00000001532.2	ZDHHC21
702.023	0.133014	0.0675077	0.627364	ENSCAFG00000018183.3	NPC1
883.235	0.133013	0.0430902	0.507283	ENSCAFG00000013011.4	PDE8A
215.155	0.132958	0.153266	0.854062	ENSCAFG00000029426.1	NETO2
118.104	0.132852	0.187245	0.897525	ENSCAFG00000011235.3	ZNF184
293.611	0.132851	0.128125	0.810496	ENSCAFG00000015483.4	TBC1D25
1004.49	0.132832	0.0349461	0.45753	ENSCAFG00000016827.3	BCKDK
492.323	0.132808	0.0989552	0.737926	ENSCAFG00000007184.4	SKA3
394.325	0.132766	0.100793	0.743076	ENSCAFG00000020159.3	GLMN
148.886	0.132727	0.192748	0.902934	ENSCAFG00000024837.2	not annotated
44796.2	0.132646	0.190965	0.9006	ENSCAFG00000022735.1	MT-ND4
1136.01	0.132595	0.0288455	0.415798	ENSCAFG00000016586.3	SLTM
143.371	0.132525	0.183412	0.894435	ENSCAFG00000012291.3	NIPSNAP1
18.2164	0.132522	0.0922599	0.723945	ENSCAFG00000031759.1	NAPRT
8.40685	0.132516	0.0255933	0.385387	ENSCAFG00000008814.2	not annotated
1255.69	0.132495	0.0287029	0.414992	ENSCAFG00000014592.4	NBR1
286.329	0.132437	0.135975	0.820033	ENSCAFG00000014399.3	not annotated
270.66	0.132363	0.133671	0.818518	ENSCAFG00000019077.3	YIPF1
51.0771	0.1323	0.178264	0.886872	ENSCAFG00000012686.3	CCDC157
330.929	0.132265	0.121174	0.796414	ENSCAFG00000014216.3	MAP4K2
32.5491	0.132116	0.147651	0.844486	ENSCAFG00000012043.4	ADAL
774.17	0.132068	0.0584227	0.587927	ENSCAFG00000020160.3	VAC14
233.896	0.132064	0.148104	0.845027	ENSCAFG00000013859.4	GEMIN2
862.661	0.132019	0.051227	0.55287	ENSCAFG00000012855.3	RAB1B
1522.02	0.132004	0.0274003	0.403682	ENSCAFG00000005869.5	not annotated
48.0663	0.131721	0.179914	0.88801	ENSCAFG00000006086.4	PCDHGC5
209.702	0.131704	0.163265	0.872643	ENSCAFG00000029814.1	ZNF175
1484.28	0.131605	0.0416199	0.498889	ENSCAFG00000018870.4	HPRT1
391.043	0.13153	0.104397	0.752937	ENSCAFG00000002721.3	not annotated
899.729	0.131435	0.0594727	0.594154	ENSCAFG00000002352.3	CHMP2A
775.487	0.131379	0.055887	0.576382	ENSCAFG00000001428.3	PPIL1
40.2156	0.131338	0.167613	0.877389	ENSCAFG00000017147.4	ANGEL1
255.608	0.130962	0.151413	0.850256	ENSCAFG00000019481.3	SSNA1
182.596	0.130875	0.17242	0.880665	ENSCAFG00000005640.3	SGSH
188.364	0.130862	0.169133	0.878238	ENSCAFG00000005048.3	IFT172
154.995	0.130734	0.1836	0.894435	ENSCAFG00000011537.3	CLCN4
923.055	0.130582	0.0715676	0.648082	ENSCAFG00000013454.4	MOV10
1174.31	0.130558	0.0412616	0.496644	ENSCAFG00000006500.4	TCERG1
44.5121	0.130487	0.178812	0.886872	ENSCAFG00000000502.3	IFGGC1
249.195	0.130378	0.149743	0.847634	ENSCAFG00000003816.3	SMPD2
315.963	0.130239	0.134411	0.818518	ENSCAFG00000010064.3	CMBL
1239.52	0.130219	0.034158	0.454064	ENSCAFG00000019064.4	TMEM59
1687.78	0.130168	0.0205508	0.340154	ENSCAFG00000006941.3	CAT
6346.93	0.13013	0.0041051	0.128982	ENSCAFG00000011713.3	DDX5
1975.74	0.130063	0.0226808	0.360119	ENSCAFG00000012792.5	PES1
420.086	0.130051	0.10067	0.743076	ENSCAFG00000016630.3	PRR14
849.366	0.129923	0.0611043	0.599318	ENSCAFG00000011966.3	PSME2
533.541	0.129895	0.119737	0.792208	ENSCAFG00000011744.3	LAMB2
70.6748	0.129876	0.200982	0.913066	ENSCAFG00000019292.3	ZNF263
549.899	0.1296	0.07801	0.67219	ENSCAFG00000012603.3	IFT46
26.4248	0.129572	0.124776	0.804449	ENSCAFG00000032360.1	not annotated
831.119	0.12951	0.0607429	0.596667	ENSCAFG00000002933.3	POLD2
357.751	0.129381	0.149445	0.847375	ENSCAFG00000019654.4	WDR90
165.6	0.129356	0.187821	0.897525	ENSCAFG00000009605.3	PPM1K
3507.68	0.129233	0.0115296	0.248313	ENSCAFG00000005469.4	SUPT5H
193.774	0.129128	0.186752	0.897525	ENSCAFG00000017891.3	DEGS2
132.674	0.129081	0.200103	0.913066	ENSCAFG00000015126.4	SCYL3
34.4183	0.129076	0.165172	0.873935	ENSCAFG00000001424.4	PLA2G6
756.72	0.129017	0.0538646	0.565867	ENSCAFG00000014512.3	DDX49
218.118	0.12899	0.16951	0.878238	ENSCAFG00000012499.3	SCNM1
189.264	0.128895	0.184024	0.894435	ENSCAFG00000020108.4	SLC44A3
232.163	0.12887	0.167165	0.876967	ENSCAFG00000015761.3	SPAG7
1021.39	0.128855	0.0512136	0.55287	ENSCAFG00000004882.4	not annotated
8304.05	0.12874	0.141845	0.832938	ENSCAFG00000020136.4	RPL12
285.608	0.128715	0.143281	0.835093	ENSCAFG00000014595.3	PYGL
1074.01	0.128711	0.0460511	0.525234	ENSCAFG00000003475.3	AKT1S1
151.732	0.128706	0.194052	0.905453	ENSCAFG00000011657.3	EAF2
915.969	0.128563	0.0597466	0.594844	ENSCAFG00000017406.3	CHM
192.824	0.128449	0.175269	0.885863	ENSCAFG00000012207.3	SLC9A1
135.6	0.128317	0.198161	0.910645	ENSCAFG00000015012.3	ZNF394
6117.93	0.128154	0.00398932	0.128086	ENSCAFG00000001293.3	HSPA9
401.365	0.127985	0.113318	0.777375	ENSCAFG00000017059.4	HIRIP3
97.2827	0.127935	0.2084	0.91746	ENSCAFG00000016293.4	FAM193B
679.769	0.12793	0.0966814	0.731714	ENSCAFG00000009431.3	E2F8
800.909	0.127901	0.0640194	0.612594	ENSCAFG00000008085.4	ERGIC3
539.935	0.127882	0.0829964	0.69238	ENSCAFG00000010590.3	NPRL2
14.6535	0.127877	0.078027	0.67219	ENSCAFG00000015477.3	not annotated
3166.03	0.127639	0.0125146	0.261089	ENSCAFG00000001944.3	TXNRD1
977.171	0.127625	0.0458959	0.524586	ENSCAFG00000012041.4	not annotated
1049.31	0.127615	0.0638365	0.612054	ENSCAFG00000000314.3	not annotated
745.867	0.127546	0.0743297	0.659115	ENSCAFG00000013405.3	RHBDD2
1355.45	0.127447	0.0320547	0.439383	ENSCAFG00000018765.4	DOCK7
243.518	0.127436	0.159213	0.865832	ENSCAFG00000005216.3	ULK4
912.813	0.127432	0.0585195	0.588275	ENSCAFG00000005155.3	MFSD11
26.3867	0.127346	0.134444	0.818518	ENSCAFG00000008801.3	CCDC65
86.6293	0.12734	0.209535	0.919382	ENSCAFG00000004413.3	ARL5B
91.1523	0.127125	0.211724	0.919414	ENSCAFG00000015803.4	SDCCAG8
247.423	0.127067	0.171149	0.878238	ENSCAFG00000010791.4	not annotated
1561.2	0.127053	0.0236069	0.369185	ENSCAFG00000009771.4	TTC3
451.803	0.127051	0.134498	0.818518	ENSCAFG00000001390.2	RMI1
2587.03	0.127035	0.0273449	0.403393	ENSCAFG00000004201.2	SLC1A5
335.277	0.127026	0.142298	0.833769	ENSCAFG00000014222.4	IFT80
500.562	0.126996	0.0977032	0.73355	ENSCAFG00000008315.5	FNBP4
1321.79	0.126658	0.0628309	0.609295	ENSCAFG00000001968.3	not annotated
136.672	0.126541	0.21	0.919414	ENSCAFG00000019615.4	ZBTB48
1809.6	0.126519	0.188919	0.898247	ENSCAFG00000018405.3	FST
109.605	0.126436	0.210838	0.919414	ENSCAFG00000000267.2	TNFAIP3
565.79	0.126435	0.0991876	0.738741	ENSCAFG00000010684.3	LINS1
173.15	0.126341	0.193522	0.904141	ENSCAFG00000004308.3	TRIM13
1285.88	0.126121	0.0375422	0.473057	ENSCAFG00000002440.3	not annotated
15852.5	0.125842	0.00166662	0.0685346	ENSCAFG00000009795.4	ATP1A1
4851.73	0.125548	0.0114724	0.247449	ENSCAFG00000016311.5	HUWE1
373.508	0.125527	0.125674	0.806137	ENSCAFG00000016620.3	SYNJ2BP
56.6183	0.125525	0.205969	0.91746	ENSCAFG00000032738.1	SEC61A2
9.31889	0.1255	0.0391689	0.484314	ENSCAFG00000031839.1	not annotated
511.585	0.12529	0.0997021	0.739946	ENSCAFG00000019483.3	TMEM210
332.371	0.125193	0.145205	0.839229	ENSCAFG00000017434.3	TMEM205
183.812	0.125169	0.192377	0.902276	ENSCAFG00000006559.3	ITPRIPL1
7177.81	0.125132	0.00985101	0.224496	ENSCAFG00000015266.4	MYBBP1A
533.959	0.125039	0.120576	0.794142	ENSCAFG00000020278.2	not annotated
1306.25	0.124997	0.0642378	0.613875	ENSCAFG00000013331.3	SRP54
488.357	0.124957	0.102985	0.748043	ENSCAFG00000018629.3	WSB1
846.765	0.124927	0.0565566	0.578967	ENSCAFG00000006518.4	DCTN6
57.0177	0.124747	0.206792	0.91746	ENSCAFG00000014827.4	EZH1
359.765	0.124686	0.140575	0.830831	ENSCAFG00000020062.3	DPYD
8622.87	0.124547	0.00712066	0.185508	ENSCAFG00000017655.3	not annotated
268.27	0.124537	0.175968	0.886872	ENSCAFG00000001853.4	not annotated
1007.48	0.12448	0.051824	0.556889	ENSCAFG00000000274.2	HEBP2
56.7588	0.124425	0.207376	0.91746	ENSCAFG00000012493.3	PFKFB4
16770.8	0.124415	0.0397971	0.487918	ENSCAFG00000032596.1	not annotated
411.171	0.124384	0.122974	0.800487	ENSCAFG00000007522.3	KDM3A
144.987	0.124171	0.211178	0.919414	ENSCAFG00000018659.3	IFT20
369.48	0.12413	0.133898	0.818518	ENSCAFG00000010225.4	PHKB
709.175	0.124026	0.0891679	0.714327	ENSCAFG00000002106.3	not annotated
207.624	0.12397	0.192551	0.902509	ENSCAFG00000008016.3	UQCC1
16.8486	0.123716	0.0933678	0.726328	ENSCAFG00000016633.3	HEPH
242.136	0.123632	0.174126	0.88456	ENSCAFG00000030329.1	not annotated
239.015	0.123626	0.171924	0.879059	ENSCAFG00000013930.4	NECAP1
124.131	0.123436	0.219591	0.930409	ENSCAFG00000024289.3	ZFP28
6432.87	0.123359	0.172946	0.881804	ENSCAFG00000028955.1	RPL23
44.0014	0.123307	0.198841	0.911035	ENSCAFG00000009913.3	ADCY7
223.304	0.123147	0.185507	0.896855	ENSCAFG00000020324.4	NFATC3
109.271	0.123069	0.223463	0.934881	ENSCAFG00000007476.4	HCFC2
326.833	0.122969	0.160786	0.867134	ENSCAFG00000019813.3	FANCA
131.007	0.12294	0.224461	0.934881	ENSCAFG00000007079.3	not annotated
505.106	0.122886	0.102229	0.747094	ENSCAFG00000006534.3	VPS16
334.457	0.122823	0.144904	0.838017	ENSCAFG00000016969.3	CLK2
3024.71	0.122806	0.0157549	0.295989	ENSCAFG00000015686.4	not annotated
281.353	0.12276	0.188722	0.898247	ENSCAFG00000001546.3	MROH1
1476.29	0.12269	0.0294292	0.420467	ENSCAFG00000007973.3	U2SURP
8.67164	0.122651	0.0348346	0.45753	ENSCAFG00000031062.1	not annotated
19.4523	0.122612	0.121277	0.796414	ENSCAFG00000005825.4	APBB3
1325.35	0.122605	0.0582589	0.58769	ENSCAFG00000014153.4	ATP13A1
143.195	0.122601	0.218081	0.928249	ENSCAFG00000006336.3	FUT10
98.1899	0.122571	0.228338	0.936619	ENSCAFG00000019495.3	SPSB3
33.7086	0.122543	0.171534	0.878238	ENSCAFG00000029494.1	CEND1
20.0359	0.122504	0.113623	0.777997	ENSCAFG00000023536.3	not annotated
85.8214	0.122503	0.229318	0.937158	ENSCAFG00000016599.3	UBIAD1
1416.65	0.122494	0.0381335	0.477607	ENSCAFG00000008308.3	NFS1
1805.6	0.122476	0.0283253	0.411171	ENSCAFG00000014586.3	USP5
550.109	0.122382	0.0956986	0.730096	ENSCAFG00000009881.3	ALAS1
616.309	0.122178	0.0886179	0.711886	ENSCAFG00000011439.5	ARID4B
35.6358	0.122169	0.187105	0.897525	ENSCAFG00000002549.4	CCDC30
812.369	0.122149	0.0713896	0.647769	ENSCAFG00000005746.4	NAV3
3173.52	0.122116	0.0118686	0.252081	ENSCAFG00000012528.3	PSMA7
442.092	0.12197	0.12448	0.803738	ENSCAFG00000011057.4	TRAIP
1138.74	0.121938	0.0490386	0.542151	ENSCAFG00000015832.3	SDHB
85.4054	0.121928	0.231468	0.938385	ENSCAFG00000028630.2	TRIM7
349.443	0.121885	0.153944	0.855862	ENSCAFG00000004205.4	not annotated
342.493	0.121842	0.15529	0.85736	ENSCAFG00000017757.3	PPM1D
286.121	0.121751	0.183253	0.894435	ENSCAFG00000019647.4	RHOT2
714.554	0.121714	0.0790889	0.677318	ENSCAFG00000014105.3	SMARCB1
307.032	0.1216	0.159181	0.865832	ENSCAFG00000012460.4	SMYD2
349.785	0.121573	0.145804	0.840305	ENSCAFG00000007576.3	FAIM
426.938	0.121478	0.133331	0.818518	ENSCAFG00000017922.3	UBL7
211.66	0.12146	0.20281	0.91542	ENSCAFG00000005251.4	RALGAPA2
1616.34	0.121414	0.0325717	0.442725	ENSCAFG00000010047.4	MARCH6
14372.1	0.121397	0.0175858	0.314379	ENSCAFG00000011037.4	NCL
296.629	0.121366	0.158823	0.865246	ENSCAFG00000009603.3	SLC35B3
382.497	0.121344	0.178574	0.886872	ENSCAFG00000005151.3	BRK1
108.971	0.121267	0.230632	0.938098	ENSCAFG00000008747.3	DGUOK
169.427	0.121169	0.226182	0.934881	ENSCAFG00000019511.3	not annotated
928.276	0.121126	0.063925	0.612094	ENSCAFG00000028956.1	SAP30BP
344.877	0.121073	0.158851	0.865246	ENSCAFG00000011206.3	NHLRC2
174.223	0.120993	0.2083	0.91746	ENSCAFG00000000990.4	TCF7
58.321	0.120944	0.224431	0.934881	ENSCAFG00000007663.4	GLYAT
140.311	0.120922	0.225653	0.934881	ENSCAFG00000020142.3	GARNL3
10.5752	0.120857	0.0631561	0.610775	ENSCAFG00000004761.4	LYPD3
198.061	0.120852	0.211659	0.919414	ENSCAFG00000016103.3	AP5Z1
1008.47	0.120805	0.055907	0.576382	ENSCAFG00000024320.3	FXYD5
1326.07	0.120703	0.0456883	0.522989	ENSCAFG00000011846.3	QARS
1097.08	0.120702	0.0605538	0.596667	ENSCAFG00000010508.4	NDUFV3
91.8326	0.120682	0.236275	0.938385	ENSCAFG00000013920.3	ABL2
44.0096	0.120628	0.211001	0.919414	ENSCAFG00000002165.3	PKHD1
249.203	0.120504	0.185647	0.896855	ENSCAFG00000017293.3	CEP128
56.8752	0.120392	0.214699	0.924254	ENSCAFG00000029101.1	NOG
173.627	0.120267	0.210769	0.919414	ENSCAFG00000005749.3	HBEGF
195.678	0.120199	0.20678	0.91746	ENSCAFG00000000017.3	ZNF236
1213.76	0.120141	0.0511082	0.55287	ENSCAFG00000007581.3	PATL1
1259.67	0.120064	0.0403832	0.490492	ENSCAFG00000012400.4	ATE1
165.609	0.119968	0.22698	0.935171	ENSCAFG00000008363.3	P2RX4
2668.23	0.119923	0.0221137	0.355879	ENSCAFG00000014027.3	LANCL1
132.924	0.119848	0.232765	0.938385	ENSCAFG00000005340.3	SERTAD3
272.061	0.119713	0.183541	0.894435	ENSCAFG00000005327.3	TGDS
416.685	0.119693	0.148561	0.845027	ENSCAFG00000000713.3	not annotated
385.427	0.119688	0.146787	0.842912	ENSCAFG00000025389.2	not annotated
62.4579	0.119669	0.235526	0.938385	ENSCAFG00000029434.1	TIMM10B
125.501	0.119652	0.236067	0.938385	ENSCAFG00000010682.4	not annotated
196.712	0.119604	0.206309	0.91746	ENSCAFG00000005638.3	SIRT2
434.394	0.119542	0.160616	0.867134	ENSCAFG00000013294.3	SKA1
2709.68	0.119538	0.0353759	0.46014	ENSCAFG00000000953.4	CYB5R3
543.712	0.119484	0.133609	0.818518	ENSCAFG00000032495.1	SF3B5
126.986	0.11944	0.2361	0.938385	ENSCAFG00000010164.5	PRDM10
69.1602	0.119412	0.237402	0.938385	ENSCAFG00000014045.4	LRRC20
513.013	0.119256	0.138588	0.826606	ENSCAFG00000018090.3	AMMECR1
139.238	0.119252	0.23039	0.938098	ENSCAFG00000001286.4	FANCC
791.24	0.119109	0.0785972	0.6747	ENSCAFG00000010646.4	RRP1
166.151	0.119048	0.224818	0.934881	ENSCAFG00000010945.4	not annotated
469.2	0.119003	0.123287	0.800731	ENSCAFG00000031832.1	CCDC115
577.081	0.118996	0.103381	0.748097	ENSCAFG00000009492.3	INO80
94.4401	0.118948	0.242067	0.938385	ENSCAFG00000013888.3	not annotated
234.743	0.118887	0.192445	0.902302	ENSCAFG00000017587.5	PRR11
618.553	0.118862	0.113459	0.777606	ENSCAFG00000002545.3	LMBRD1
183.487	0.118846	0.214183	0.923396	ENSCAFG00000017127.3	not annotated
74.8155	0.118778	0.241997	0.938385	ENSCAFG00000010794.2	SPATA17
47.2804	0.118686	0.223921	0.934881	ENSCAFG00000005874.4	MAP4K1
87.7848	0.118648	0.242902	0.938385	ENSCAFG00000032117.1	POLR2K
832.315	0.118615	0.0822975	0.690937	ENSCAFG00000031126.1	HSPA13
44.8348	0.118607	0.223557	0.934881	ENSCAFG00000018556.3	WDR78
340.872	0.118474	0.157356	0.86163	ENSCAFG00000002552.4	INVS
152.427	0.118423	0.234079	0.938385	ENSCAFG00000009463.3	FTO
1015.07	0.118408	0.0539275	0.566024	ENSCAFG00000007219.4	ASXL1
60.8147	0.118325	0.236316	0.938385	ENSCAFG00000007060.3	SDR16C5
622.018	0.11832	0.101919	0.746823	ENSCAFG00000004057.4	SRPK2
162.282	0.118291	0.223064	0.934881	ENSCAFG00000014991.3	not annotated
236.08	0.118262	0.196659	0.909726	ENSCAFG00000017031.3	MRPL27
897.128	0.118259	0.0828585	0.69238	ENSCAFG00000014617.4	ECD
98.095	0.118178	0.245006	0.938385	ENSCAFG00000012999.4	PPIP5K1
213.638	0.118141	0.231281	0.938385	ENSCAFG00000005404.3	TEP1
380.935	0.118087	0.157002	0.860997	ENSCAFG00000001126.4	KLHL3
54.619	0.117945	0.236305	0.938385	ENSCAFG00000023394.2	not annotated
355.503	0.117941	0.158532	0.86448	ENSCAFG00000016787.4	STX4
133.531	0.117915	0.236452	0.938385	ENSCAFG00000004316.4	GSAP
191.072	0.117805	0.226044	0.934881	ENSCAFG00000010988.4	C21orf2
31.7202	0.117795	0.19298	0.902934	ENSCAFG00000010258.3	SIRT4
671.143	0.117777	0.105057	0.754207	ENSCAFG00000012912.3	DHX32
946.243	0.117677	0.0688137	0.633417	ENSCAFG00000009130.3	MMS19
260.826	0.117662	0.20569	0.91746	ENSCAFG00000006302.3	TTI2
1011.27	0.117588	0.0676846	0.627574	ENSCAFG00000018297.5	XAB2
128.285	0.117538	0.245015	0.938385	ENSCAFG00000006505.4	SIGIRR
259.737	0.117414	0.189863	0.9006	ENSCAFG00000005788.3	LAMTOR1
262.544	0.117403	0.191822	0.901384	ENSCAFG00000016353.3	MPP5
4305.79	0.117385	0.0186444	0.32436	ENSCAFG00000012676.3	not annotated
310.45	0.117368	0.174546	0.885292	ENSCAFG00000009345.3	ZFYVE19
880.314	0.117244	0.0927297	0.724991	ENSCAFG00000031896.1	EIF1AD
18.951	0.117179	0.135133	0.819081	ENSCAFG00000017556.4	TEX14
680.653	0.117038	0.114398	0.779627	ENSCAFG00000007783.4	XRN1
661.593	0.117025	0.102104	0.747094	ENSCAFG00000002868.3	PTPN3
277.951	0.116967	0.185625	0.896855	ENSCAFG00000016305.4	GPHN
342.967	0.116964	0.163489	0.872794	ENSCAFG00000017178.4	POMT2
339.593	0.116906	0.163002	0.87248	ENSCAFG00000018191.3	C18orf8
560.1	0.116898	0.13514	0.819081	ENSCAFG00000010114.3	CIT
340.212	0.116877	0.176613	0.886872	ENSCAFG00000004813.4	LIPE
24.7289	0.116865	0.16985	0.878238	ENSCAFG00000000497.3	not annotated
578.54	0.116816	0.134964	0.819037	ENSCAFG00000000823.3	not annotated
33.2269	0.116812	0.20103	0.913066	ENSCAFG00000020024.3	DYNLRB2
30.3092	0.116701	0.198952	0.911035	ENSCAFG00000008335.1	not annotated
172.587	0.116695	0.225534	0.934881	ENSCAFG00000009776.2	ZSWIM1
249.166	0.116656	0.197867	0.910645	ENSCAFG00000005039.3	EXOG
576.201	0.116615	0.120717	0.794377	ENSCAFG00000013606.3	SPG11
2694.32	0.116597	0.246293	0.938385	ENSCAFG00000016065.2	not annotated
1625.78	0.116445	0.0745271	0.659656	ENSCAFG00000004876.4	NUB1
582.276	0.116407	0.12054	0.794142	ENSCAFG00000012899.3	KLC2
713.57	0.116319	0.0973123	0.732605	ENSCAFG00000003143.4	AVL9
2417.66	0.116291	0.0334846	0.449225	ENSCAFG00000016455.3	GNL3L
330.681	0.116261	0.170894	0.878238	ENSCAFG00000006462.3	UBXN8
418.355	0.116167	0.151736	0.850796	ENSCAFG00000018612.4	CARD6
843.358	0.1161	0.106076	0.757775	ENSCAFG00000001176.3	MRPL55
168.401	0.115957	0.232584	0.938385	ENSCAFG00000017396.4	KIAA0556
194.369	0.115885	0.229122	0.936989	ENSCAFG00000015551.3	HAUS8
7572.21	0.115879	0.183241	0.894435	ENSCAFG00000004871.4	RPL32
118.581	0.115873	0.253555	0.938385	ENSCAFG00000004692.4	DCLRE1C
142.022	0.115834	0.244842	0.938385	ENSCAFG00000018702.3	EFCAB7
187.115	0.115634	0.225165	0.934881	ENSCAFG00000012330.2	TMEM206
369.289	0.115626	0.163124	0.87248	ENSCAFG00000006241.3	RNF14
145.417	0.115594	0.245107	0.938385	ENSCAFG00000001605.3	TOMM6
161.995	0.115577	0.234293	0.938385	ENSCAFG00000016904.4	KIAA0907
254.148	0.115548	0.209578	0.919382	ENSCAFG00000016665.3	GTF2A2
617.433	0.115505	0.11369	0.778029	ENSCAFG00000009822.3	HTATIP2
7511.22	0.115485	0.0423093	0.504238	ENSCAFG00000015901.3	FTH1
562.279	0.115444	0.14475	0.837462	ENSCAFG00000029439.1	TMA7
1342.7	0.115333	0.0670618	0.625623	ENSCAFG00000024922.2	ATP5J
260.885	0.115263	0.207816	0.91746	ENSCAFG00000009230.3	CMSS1
1202.25	0.115206	0.103984	0.750959	ENSCAFG00000007584.3	PTCD3
474.949	0.11513	0.142121	0.833769	ENSCAFG00000012867.3	not annotated
116.834	0.115117	0.25347	0.938385	ENSCAFG00000010698.3	not annotated
59.6853	0.115089	0.24915	0.938385	ENSCAFG00000007860.3	CSRNP2
131.436	0.115055	0.249027	0.938385	ENSCAFG00000005527.3	P4HA3
2740.92	0.114981	0.0190799	0.328611	ENSCAFG00000014638.3	not annotated
1014.31	0.114937	0.0931389	0.726328	ENSCAFG00000019189.3	BGN
56.3671	0.114911	0.244814	0.938385	ENSCAFG00000016720.4	STARD8
1098.25	0.114896	0.0657082	0.621916	ENSCAFG00000017637.4	C18orf25
115.623	0.114892	0.25729	0.938385	ENSCAFG00000005641.3	RAB2B
135.345	0.114856	0.253344	0.938385	ENSCAFG00000002031.3	SCFD2
688.675	0.114788	0.256161	0.938385	ENSCAFG00000012219.4	GAS2L1
446.145	0.114617	0.156843	0.860997	ENSCAFG00000010811.3	LRRC28
367.033	0.114613	0.167094	0.876913	ENSCAFG00000010086.3	not annotated
804.968	0.114459	0.0829577	0.69238	ENSCAFG00000019586.3	FAM50A
1070.13	0.114438	0.073282	0.655833	ENSCAFG00000011908.5	not annotated
58.8434	0.114329	0.25118	0.938385	ENSCAFG00000024839.3	KIF21B
273.549	0.114315	0.220625	0.931194	ENSCAFG00000001669.3	ARHGAP39
171.089	0.114304	0.245855	0.938385	ENSCAFG00000009789.5	YAF2
670.682	0.114295	0.0998594	0.740705	ENSCAFG00000016638.3	TSPAN17
645.26	0.11423	0.125238	0.804702	ENSCAFG00000007604.3	OSBP
56.8866	0.114213	0.243671	0.938385	ENSCAFG00000003980.2	MAP3K8
329.203	0.114206	0.187376	0.897525	ENSCAFG00000012746.3	DEDD
238.38	0.114136	0.233261	0.938385	ENSCAFG00000010563.3	GRB14
217.729	0.114104	0.218096	0.928249	ENSCAFG00000001908.3	MTERF1
395.175	0.114102	0.166853	0.876854	ENSCAFG00000003161.3	BBS9
1102.02	0.114043	0.0592068	0.592722	ENSCAFG00000003539.3	CLSPN
53.6825	0.114022	0.251587	0.938385	ENSCAFG00000017105.3	PIF1
269.052	0.113974	0.197785	0.910645	ENSCAFG00000004155.3	COMMD3
348.276	0.113846	0.177372	0.886872	ENSCAFG00000001049.4	PMM1
712.774	0.113783	0.113168	0.776813	ENSCAFG00000004260.3	not annotated
1224.44	0.113743	0.0897724	0.714831	ENSCAFG00000000487.4	not annotated
13555.3	0.113727	0.0118325	0.252081	ENSCAFG00000002585.3	RPL28
896.098	0.113595	0.0900073	0.715916	ENSCAFG00000009472.3	PTDSS1
57.9134	0.113593	0.248162	0.938385	ENSCAFG00000004331.3	PIK3R3
7236.41	0.113575	0.0296865	0.421653	ENSCAFG00000009601.3	not annotated
1999.48	0.113472	0.0340693	0.454064	ENSCAFG00000009043.4	RRP12
2034.01	0.113457	0.0537771	0.565867	ENSCAFG00000010674.4	EIF3I
560.19	0.113445	0.127927	0.810496	ENSCAFG00000023441.3	not annotated
331.928	0.11338	0.180115	0.888682	ENSCAFG00000018075.3	TRAF3
65.2425	0.113254	0.260798	0.938385	ENSCAFG00000012931.3	KCNQ2
7.85116	0.113251	0.0474576	0.53554	ENSCAFG00000001849.3	TRPM3
185.558	0.113148	0.252924	0.938385	ENSCAFG00000011629.3	CLCF1
400.458	0.113143	0.17155	0.878238	ENSCAFG00000002276.4	ELOVL5
226.412	0.113116	0.22684	0.934942	ENSCAFG00000031502.1	not annotated
329.629	0.112995	0.191344	0.901384	ENSCAFG00000016583.3	MAD2L2
67.8604	0.112972	0.262842	0.938385	ENSCAFG00000029288.1	ZNF234
36.6924	0.112949	0.222815	0.934881	ENSCAFG00000012958.3	HEXDC
840.338	0.112929	0.0841029	0.693658	ENSCAFG00000013710.5	DNA2
68.4624	0.112927	0.262587	0.938385	ENSCAFG00000002020.3	ENPP4
96.7776	0.112839	0.267416	0.938385	ENSCAFG00000029287.1	GLI4
15.5181	0.112778	0.124128	0.803738	ENSCAFG00000017608.3	not annotated
67.9486	0.11274	0.265375	0.938385	ENSCAFG00000004423.2	TCAIM
1403.12	0.112459	0.0575059	0.583338	ENSCAFG00000029013.1	not annotated
669.82	0.112446	0.109368	0.767406	ENSCAFG00000011922.3	KPNA1
502.14	0.112444	0.136466	0.820757	ENSCAFG00000011687.3	ANKRD13D
641.141	0.112443	0.125284	0.804702	ENSCAFG00000011664.3	not annotated
2466.42	0.112442	0.0276116	0.404839	ENSCAFG00000007662.3	ACSL1
817.606	0.112389	0.111837	0.774367	ENSCAFG00000001344.3	NAA35
784.585	0.112371	0.107007	0.761116	ENSCAFG00000010706.4	MXI1
243.513	0.112353	0.212623	0.9205	ENSCAFG00000004174.4	SPAG6
45.4969	0.112323	0.244795	0.938385	ENSCAFG00000000562.4	not annotated
708.642	0.112232	0.119878	0.792418	ENSCAFG00000003608.4	CNTRL
232.471	0.112188	0.224776	0.934881	ENSCAFG00000000905.4	KPNA5
475.383	0.112185	0.160366	0.866994	ENSCAFG00000013684.3	PIKFYVE
624.34	0.112014	0.12251	0.800084	ENSCAFG00000005043.4	EXOC7
378.82	0.111886	0.172851	0.881804	ENSCAFG00000017590.3	SMG8
235.938	0.111738	0.226216	0.934881	ENSCAFG00000011929.3	CLK1
224.424	0.111737	0.232922	0.938385	ENSCAFG00000016561.4	CWC25
237.404	0.111586	0.218112	0.928249	ENSCAFG00000017728.3	CDR2
206.402	0.111573	0.235764	0.938385	ENSCAFG00000017433.4	GATAD2B
363.93	0.111451	0.184975	0.896828	ENSCAFG00000010199.3	NFRKB
494.968	0.111401	0.146739	0.842912	ENSCAFG00000009041.4	SYNJ1
2048.07	0.111366	0.0573878	0.583338	ENSCAFG00000016076.4	IL17RA
46.4374	0.111324	0.246917	0.938385	ENSCAFG00000019367.4	ITGAE
354.198	0.111309	0.189931	0.9006	ENSCAFG00000005549.4	C2CD3
14.794	0.111199	0.119443	0.790985	ENSCAFG00000005942.2	CHTOP
852.34	0.111077	0.0932276	0.726328	ENSCAFG00000006193.3	not annotated
672.251	0.111072	0.111502	0.77369	ENSCAFG00000007831.4	TFCP2
188.732	0.111032	0.243963	0.938385	ENSCAFG00000003155.4	ZNF692
2448.32	0.110939	0.0289672	0.416325	ENSCAFG00000007564.3	IMMT
105.805	0.110906	0.274002	0.938385	ENSCAFG00000016541.3	ZNF346
99634.1	0.110775	0.276868	0.938385	ENSCAFG00000022729.1	ATP6
1885.7	0.110756	0.0397231	0.487422	ENSCAFG00000012766.3	UBE4A
121.616	0.110749	0.269063	0.938385	ENSCAFG00000012072.3	SEC22A
1149.77	0.110738	0.0757402	0.664317	ENSCAFG00000017257.3	MAN2B1
881.33	0.110646	0.083342	0.692877	ENSCAFG00000006143.2	TUBGCP3
175.857	0.110567	0.249243	0.938385	ENSCAFG00000020134.4	LRSAM1
16.7634	0.110528	0.134569	0.818518	ENSCAFG00000014025.3	not annotated
1903.56	0.110521	0.0404125	0.490492	ENSCAFG00000007248.4	not annotated
483.849	0.110517	0.160438	0.867006	ENSCAFG00000001848.3	NFX1
254.23	0.110483	0.257619	0.938385	ENSCAFG00000012269.4	C2CD2L
1677.96	0.110434	0.0544114	0.569808	ENSCAFG00000030478.2	ABCF1
918.342	0.110408	0.130017	0.816073	ENSCAFG00000010234.3	ITFG1
331.137	0.110393	0.194723	0.906832	ENSCAFG00000018000.4	not annotated
685.285	0.110391	0.136091	0.82005	ENSCAFG00000001868.4	YIPF3
354.155	0.11039	0.196564	0.909726	ENSCAFG00000024531.2	TGOLN2
3482.97	0.110341	0.0155204	0.294117	ENSCAFG00000009797.4	not annotated
263.802	0.110266	0.235975	0.938385	ENSCAFG00000017843.3	ZNF18
1831.02	0.110197	0.0429611	0.507283	ENSCAFG00000007153.4	RAB2A
274.995	0.11009	0.21217	0.91991	ENSCAFG00000002516.3	C1orf50
184.887	0.110085	0.251128	0.938385	ENSCAFG00000013254.4	GPR155
57.1176	0.110053	0.27093	0.938385	ENSCAFG00000010664.3	ANO1
3548.4	0.110052	0.0187618	0.325041	ENSCAFG00000019301.4	CLUH
201.724	0.109975	0.247264	0.938385	ENSCAFG00000000416.3	C6orf136
2493.36	0.109946	0.0565407	0.578967	ENSCAFG00000004894.3	RHEB
10.7768	0.109909	0.0885044	0.711762	ENSCAFG00000023177.2	RNF223
289.263	0.109892	0.213093	0.921711	ENSCAFG00000013999.3	C11orf57
809.451	0.109794	0.096105	0.730096	ENSCAFG00000008652.3	SHROOM3
72.277	0.10974	0.278423	0.938385	ENSCAFG00000010673.4	HECW2
150.091	0.109658	0.267728	0.938385	ENSCAFG00000008664.3	PLEKHA7
224.025	0.109637	0.235731	0.938385	ENSCAFG00000011784.4	ERN1
121.572	0.109622	0.275105	0.938385	ENSCAFG00000008748.3	MANBAL
282.941	0.109562	0.220054	0.930791	ENSCAFG00000011550.4	PFKFB2
285.707	0.109533	0.21149	0.919414	ENSCAFG00000014291.3	MAU2
207.631	0.109443	0.239226	0.938385	ENSCAFG00000012076.2	SLC25A20
67.429	0.109434	0.279078	0.938385	ENSCAFG00000016450.3	RAB24
1222.98	0.109313	0.0686189	0.632874	ENSCAFG00000006219.4	SIGLEC1
495.422	0.109299	0.150529	0.848113	ENSCAFG00000003530.3	not annotated
718.497	0.109276	0.107209	0.761153	ENSCAFG00000006082.4	CARS2
244.182	0.109251	0.233203	0.938385	ENSCAFG00000023869.2	ZNF205
1565.13	0.109245	0.125127	0.804702	ENSCAFG00000006913.3	not annotated
677.359	0.109143	0.144575	0.837452	ENSCAFG00000009819.4	CTSA
841.859	0.109002	0.103065	0.748043	ENSCAFG00000011308.4	MFN1
4110.27	0.108957	0.0312291	0.433741	ENSCAFG00000004905.3	not annotated
1013.37	0.108898	0.0968356	0.732128	ENSCAFG00000006340.3	SOS1
105.935	0.108869	0.283477	0.938385	ENSCAFG00000016491.1	MAFK
145.985	0.108833	0.272148	0.938385	ENSCAFG00000006095.3	ANKRD10
603.95	0.108804	0.136363	0.820757	ENSCAFG00000019476.3	NDUFB10
52.6744	0.108679	0.270968	0.938385	ENSCAFG00000010284.3	GPLD1
739.628	0.108656	0.140799	0.831169	ENSCAFG00000015223.3	DNAJB2
2453.2	0.108635	0.0668027	0.623606	ENSCAFG00000003711.4	SNRNP70
235.253	0.108583	0.247217	0.938385	ENSCAFG00000023738.2	GDPGP1
1064.58	0.108574	0.0825045	0.692275	ENSCAFG00000004408.3	CAB39L
68.7729	0.108442	0.283671	0.938385	ENSCAFG00000025406.2	not annotated
291.676	0.10842	0.212858	0.920969	ENSCAFG00000007452.4	DDX55
547.24	0.108391	0.140335	0.830113	ENSCAFG00000011231.4	LYST
3873.84	0.108345	0.0221707	0.356007	ENSCAFG00000013515.3	not annotated
81.8583	0.108291	0.286957	0.938385	ENSCAFG00000024291.1	not annotated
398.063	0.108212	0.176931	0.886872	ENSCAFG00000018525.3	DHRS7B
434.309	0.108163	0.178036	0.886872	ENSCAFG00000002671.3	SP4
408.416	0.108151	0.190056	0.9006	ENSCAFG00000000982.3	NDUFA6
448.145	0.108127	0.182627	0.894435	ENSCAFG00000015991.3	LIAS
152.864	0.108014	0.272565	0.938385	ENSCAFG00000004782.4	not annotated
753.19	0.107913	0.121697	0.797414	ENSCAFG00000013667.3	ARHGEF10
1301.41	0.107861	0.0715522	0.648082	ENSCAFG00000020066.4	TERF2IP
306.483	0.107858	0.209386	0.91934	ENSCAFG00000008657.3	not annotated
83.4271	0.107821	0.289963	0.938385	ENSCAFG00000011462.4	CFI
760.218	0.107801	0.121842	0.797414	ENSCAFG00000010961.4	LGALS8
561.632	0.107784	0.169014	0.878238	ENSCAFG00000004854.3	ATP6V0B
384.135	0.107744	0.215022	0.92509	ENSCAFG00000014270.3	CRAMP1
164.214	0.107699	0.279425	0.938385	ENSCAFG00000017337.4	GALC
1274.21	0.107601	0.104724	0.753885	ENSCAFG00000019210.3	not annotated
655.18	0.107591	0.162057	0.869012	ENSCAFG00000001172.3	SGSM3
140.352	0.107539	0.276843	0.938385	ENSCAFG00000014871.5	DDHD1
9729.53	0.107466	0.285197	0.938385	ENSCAFG00000022732.2	MT-ND3
136.822	0.107454	0.279645	0.938385	ENSCAFG00000008540.3	MYL9
284.102	0.107442	0.249137	0.938385	ENSCAFG00000014056.3	MID1IP1
395.324	0.10736	0.189408	0.899473	ENSCAFG00000000644.3	SYNJ2
60.373	0.107351	0.28615	0.938385	ENSCAFG00000004704.1	not annotated
184.243	0.107291	0.276551	0.938385	ENSCAFG00000005372.4	C19orf47
1999.99	0.107179	0.048087	0.537774	ENSCAFG00000012179.3	UNC45A
621.687	0.107141	0.15491	0.856913	ENSCAFG00000023309.2	TWF2
248.781	0.107108	0.242831	0.938385	ENSCAFG00000008087.4	PINX1
713.528	0.107091	0.127456	0.809339	ENSCAFG00000012594.3	SYAP1
2139.79	0.107056	0.0521218	0.558377	ENSCAFG00000002921.3	SKAP2
839.683	0.107038	0.105431	0.755026	ENSCAFG00000008618.3	DSN1
266.283	0.107014	0.263016	0.938385	ENSCAFG00000019270.3	PLXNB3
195.767	0.107012	0.268061	0.938385	ENSCAFG00000000150.3	POLI
1213.86	0.107011	0.0718118	0.649079	ENSCAFG00000000974.3	DERL1
204.643	0.106849	0.269252	0.938385	ENSCAFG00000009904.3	DPCD
1408.03	0.106807	0.0693347	0.636196	ENSCAFG00000000233.3	DCTN2
53.7056	0.106802	0.276731	0.938385	ENSCAFG00000005893.4	MAFG
50.9922	0.106773	0.275824	0.938385	ENSCAFG00000016879.2	FAM161B
39.0874	0.106769	0.262732	0.938385	ENSCAFG00000004500.4	SYTL2
447.79	0.106766	0.208283	0.91746	ENSCAFG00000010893.4	not annotated
546.363	0.106664	0.157692	0.862171	ENSCAFG00000031897.1	RITA1
793.933	0.106578	0.117036	0.784706	ENSCAFG00000016693.3	RNF40
2510.63	0.106547	0.0435517	0.509425	ENSCAFG00000011427.4	ACIN1
178.282	0.106526	0.274121	0.938385	ENSCAFG00000013430.4	not annotated
169.88	0.106421	0.277326	0.938385	ENSCAFG00000014747.3	MFSD10
1720.7	0.106362	0.0520973	0.558377	ENSCAFG00000018648.3	OSMR
218.718	0.106289	0.273351	0.938385	ENSCAFG00000001499.3	not annotated
657.76	0.106248	0.12626	0.807311	ENSCAFG00000010388.3	NADSYN1
203.973	0.106215	0.260861	0.938385	ENSCAFG00000029228.1	ZNF770
393.329	0.106135	0.193015	0.902934	ENSCAFG00000031802.1	ISPD
1065.36	0.106027	0.150625	0.848113	ENSCAFG00000000604.3	CSNK2B
195.71	0.106002	0.262045	0.938385	ENSCAFG00000019122.4	NAGPA
171.055	0.105939	0.291574	0.938385	ENSCAFG00000000821.3	UTP23
441.399	0.105902	0.186858	0.897525	ENSCAFG00000016083.4	AKAP8
1001.54	0.105812	0.100528	0.743076	ENSCAFG00000001096.3	ASAP1
790.783	0.105743	0.122755	0.800438	ENSCAFG00000001114.3	ARHGAP18
855.902	0.10572	0.132102	0.818518	ENSCAFG00000005188.4	SPOPL
1818.83	0.105715	0.0655491	0.621903	ENSCAFG00000012262.3	THOC5
99.1553	0.105704	0.297772	0.938385	ENSCAFG00000014771.3	not annotated
86.534	0.105659	0.299758	0.938385	ENSCAFG00000030932.1	TMEM218
17.956	0.105654	0.167579	0.877389	ENSCAFG00000009708.2	not annotated
180.274	0.105592	0.274523	0.938385	ENSCAFG00000000210.3	FEM1C
387.946	0.105591	0.203746	0.915658	ENSCAFG00000016750.3	RRNAD1
261.889	0.105588	0.246251	0.938385	ENSCAFG00000018155.3	HEATR6
1438.87	0.105585	0.0837159	0.693502	ENSCAFG00000004806.3	GOLGA4
439.809	0.105554	0.211539	0.919414	ENSCAFG00000015230.3	TRPM7
408.064	0.105466	0.209854	0.919414	ENSCAFG00000016689.3	CLTB
181.531	0.105451	0.270295	0.938385	ENSCAFG00000018041.3	WDR20
385.474	0.105419	0.202989	0.915658	ENSCAFG00000005665.3	not annotated
43.1946	0.105381	0.274209	0.938385	ENSCAFG00000004412.3	not annotated
102.913	0.105379	0.300967	0.938385	ENSCAFG00000019247.2	ABCD1
96.7451	0.105331	0.300333	0.938385	ENSCAFG00000015513.3	USE1
145.696	0.105318	0.287898	0.938385	ENSCAFG00000001841.3	SLC25A40
415.082	0.10531	0.190296	0.9006	ENSCAFG00000002270.3	NINJ1
48.5153	0.105102	0.271684	0.938385	ENSCAFG00000004600.2	SERP2
464.897	0.105048	0.202251	0.914799	ENSCAFG00000014114.4	CABYR
11.832	0.10498	0.115155	0.780164	ENSCAFG00000024792.2	not annotated
249.437	0.10496	0.257886	0.938385	ENSCAFG00000016137.3	GPS2
2349.6	0.104924	0.0482318	0.538545	ENSCAFG00000015095.3	LAP3
268.769	0.104908	0.247747	0.938385	ENSCAFG00000004912.3	PRKAG2
1947.72	0.104878	0.0495466	0.545481	ENSCAFG00000030171.1	NDUFA8
355.877	0.10482	0.202677	0.91542	ENSCAFG00000018589.3	OXCT1
364.037	0.104801	0.21189	0.919414	ENSCAFG00000003596.4	ZMYM1
141.042	0.104657	0.290295	0.938385	ENSCAFG00000031887.1	not annotated
304.71	0.104646	0.228218	0.936619	ENSCAFG00000019317.3	THOC6
600.85	0.104629	0.152002	0.851261	ENSCAFG00000032184.1	UBE2J2
89.337	0.10461	0.304636	0.938385	ENSCAFG00000023007.2	not annotated
369.082	0.104483	0.219091	0.929377	ENSCAFG00000014106.4	ATG2A
29.7849	0.104442	0.244459	0.938385	ENSCAFG00000014712.4	MACROD1
196.84	0.104441	0.282045	0.938385	ENSCAFG00000018620.3	GPR108
1808.84	0.104431	0.0563331	0.57831	ENSCAFG00000002792.3	RAD23B
148.253	0.10443	0.288565	0.938385	ENSCAFG00000018728.3	RFX2
153.355	0.10443	0.292559	0.938385	ENSCAFG00000016612.3	ZNF668
1667.76	0.104375	0.0768681	0.668179	ENSCAFG00000017624.3	DDX24
643.808	0.10433	0.157489	0.861858	ENSCAFG00000031628.1	not annotated
868.4	0.104311	0.135607	0.819577	ENSCAFG00000032395.1	SCAMP1
156.915	0.104309	0.291326	0.938385	ENSCAFG00000010245.3	METTL15
29.4375	0.104157	0.237066	0.938385	ENSCAFG00000000586.3	CPT1B
356.364	0.104052	0.233474	0.938385	ENSCAFG00000019381.3	PRKCZ
1409.55	0.103955	0.092937	0.725698	ENSCAFG00000010927.4	BPNT1
405.402	0.103953	0.231332	0.938385	ENSCAFG00000016684.4	FAF2
500.915	0.103926	0.177928	0.886872	ENSCAFG00000024066.2	not annotated
787.27	0.103905	0.124703	0.804449	ENSCAFG00000007016.4	PFDN5
213.973	0.103869	0.261369	0.938385	ENSCAFG00000012164.3	NCKIPSD
2021.71	0.103842	0.0722765	0.651002	ENSCAFG00000017228.4	not annotated
1025.96	0.10384	0.109942	0.768466	ENSCAFG00000007140.4	ELOVL7
957.711	0.10383	0.146662	0.842912	ENSCAFG00000015184.4	LTBR
142.517	0.103815	0.296772	0.938385	ENSCAFG00000019909.3	not annotated
8.62311	0.103732	0.0672342	0.626828	ENSCAFG00000007171.2	not annotated
1496.76	0.103707	0.0637809	0.611926	ENSCAFG00000019574.4	ACOT7
462.632	0.103643	0.18363	0.894435	ENSCAFG00000011422.3	HELZ
65.3428	0.103506	0.305073	0.938385	ENSCAFG00000007742.3	TFDP2
411.034	0.103477	0.203559	0.915658	ENSCAFG00000003792.3	not annotated
112.164	0.10342	0.305599	0.938385	ENSCAFG00000017673.3	EARS2
8.2124	0.103413	0.0763772	0.667105	ENSCAFG00000010923.3	HIST1H1C
11.3367	0.103364	0.12009	0.793458	ENSCAFG00000007806.4	CADM2
400.131	0.103251	0.208988	0.918941	ENSCAFG00000028814.1	not annotated
4988.02	0.103245	0.0237798	0.369185	ENSCAFG00000015094.4	not annotated
819.418	0.103145	0.127818	0.810496	ENSCAFG00000001796.3	TMEM33
18.2606	0.103064	0.181525	0.892113	ENSCAFG00000000997.3	FAM83A
89.079	0.10304	0.311447	0.938385	ENSCAFG00000018602.4	SH2D3A
573.034	0.103004	0.190925	0.9006	ENSCAFG00000028995.1	TTC1
223.145	0.102963	0.266657	0.938385	ENSCAFG00000014522.3	DARS2
757.852	0.10293	0.148419	0.845027	ENSCAFG00000000620.4	PPP6R2
468.912	0.10292	0.211335	0.919414	ENSCAFG00000002599.5	FAM135A
6.91693	0.102775	0.0562327	0.577688	ENSCAFG00000001396.2	not annotated
126.821	0.10275	0.30878	0.938385	ENSCAFG00000019811.3	SPIRE2
61.6404	0.102605	0.305603	0.938385	ENSCAFG00000011536.3	ZKSCAN8
3587.41	0.102602	0.042492	0.504733	ENSCAFG00000019425.4	AP3D1
13.7534	0.102565	0.150697	0.848113	ENSCAFG00000029061.1	not annotated
756.49	0.102557	0.133332	0.818518	ENSCAFG00000020109.4	RFWD3
567.297	0.102448	0.186669	0.897525	ENSCAFG00000000941.3	VPS52
61.8223	0.102413	0.304285	0.938385	ENSCAFG00000012184.3	not annotated
1032.34	0.102404	0.123542	0.801728	ENSCAFG00000003428.4	NUP62
310.876	0.102399	0.239924	0.938385	ENSCAFG00000030257.1	not annotated
330.155	0.10239	0.234103	0.938385	ENSCAFG00000031320.1	not annotated
279.626	0.10237	0.249757	0.938385	ENSCAFG00000016938.4	MSTO1
1343.41	0.102322	0.0922018	0.723945	ENSCAFG00000014705.3	COPS7A
1948.23	0.102151	0.0533208	0.564143	ENSCAFG00000007343.3	not annotated
118.25	0.102071	0.312652	0.938385	ENSCAFG00000009165.3	RPUSD2
152.29	0.10207	0.301867	0.938385	ENSCAFG00000001622.3	TAF8
429.049	0.102047	0.216709	0.927869	ENSCAFG00000018759.4	ZNF280C
346.639	0.102026	0.261788	0.938385	ENSCAFG00000000689.3	TUBGCP6
283.14	0.101961	0.254641	0.938385	ENSCAFG00000006157.4	MAVS
1416.62	0.101938	0.148264	0.845027	ENSCAFG00000013878.3	PNN
107.633	0.101875	0.316909	0.938385	ENSCAFG00000015660.3	TMEM30B
137.575	0.101808	0.306926	0.938385	ENSCAFG00000016847.3	PMF1
37.9962	0.101757	0.27988	0.938385	ENSCAFG00000003895.3	HSD17B14
582.388	0.10168	0.18612	0.897525	ENSCAFG00000012419.3	NSMCE4A
840.588	0.101673	0.150085	0.848056	ENSCAFG00000003259.4	not annotated
22.6319	0.101648	0.219281	0.929911	ENSCAFG00000000366.3	SASH1
26.6048	0.101631	0.240274	0.938385	ENSCAFG00000009769.3	not annotated
455.223	0.10152	0.228274	0.936619	ENSCAFG00000016304.4	DDX41
425.599	0.101507	0.200404	0.913066	ENSCAFG00000016229.4	PEX26
156.998	0.101501	0.30058	0.938385	ENSCAFG00000000912.3	RXRB
133.13	0.101431	0.310966	0.938385	ENSCAFG00000000629.3	DENND6B
124.785	0.101428	0.311512	0.938385	ENSCAFG00000019933.4	HENMT1
210.54	0.101422	0.286518	0.938385	ENSCAFG00000004587.3	CLASRP
314.127	0.101249	0.261638	0.938385	ENSCAFG00000002483.3	TBC1D2
1550.1	0.101226	0.0966017	0.731543	ENSCAFG00000031898.1	ATP6V0E1
222.12	0.101165	0.00903757	0.213664	ENSCAFG00000029657.1	not annotated
77.1676	0.101158	0.318191	0.938385	ENSCAFG00000006250.3	SPRY4
7464.41	0.101129	0.0288761	0.415798	ENSCAFG00000000985.4	VDAC1
354.287	0.101089	0.226232	0.934881	ENSCAFG00000016594.1	not annotated
567.714	0.101085	0.163275	0.872643	ENSCAFG00000018690.4	OCRL
484.609	0.101068	0.1932	0.903252	ENSCAFG00000018890.3	TXNDC11
3027.54	0.101059	0.0466957	0.529558	ENSCAFG00000018246.3	AP2B1
128.194	0.100969	0.312868	0.938385	ENSCAFG00000017862.3	RPRD1A
5156.31	0.100947	0.315212	0.938385	ENSCAFG00000022728.1	MT-ATP8
3002.85	0.100942	0.0781202	0.672594	ENSCAFG00000019738.3	ATP5F1
4920.64	0.100897	0.315337	0.938385	ENSCAFG00000005138.3	RPL14
269.623	0.100862	0.256841	0.938385	ENSCAFG00000013507.4	CASC4
498.395	0.10081	0.204463	0.917422	ENSCAFG00000019626.3	WDR24
64.1199	0.100715	0.318114	0.938385	ENSCAFG00000030752.1	FLYWCH2
966.285	0.100707	0.121569	0.797414	ENSCAFG00000004789.4	CDC123
2188.35	0.10066	0.0498473	0.545721	ENSCAFG00000012688.4	RBBP7
137.013	0.100503	0.318446	0.938385	ENSCAFG00000020363.3	ZDHHC1
292.975	0.100479	0.25029	0.938385	ENSCAFG00000001736.3	CNPY3
1066.31	0.100408	0.322591	0.938385	ENSCAFG00000030005.2	not annotated
147.204	0.100387	0.313574	0.938385	ENSCAFG00000005031.5	CCNT2
6172.97	0.10031	0.0571852	0.582527	ENSCAFG00000029077.1	not annotated
696.122	0.100308	0.187937	0.897525	ENSCAFG00000025148.2	TMX2
811.978	0.1003	0.14582	0.840305	ENSCAFG00000009895.3	IFT57
765.965	0.100287	0.14547	0.840053	ENSCAFG00000001937.3	DCTN3
163.601	0.100232	0.3047	0.938385	ENSCAFG00000013286.2	KLHL18
602.056	0.100072	0.18267	0.894435	ENSCAFG00000004779.4	CEACAM28
417.097	0.100011	0.208403	0.91746	ENSCAFG00000020394.3	FAM96B
106.014	0.099996	0.32393	0.938385	ENSCAFG00000005472.4	SLC20A2
1021.84	0.0999832	0.129516	0.815245	ENSCAFG00000018707.4	RALBP1
453.549	0.0999814	0.203722	0.915658	ENSCAFG00000018069.3	CCP110
1224.93	0.0999774	0.149615	0.847375	ENSCAFG00000018277.3	CKB
124.16	0.0999599	0.322878	0.938385	ENSCAFG00000032171.1	not annotated
411.525	0.0999006	0.222568	0.934881	ENSCAFG00000001431.3	PICK1
1570.64	0.0998895	0.0747259	0.659894	ENSCAFG00000004722.4	HN1
75.4537	0.0998515	0.32343	0.938385	ENSCAFG00000004861.3	AAMDC
371.157	0.0998505	0.237184	0.938385	ENSCAFG00000018920.4	CLEC16A
1178	0.0997746	0.114351	0.779627	ENSCAFG00000019002.2	TTC4
212.559	0.0997547	0.28997	0.938385	ENSCAFG00000032388.1	DCAKD
1048.98	0.0997073	0.11751	0.785767	ENSCAFG00000001870.3	STEAP2
170.339	0.0996981	0.303425	0.938385	ENSCAFG00000012274.3	CISD1
1496.74	0.0996045	0.127375	0.809182	ENSCAFG00000032626.1	SRM
104.086	0.0995819	0.326056	0.938385	ENSCAFG00000019856.3	TRAPPC2L
643.119	0.0995789	0.169655	0.878238	ENSCAFG00000014458.3	MEPCE
402.523	0.0995574	0.220892	0.931569	ENSCAFG00000003740.3	PRPF38A
130.368	0.0995512	0.320499	0.938385	ENSCAFG00000014477.3	C12orf57
138.822	0.0995237	0.207361	0.91746	ENSCAFG00000013572.3	not annotated
425.639	0.0994308	0.212611	0.9205	ENSCAFG00000015039.3	UVSSA
610.327	0.0994284	0.167592	0.877389	ENSCAFG00000001186.4	BRD8
46.2957	0.0993858	0.301869	0.938385	ENSCAFG00000001370.2	DNAL4
22.2954	0.0993419	0.234533	0.938385	ENSCAFG00000000175.4	DTWD2
1019.25	0.0993286	0.142402	0.833769	ENSCAFG00000015074.3	PDAP1
120.029	0.0992684	0.323907	0.938385	ENSCAFG00000017623.4	LRRC49
192.518	0.0992379	0.299238	0.938385	ENSCAFG00000001432.3	C6orf89
496.968	0.0992192	0.193346	0.903609	ENSCAFG00000004932.3	GALNT11
219.068	0.0991904	0.283329	0.938385	ENSCAFG00000002225.3	RGP1
167.866	0.0991763	0.308451	0.938385	ENSCAFG00000019729.3	MIER2
1175.72	0.0991692	0.11067	0.769759	ENSCAFG00000000109.3	SMARCC2
2128.76	0.0991411	0.0933557	0.726328	ENSCAFG00000001891.4	UBAP2
282.182	0.0991066	0.257072	0.938385	ENSCAFG00000017115.4	DNASE2
1045.02	0.0989297	0.137952	0.826457	ENSCAFG00000000390.3	NUP43
161.813	0.098766	0.31079	0.938385	ENSCAFG00000003990.3	KDM7A
719.298	0.0987447	0.188711	0.898247	ENSCAFG00000001209.3	CDC23
293.834	0.098724	0.282809	0.938385	ENSCAFG00000019401.3	PGP
206.429	0.098651	0.293545	0.938385	ENSCAFG00000001942.3	TEC
57.1686	0.0984775	0.317011	0.938385	ENSCAFG00000032281.1	XKR8
398.467	0.0984599	0.217756	0.928249	ENSCAFG00000017524.3	SUPT4H1
400.691	0.0984491	0.227093	0.935171	ENSCAFG00000001946.3	GALT
2171.47	0.098444	0.104721	0.753885	ENSCAFG00000019322.3	GNG10
632.827	0.0984116	0.188861	0.898247	ENSCAFG00000011993.3	not annotated
75.8585	0.0983783	0.331528	0.938385	ENSCAFG00000019816.2	ZNF276
259.861	0.0983359	0.280892	0.938385	ENSCAFG00000016710.3	TMEM175
130.868	0.0983183	0.326145	0.938385	ENSCAFG00000016923.3	ABCD4
347.348	0.0982645	0.243092	0.938385	ENSCAFG00000016464.3	ZFYVE26
238.606	0.0982325	0.279741	0.938385	ENSCAFG00000017973.3	MPI
198.988	0.0982051	0.301077	0.938385	ENSCAFG00000009222.3	not annotated
176.068	0.0982016	0.318903	0.938385	ENSCAFG00000014170.4	GMIP
3.48013	0.0981689	0.0141624	0.278565	ENSCAFG00000009763.4	PDZD7
569.524	0.0981103	0.191797	0.901384	ENSCAFG00000005401.4	GPD1L
663.601	0.0980812	0.174994	0.885863	ENSCAFG00000011618.4	RAD9A
48.2364	0.0979802	0.307254	0.938385	ENSCAFG00000011652.3	MTMR11
22.9477	0.0979226	0.236928	0.938385	ENSCAFG00000019780.3	SLC2A6
71.9732	0.0979174	0.333245	0.938385	ENSCAFG00000031326.1	CEBPB
500.275	0.097879	0.218155	0.928249	ENSCAFG00000006601.3	POLR2I
635.717	0.0978219	0.209202	0.91934	ENSCAFG00000018797.3	BRIX1
141.297	0.09772	0.32404	0.938385	ENSCAFG00000016935.4	RANBP17
228.403	0.0976	0.289484	0.938385	ENSCAFG00000013292.3	RNASEH2C
245.591	0.0975871	0.282554	0.938385	ENSCAFG00000009483.3	FARS2
62.1421	0.0975379	0.333667	0.938385	ENSCAFG00000029327.1	not annotated
20.6765	0.0975328	0.226713	0.934942	ENSCAFG00000007051.3	PLAG1
1004.87	0.0974958	0.127224	0.808751	ENSCAFG00000010060.4	RRP9
695.789	0.0974953	0.183519	0.894435	ENSCAFG00000006734.3	not annotated
11483	0.0974552	0.0444441	0.515708	ENSCAFG00000003263.3	RPS7
2120.94	0.0974475	0.0634383	0.611175	ENSCAFG00000008608.4	DCTN1
544.796	0.0974451	0.198632	0.911035	ENSCAFG00000015509.3	STAT5B
771.526	0.0974132	0.170548	0.878238	ENSCAFG00000010860.3	ERGIC2
475.266	0.0973735	0.227606	0.935524	ENSCAFG00000002626.5	PPP1R12C
14.6148	0.0973665	0.17923	0.886872	ENSCAFG00000025467.3	not annotated
16.2647	0.097364	0.196758	0.909726	ENSCAFG00000011681.3	EPSTI1
1541.52	0.0973588	0.116536	0.784706	ENSCAFG00000017908.3	EIF3G
2790.03	0.0972454	0.066275	0.622777	ENSCAFG00000011706.3	not annotated
883.338	0.0972132	0.148391	0.845027	ENSCAFG00000010745.4	IGHMBP2
264.234	0.0971835	0.293151	0.938385	ENSCAFG00000004995.3	ATP5SL
203.204	0.0971635	0.301241	0.938385	ENSCAFG00000004725.4	CDK5
276.638	0.0971308	0.275584	0.938385	ENSCAFG00000007132.3	MIPEP
1385.78	0.0970363	0.124227	0.803738	ENSCAFG00000013038.5	DHX30
623.9	0.0969844	0.192373	0.902276	ENSCAFG00000004290.4	SAP130
2668.94	0.0969608	0.0536448	0.5651	ENSCAFG00000010726.3	CLPTM1L
629.332	0.0969476	0.203671	0.915658	ENSCAFG00000001706.3	IFT74
480.142	0.0968207	0.230026	0.937944	ENSCAFG00000006947.3	ATP6V1H
4774.85	0.0967227	0.0652073	0.619875	ENSCAFG00000002858.3	not annotated
121.36	0.0967136	0.334669	0.938385	ENSCAFG00000031067.1	TMEM267
388.451	0.0966422	0.234308	0.938385	ENSCAFG00000012217.4	TRAK2
3233.48	0.0966132	0.0675061	0.627364	ENSCAFG00000005866.3	EIF3K
106.972	0.096527	0.341272	0.938385	ENSCAFG00000013099.3	UCKL1
88.7031	0.0963765	0.344339	0.938385	ENSCAFG00000012265.2	GPATCH3
39.797	0.0963451	0.305644	0.938385	ENSCAFG00000018230.3	IL13RA2
147.935	0.0963298	0.328181	0.938385	ENSCAFG00000008528.3	GPR87
257.011	0.0963025	0.279192	0.938385	ENSCAFG00000000981.3	DAXX
5790.4	0.0962778	0.0345657	0.456556	ENSCAFG00000015967.4	MTHFD1
82.41	0.0962418	0.344375	0.938385	ENSCAFG00000011485.3	NICN1
6886.5	0.0960902	0.0358837	0.462189	ENSCAFG00000013030.3	PDHA1
218.382	0.0960439	0.308095	0.938385	ENSCAFG00000009547.4	PNPLA2
495.943	0.0960098	0.226571	0.934881	ENSCAFG00000010773.3	RABGEF1
1755.69	0.0959507	0.104979	0.754207	ENSCAFG00000002387.4	cox5b
1191.62	0.0959324	0.133195	0.818518	ENSCAFG00000010095.3	ATP6V1B2
818.842	0.0959305	0.153504	0.854721	ENSCAFG00000031434.1	MRPL18
92.421	0.0958666	0.346839	0.938385	ENSCAFG00000018142.1	DUSP14
272.562	0.0958258	0.287551	0.938385	ENSCAFG00000029645.1	fxn
616.554	0.0958231	0.180956	0.890426	ENSCAFG00000003026.3	not annotated
26.5175	0.0957493	0.267754	0.938385	ENSCAFG00000015933.3	ACYP1
1468.21	0.0957436	0.101799	0.746318	ENSCAFG00000013073.3	FUCA1
1375.02	0.0957254	0.126618	0.807664	ENSCAFG00000013864.3	SNRPD3
34.709	0.0956154	0.301131	0.938385	ENSCAFG00000009318.4	CCDC148
432.329	0.095606	0.238139	0.938385	ENSCAFG00000011919.3	CHEK2
16.0995	0.0955767	0.203388	0.915658	ENSCAFG00000006622.3	HOXC6
410.508	0.0955677	0.240966	0.938385	ENSCAFG00000029337.1	FOPNL
59.6833	0.0954981	0.342224	0.938385	ENSCAFG00000015212.3	FCHO1
8521.23	0.0954507	0.081573	0.687239	ENSCAFG00000003631.3	RPS11
420.927	0.0953975	0.236213	0.938385	ENSCAFG00000019289.4	SGSM2
25.0438	0.0953848	0.253401	0.938385	ENSCAFG00000017303.3	CD19
92.2558	0.0953548	0.348896	0.938385	ENSCAFG00000015434.3	ANKLE1
575.12	0.0953068	0.206548	0.91746	ENSCAFG00000016685.4	FXR2
4442.56	0.0952979	0.0628653	0.609295	ENSCAFG00000032033.1	APEX1
27.3976	0.0952645	0.280843	0.938385	ENSCAFG00000019291.4	PUSL1
117.375	0.0952262	0.344162	0.938385	ENSCAFG00000018135.3	COQ7
179.735	0.0951785	0.332622	0.938385	ENSCAFG00000029618.1	LAMTOR2
280.617	0.0951716	0.282283	0.938385	ENSCAFG00000001489.3	ZFAND3
666.417	0.0951596	0.179444	0.886872	ENSCAFG00000008678.3	CCNI
1442.17	0.0951268	0.102658	0.747331	ENSCAFG00000009184.3	NT5DC2
34.2472	0.0951024	0.300201	0.938385	ENSCAFG00000023618.2	URM1
891.202	0.0950861	0.149478	0.847375	ENSCAFG00000007486.4	CEP89
12.7158	0.0950361	0.168389	0.87783	ENSCAFG00000000063.3	RDH5
60.7565	0.0950064	0.345992	0.938385	ENSCAFG00000007945.3	PROCR
1715.1	0.0949096	0.0771252	0.669587	ENSCAFG00000009303.3	FBXO21
229.729	0.0947782	0.304215	0.938385	ENSCAFG00000000926.3	TTLL1
126.963	0.0947317	0.348265	0.938385	ENSCAFG00000017792.2	not annotated
1027.43	0.0947183	0.15496	0.856913	ENSCAFG00000008101.3	PLOD2
659.55	0.0946752	0.188038	0.897525	ENSCAFG00000008713.3	NUCB2
15.2567	0.0946736	0.188761	0.898247	ENSCAFG00000011254.3	HGD
55.231	0.0946711	0.33608	0.938385	ENSCAFG00000019829.4	ATXN7L2
437.889	0.0946682	0.238422	0.938385	ENSCAFG00000014226.3	NEMF
91.8639	0.094558	0.353413	0.938385	ENSCAFG00000018846.5	SPIRE1
404.775	0.094492	0.266843	0.938385	ENSCAFG00000030409.1	SNW1
42.9806	0.0943572	0.304011	0.938385	ENSCAFG00000023462.2	not annotated
964.789	0.0942246	0.138647	0.826606	ENSCAFG00000007088.2	UBXN2B
1710.96	0.0941256	0.109185	0.767146	ENSCAFG00000002034.3	FIP1L1
531.978	0.0940596	0.223634	0.934881	ENSCAFG00000005141.4	SHKBP1
12.0291	0.09403	0.169177	0.878238	ENSCAFG00000031886.1	PCDHGB1
741.06	0.0939915	0.207958	0.91746	ENSCAFG00000030530.1	GOLPH3L
476.134	0.093968	0.246357	0.938385	ENSCAFG00000006503.3	RBPMS
536.138	0.0939627	0.208995	0.918941	ENSCAFG00000007492.4	PALLD
9.14922	0.0939502	0.102523	0.747322	ENSCAFG00000019617.3	ABCA7
608.879	0.0939364	0.213309	0.921768	ENSCAFG00000006794.3	GTF3A
774.806	0.0938976	0.186672	0.897525	ENSCAFG00000003101.4	UBE2J1
56.1098	0.0938966	0.341652	0.938385	ENSCAFG00000031030.1	not annotated
25.9464	0.0938756	0.276255	0.938385	ENSCAFG00000029146.1	PPP1R3C
2561.03	0.0938104	0.0729728	0.655086	ENSCAFG00000017651.3	DNM2
930.175	0.0937754	0.139581	0.829373	ENSCAFG00000014556.5	DHX8
744.635	0.0937635	0.165933	0.874791	ENSCAFG00000007391.3	CENPJ
110.519	0.0937617	0.35372	0.938385	ENSCAFG00000031580.1	CLYBL
38.37	0.0937534	0.313159	0.938385	ENSCAFG00000012387.4	CCDC173
47.1007	0.0937478	0.327173	0.938385	ENSCAFG00000029119.1	ZNF510
779.255	0.0937268	0.171582	0.878238	ENSCAFG00000018813.3	ERAL1
2369.32	0.0937013	0.0961641	0.730096	ENSCAFG00000013722.3	CDC27
58.3682	0.0936836	0.351428	0.938385	ENSCAFG00000032133.1	ZSCAN31
395.167	0.0936583	0.273762	0.938385	ENSCAFG00000016379.4	IQCE
55.3971	0.0935926	0.336038	0.938385	ENSCAFG00000028577.1	XK
281.388	0.0935842	0.29962	0.938385	ENSCAFG00000003907.4	BRAF
84.9022	0.093554	0.35841	0.938385	ENSCAFG00000010581.3	not annotated
265.916	0.0935453	0.305195	0.938385	ENSCAFG00000005738.3	SLC30A6
1014.16	0.093502	0.148189	0.845027	ENSCAFG00000006229.3	PCDH1
206.501	0.0934851	0.319669	0.938385	ENSCAFG00000005453.5	OVOL2
232.956	0.0933871	0.311899	0.938385	ENSCAFG00000001459.4	CEP41
1137.91	0.0933822	0.139643	0.829404	ENSCAFG00000018306.3	STXBP2
94.2634	0.0933265	0.359385	0.938385	ENSCAFG00000020156.4	RALGPS1
1630.03	0.0932955	0.108099	0.762695	ENSCAFG00000008998.3	C21orf59
5.8651	0.0932951	0.056142	0.577218	ENSCAFG00000030272.1	not annotated
60.9909	0.0932787	0.353408	0.938385	ENSCAFG00000011635.3	not annotated
87.9353	0.0932304	0.360307	0.938385	ENSCAFG00000028791.1	PEMT
251.762	0.0932301	0.309733	0.938385	ENSCAFG00000002753.4	GPNMB
127.247	0.0932231	0.35262	0.938385	ENSCAFG00000009443.5	IRX5
2206.12	0.0930132	0.126417	0.807466	ENSCAFG00000002413.4	DST
7976.53	0.0930112	0.0980393	0.734251	ENSCAFG00000002541.3	not annotated
436.211	0.0929421	0.246797	0.938385	ENSCAFG00000003644.2	STARD3NL
606.15	0.0928945	0.202932	0.915658	ENSCAFG00000013163.3	EIF4ENIF1
167.936	0.0927111	0.341923	0.938385	ENSCAFG00000006113.3	LSM1
84.1451	0.0927105	0.36199	0.938385	ENSCAFG00000018039.2	IMP3
17.5282	0.0927095	0.233479	0.938385	ENSCAFG00000018461.4	TMEM255A
1553.78	0.0926756	0.0910844	0.721321	ENSCAFG00000001070.3	KIAA0196
313.283	0.0926652	0.279705	0.938385	ENSCAFG00000002838.3	CFAP36
74.9073	0.0926608	0.361882	0.938385	ENSCAFG00000004797.4	USP35
1679.65	0.0926517	0.106289	0.757994	ENSCAFG00000031460.1	ICAM1
46.8089	0.0924769	0.340773	0.938385	ENSCAFG00000006801.3	HSPB6
1143.52	0.0924295	0.133633	0.818518	ENSCAFG00000018717.3	not annotated
155.942	0.092414	0.34511	0.938385	ENSCAFG00000023729.2	TSPYL1
74.9283	0.0924101	0.363727	0.938385	ENSCAFG00000018440.3	not annotated
89.9537	0.0923947	0.364433	0.938385	ENSCAFG00000019970.4	OSGIN1
68.0283	0.0923849	0.360887	0.938385	ENSCAFG00000007782.3	MYH7B
1242.96	0.0923451	0.161221	0.867193	ENSCAFG00000008691.3	PPID
142.472	0.0922726	0.353811	0.938385	ENSCAFG00000019696.3	NPRL3
109.629	0.0922517	0.363859	0.938385	ENSCAFG00000011758.3	TPST2
128.724	0.0922367	0.357702	0.938385	ENSCAFG00000007231.3	EEF1AKMT1
85.4226	0.0921296	0.365951	0.938385	ENSCAFG00000017249.3	WDR83
121.17	0.0921153	0.359061	0.938385	ENSCAFG00000013792.3	STARD5
402.665	0.0920641	0.275856	0.938385	ENSCAFG00000008077.4	STAU2
454.789	0.0920328	0.266882	0.938385	ENSCAFG00000018424.4	TOM1L2
715.138	0.09202	0.190298	0.9006	ENSCAFG00000018610.4	TRIP10
273.241	0.0919632	0.302809	0.938385	ENSCAFG00000019733.4	TMEM201
307.646	0.0919414	0.29888	0.938385	ENSCAFG00000015364.3	PPIL2
110.061	0.0918783	0.36346	0.938385	ENSCAFG00000004259.4	NSUN4
307.861	0.0918403	0.294497	0.938385	ENSCAFG00000010488.3	RPUSD4
271.926	0.0917616	0.300638	0.938385	ENSCAFG00000019972.3	RNPC3
74.7224	0.0917273	0.365918	0.938385	ENSCAFG00000019515.3	DPP7
215.375	0.0916993	0.322893	0.938385	ENSCAFG00000010243.4	ARL3
13.2949	0.0916863	0.196616	0.909726	ENSCAFG00000006930.4	TCF15
77.0355	0.0916707	0.364427	0.938385	ENSCAFG00000005958.3	SETMAR
454.589	0.0916388	0.266436	0.938385	ENSCAFG00000017640.4	HAUS1
827.267	0.0916073	0.186375	0.897525	ENSCAFG00000017220.5	LUC7L3
39.2015	0.0915684	0.317512	0.938385	ENSCAFG00000009167.1	SLC48A1
161.561	0.0915595	0.350293	0.938385	ENSCAFG00000018433.4	NKAP
143.958	0.0915051	0.362983	0.938385	ENSCAFG00000030069.1	HMGN4
183.46	0.0914817	0.339302	0.938385	ENSCAFG00000016434.3	MRM2
241.693	0.0913817	0.330739	0.938385	ENSCAFG00000032617.1	ZSCAN16
9.64323	0.0913426	0.14417	0.836921	ENSCAFG00000017565.3	ITK
180.387	0.0912845	0.345092	0.938385	ENSCAFG00000016406.3	CHST12
49.2912	0.0912553	0.350819	0.938385	ENSCAFG00000012305.3	KLHL41
209.3	0.0911962	0.333281	0.938385	ENSCAFG00000009190.3	ST3GAL6
12.4657	0.0911167	0.182846	0.894435	ENSCAFG00000015932.3	DYX1C1
361.209	0.0910674	0.272417	0.938385	ENSCAFG00000006743.5	PCMTD1
323.419	0.0910457	0.296	0.938385	ENSCAFG00000004272.3	RAD54L
95.75	0.0910239	0.371652	0.938385	ENSCAFG00000002953.2	HOXA6
123.731	0.0909783	0.364158	0.938385	ENSCAFG00000001201.3	CDC14B
1813.14	0.0909658	0.0921891	0.723945	ENSCAFG00000014607.3	LRPAP1
485.744	0.0908976	0.229661	0.937944	ENSCAFG00000019942.4	FUBP3
120.393	0.0907806	0.369902	0.938385	ENSCAFG00000002957.3	HOXA7
92.1984	0.0907347	0.373284	0.938385	ENSCAFG00000005493.4	ZNF219
22.6652	0.090666	0.27765	0.938385	ENSCAFG00000010949.4	SLC37A2
10.9482	0.0906633	0.168057	0.877811	ENSCAFG00000008391.3	HEY1
218.27	0.0906532	0.32791	0.938385	ENSCAFG00000003970.3	not annotated
83.2101	0.0906382	0.373021	0.938385	ENSCAFG00000015894.3	MED11
130.71	0.0904538	0.363673	0.938385	ENSCAFG00000032682.1	NAA38
65.7811	0.0904153	0.366014	0.938385	ENSCAFG00000018274.3	MIEF2
322.16	0.0904035	0.30002	0.938385	ENSCAFG00000004666.3	PVR
557.68	0.0903686	0.223359	0.934881	ENSCAFG00000006625.4	SFSWAP
2689.37	0.0903599	0.0695408	0.636713	ENSCAFG00000010210.2	ACTR1A
161.601	0.0903483	0.356001	0.938385	ENSCAFG00000013018.4	RTKN2
265.456	0.0902063	0.31583	0.938385	ENSCAFG00000031740.1	C12orf66
507.459	0.0901873	0.250808	0.938385	ENSCAFG00000004776.4	TRANK1
665.826	0.0901632	0.242021	0.938385	ENSCAFG00000019395.3	RER1
41.0277	0.0901566	0.341307	0.938385	ENSCAFG00000002717.4	not annotated
1241.8	0.0901333	0.136316	0.820757	ENSCAFG00000007504.3	AHCY
29.6408	0.0901332	0.315501	0.938385	ENSCAFG00000010609.3	ZMYND10
153.628	0.0901318	0.3685	0.938385	ENSCAFG00000014115.3	CCDC43
699.452	0.0901193	0.207721	0.91746	ENSCAFG00000013054.3	ATG4B
40.4543	0.0901047	0.335332	0.938385	ENSCAFG00000002327.3	FAM83B
377.985	0.0899932	0.301651	0.938385	ENSCAFG00000020273.3	ZNHIT6
108.839	0.0899736	0.377343	0.938385	ENSCAFG00000023313.2	not annotated
4485.17	0.0899681	0.376454	0.938385	ENSCAFG00000014723.3	UBA52
27.3608	0.0899664	0.270382	0.938385	ENSCAFG00000031570.1	not annotated
79.1048	0.0899613	0.373834	0.938385	ENSCAFG00000016917.3	SYT11
915.28	0.0899337	0.170247	0.878238	ENSCAFG00000031902.1	IMP4
3909.18	0.0899265	0.0664849	0.623108	ENSCAFG00000012916.3	S100A11
973.156	0.0898752	0.173823	0.884099	ENSCAFG00000029761.1	PRPF38B
68.1088	0.0898662	0.371368	0.938385	ENSCAFG00000020297.3	MCOLN3
960.469	0.0898634	0.197445	0.910516	ENSCAFG00000017917.3	P2RY11
192.564	0.0898568	0.353301	0.938385	ENSCAFG00000013206.5	SFI1
768.657	0.0898541	0.195203	0.908194	ENSCAFG00000006555.3	PRKDC
478.439	0.0898197	0.251898	0.938385	ENSCAFG00000015459.3	not annotated
91.7262	0.0897175	0.378599	0.938385	ENSCAFG00000017642.4	SAP30L
42.9635	0.089687	0.351718	0.938385	ENSCAFG00000009865.4	KSR2
23.9381	0.0896536	0.231587	0.938385	ENSCAFG00000012316.3	not annotated
207.887	0.0896057	0.338357	0.938385	ENSCAFG00000028752.1	OVCA2
233.865	0.0896028	0.330526	0.938385	ENSCAFG00000003569.3	YAE1D1
321.562	0.0895399	0.289339	0.938385	ENSCAFG00000008750.3	PRKAG1
1434.56	0.0895168	0.147601	0.844486	ENSCAFG00000017840.3	ELP2
114.086	0.0894478	0.37471	0.938385	ENSCAFG00000023117.2	NFIA
525.086	0.0893961	0.263134	0.938385	ENSCAFG00000032463.1	PSENEN
1278.3	0.0893892	0.174315	0.88456	ENSCAFG00000019688.3	RERE
181.858	0.0893739	0.347952	0.938385	ENSCAFG00000001884.1	CLDN12
330.85	0.0893628	0.294692	0.938385	ENSCAFG00000004762.2	SLC25A19
1898.06	0.0893516	0.116986	0.784706	ENSCAFG00000003844.4	RUVBL2
809.548	0.0892823	0.206773	0.91746	ENSCAFG00000001563.4	HSF1
101.981	0.0892647	0.381112	0.938385	ENSCAFG00000009617.3	IFIT1
36.8187	0.089218	0.330972	0.938385	ENSCAFG00000011489.3	AMT
379.682	0.0891539	0.291935	0.938385	ENSCAFG00000001413.4	CSNK1E
1267.19	0.0891467	0.137564	0.82522	ENSCAFG00000014531.3	COPE
412.766	0.0890642	0.273844	0.938385	ENSCAFG00000009588.4	CHUK
221.418	0.0890542	0.345621	0.938385	ENSCAFG00000014066.4	not annotated
13.5192	0.0890106	0.202741	0.91542	ENSCAFG00000032110.1	C11orf1
237.527	0.0890063	0.362275	0.938385	ENSCAFG00000000688.5	HDAC10
59.6386	0.0889555	0.375895	0.938385	ENSCAFG00000005810.4	KAT2B
13.3396	0.0889319	0.20402	0.916584	ENSCAFG00000012002.3	WDR93
945.904	0.0889115	0.189183	0.898915	ENSCAFG00000029203.1	EIF5A2
515.133	0.088892	0.237932	0.938385	ENSCAFG00000008157.3	TMEM70
267.333	0.0888031	0.350222	0.938385	ENSCAFG00000015358.3	MPC2
3259.09	0.0887912	0.0946292	0.729225	ENSCAFG00000030164.1	TXN
784.766	0.0887835	0.234522	0.938385	ENSCAFG00000016929.4	not annotated
1050.22	0.0887324	0.164607	0.873395	ENSCAFG00000007582.3	SNX25
2553.84	0.0886261	0.0811011	0.685511	ENSCAFG00000017484.3	CYFIP2
62.4701	0.088592	0.378964	0.938385	ENSCAFG00000014967.3	ZSCAN25
19.33	0.0883593	0.270691	0.938385	ENSCAFG00000011937.3	PGBD1
1185.74	0.0883501	0.138909	0.827071	ENSCAFG00000018739.4	RANBP3
1437.1	0.088321	0.146623	0.842912	ENSCAFG00000031211.1	MANSC1
1260.91	0.0883197	0.167827	0.877724	ENSCAFG00000006591.3	TBCB
1253.41	0.0883166	0.220858	0.931569	ENSCAFG00000014636.3	TMBIM1
14.0805	0.0882957	0.221017	0.931827	ENSCAFG00000000200.1	NDUFA4L2
499.182	0.0882258	0.271941	0.938385	ENSCAFG00000016566.3	CC2D1A
1291.59	0.0880603	0.158439	0.86448	ENSCAFG00000007638.3	CTR9
161.164	0.0879922	0.370218	0.938385	ENSCAFG00000017045.3	STX10
399.704	0.0879854	0.30471	0.938385	ENSCAFG00000012820.4	EDRF1
1739.09	0.0879255	0.108276	0.762695	ENSCAFG00000020205.3	AP1G1
37.839	0.0879105	0.349481	0.938385	ENSCAFG00000013460.3	C1orf21
365.22	0.0878571	0.304512	0.938385	ENSCAFG00000018976.4	NSRP1
544.132	0.0878496	0.266723	0.938385	ENSCAFG00000012703.3	not annotated
1793.52	0.0877848	0.148393	0.845027	ENSCAFG00000013345.3	TRA2B
207.885	0.0877434	0.346397	0.938385	ENSCAFG00000003162.3	PELI1
895.088	0.0877079	0.173008	0.881804	ENSCAFG00000007588.4	NCOA6
6.17404	0.0876435	0.0890715	0.714327	ENSCAFG00000019885.4	SPACA9
1824.02	0.0876361	0.134035	0.818518	ENSCAFG00000030380.1	POLE3
10.7202	0.0875644	0.171404	0.878238	ENSCAFG00000007876.4	TRABD2A
172.141	0.0875523	0.377077	0.938385	ENSCAFG00000012096.3	FAM126B
237.935	0.0875455	0.337959	0.938385	ENSCAFG00000001213.5	ZNF367
299.681	0.0874362	0.334932	0.938385	ENSCAFG00000001496.3	GGA1
1610.5	0.0874234	0.144043	0.836921	ENSCAFG00000017177.4	UBE2Q1
150.821	0.0874125	0.327481	0.938385	ENSCAFG00000007840.3	not annotated
90.5174	0.0873108	0.38983	0.938385	ENSCAFG00000030417.1	STX3
264.934	0.0872359	0.334915	0.938385	ENSCAFG00000019900.3	MED27
2080.98	0.0872205	0.104925	0.754207	ENSCAFG00000013935.3	FAM20B
703.958	0.0871882	0.228658	0.936989	ENSCAFG00000004322.3	APMAP
3205.77	0.0871698	0.0876717	0.70781	ENSCAFG00000023556.2	OAS1
738.089	0.0871696	0.225772	0.934881	ENSCAFG00000020329.4	SLC12A4
1107.38	0.0871596	0.175205	0.885863	ENSCAFG00000000663.3	DCAF13
94.7432	0.087151	0.392057	0.938385	ENSCAFG00000028754.1	PLPP3
1542.61	0.0871004	0.150128	0.848056	ENSCAFG00000011243.3	PRMT5
3445.64	0.0870911	0.0689828	0.63417	ENSCAFG00000008276.3	HLTF
474.767	0.0870725	0.27683	0.938385	ENSCAFG00000010859.4	PRKAB2
667.599	0.0870661	0.21626	0.927669	ENSCAFG00000011438.4	SCN9A
8.41649	0.0870608	0.111799	0.774367	ENSCAFG00000017604.2	not annotated
1437.8	0.0870493	0.154589	0.856913	ENSCAFG00000016890.4	FBXW11
889.581	0.0870389	0.236827	0.938385	ENSCAFG00000017035.3	FAM96A
182.821	0.0869475	0.374077	0.938385	ENSCAFG00000009999.3	DSTYK
200.063	0.0868495	0.363467	0.938385	ENSCAFG00000029617.1	TM2D2
383.223	0.0867688	0.29927	0.938385	ENSCAFG00000008659.3	SAMHD1
472.566	0.0867534	0.263724	0.938385	ENSCAFG00000004774.4	TMEM94
85.3701	0.0867443	0.394701	0.938385	ENSCAFG00000010959.3	TBCK
291.201	0.0866967	0.38386	0.938385	ENSCAFG00000017901.3	not annotated
409.848	0.086653	0.280029	0.938385	ENSCAFG00000008913.3	RSRC1
2868.86	0.0865805	0.100434	0.743072	ENSCAFG00000023538.2	SRRT
503.124	0.0865737	0.264477	0.938385	ENSCAFG00000008262.3	CERS5
327.896	0.0865079	0.329309	0.938385	ENSCAFG00000011380.3	MRPL47
380.358	0.0864715	0.287705	0.938385	ENSCAFG00000012366.3	VPS11
26.6923	0.0864667	0.320968	0.938385	ENSCAFG00000006145.4	QPCT
693.601	0.0864271	0.241402	0.938385	ENSCAFG00000006507.3	CHAMP1
2508.85	0.0863806	0.0924132	0.723945	ENSCAFG00000003874.3	not annotated
673.228	0.0863729	0.252987	0.938385	ENSCAFG00000007197.4	ASPH
345.267	0.0863664	0.299191	0.938385	ENSCAFG00000014108.3	OSBPL1A
86.5764	0.0863351	0.396781	0.938385	ENSCAFG00000031469.1	ZNF77
950.672	0.0863153	0.236368	0.938385	ENSCAFG00000012685.2	PLXNB1
19.06	0.0863028	0.279047	0.938385	ENSCAFG00000013273.4	E2F2
195.039	0.086298	0.371709	0.938385	ENSCAFG00000020125.4	STXBP1
423.515	0.0862868	0.290269	0.938385	ENSCAFG00000017313.3	SPNS1
257.059	0.0862746	0.342549	0.938385	ENSCAFG00000018947.3	NUBP1
3200.22	0.0862473	0.103663	0.74939	ENSCAFG00000000816.4	EIF3H
3344.26	0.0862368	0.0925392	0.724191	ENSCAFG00000017539.4	LDLR
168.293	0.0862138	0.38154	0.938385	ENSCAFG00000014978.4	not annotated
3263.67	0.0861687	0.138162	0.826606	ENSCAFG00000023910.3	LOXL1
94.1378	0.0860468	0.398242	0.938385	ENSCAFG00000006203.3	FCHSD1
11.6301	0.085973	0.188718	0.898247	ENSCAFG00000001718.2	LRRC4
536.276	0.085971	0.258185	0.938385	ENSCAFG00000015744.4	GRIPAP1
462.46	0.0859584	0.270222	0.938385	ENSCAFG00000017766.3	TPGS2
61.1719	0.0859563	0.387323	0.938385	ENSCAFG00000003746.4	TRPM4
878.094	0.0859541	0.195197	0.908194	ENSCAFG00000001077.3	TRIB1
73.7075	0.0859303	0.39762	0.938385	ENSCAFG00000031300.2	MAGIX
745.91	0.0859063	0.213922	0.922545	ENSCAFG00000020077.3	CFDP1
2246.77	0.085819	0.10254	0.747322	ENSCAFG00000013506.4	NFE2L2
1015.24	0.0857884	0.168575	0.878016	ENSCAFG00000008765.3	SLC33A1
226.45	0.0857343	0.36025	0.938385	ENSCAFG00000012761.3	ACBD6
233.098	0.0857137	0.349079	0.938385	ENSCAFG00000009052.3	LIN54
2649.55	0.0857083	0.123551	0.801728	ENSCAFG00000004608.4	CLPTM1
172.632	0.0856868	0.377051	0.938385	ENSCAFG00000010765.4	TCHP
14.688	0.0856071	0.225996	0.934881	ENSCAFG00000020379.4	HSF4
8821.54	0.0855859	0.0847835	0.697053	ENSCAFG00000002366.3	RPS5
352.298	0.0855701	0.302741	0.938385	ENSCAFG00000015785.3	WDR45
447.344	0.0855654	0.343837	0.938385	ENSCAFG00000032318.2	not annotated
547.359	0.0854998	0.254869	0.938385	ENSCAFG00000018356.3	FBXO38
62.3277	0.085372	0.395735	0.938385	ENSCAFG00000013872.3	TRAPPC6B
669.114	0.0853529	0.257921	0.938385	ENSCAFG00000013367.4	HIP1
94.1009	0.0853511	0.402233	0.938385	ENSCAFG00000016511.5	RFX1
61.9429	0.0852876	0.395933	0.938385	ENSCAFG00000005883.3	TMX4
174.729	0.0852638	0.376133	0.938385	ENSCAFG00000012370.4	SCLY
152.076	0.0852486	0.38723	0.938385	ENSCAFG00000004039.3	TPRA1
296.216	0.0852402	0.330141	0.938385	ENSCAFG00000003154.4	NT5C3A
953.464	0.0851753	0.232264	0.938385	ENSCAFG00000032717.1	not annotated
1711.53	0.0851217	0.233749	0.938385	ENSCAFG00000032595.1	SNRPG
89.2764	0.0851177	0.403383	0.938385	ENSCAFG00000001469.3	not annotated
332.452	0.0850786	0.322851	0.938385	ENSCAFG00000020261.3	not annotated
169.016	0.0850653	0.383157	0.938385	ENSCAFG00000001929.3	SLC41A2
129.362	0.0850261	0.396324	0.938385	ENSCAFG00000014297.3	ZC3H12C
370.45	0.0850233	0.306161	0.938385	ENSCAFG00000015521.3	ZWINT
226.952	0.0849038	0.363979	0.938385	ENSCAFG00000009695.4	MAPKBP1
29.1666	0.0848611	0.345663	0.938385	ENSCAFG00000015838.5	CHRNE
186.224	0.0848517	0.378583	0.938385	ENSCAFG00000017842.4	STOML1
3117.79	0.0848309	0.0977419	0.73355	ENSCAFG00000004916.3	not annotated
457.481	0.0847893	0.303343	0.938385	ENSCAFG00000005838.3	PCCA
390.34	0.0847762	0.337959	0.938385	ENSCAFG00000007493.3	KMT5A
583.376	0.0847648	0.253116	0.938385	ENSCAFG00000032643.2	MRRF
21.519	0.0846723	0.298368	0.938385	ENSCAFG00000015680.4	MYO5C
1456.64	0.0846432	0.160897	0.867134	ENSCAFG00000012401.3	UMPS
17.7852	0.0846032	0.272631	0.938385	ENSCAFG00000010151.4	NHLRC1
145.273	0.08454	0.394281	0.938385	ENSCAFG00000030057.1	not annotated
263.898	0.0845366	0.355092	0.938385	ENSCAFG00000030344.1	TMEM243
793.808	0.0843284	0.227072	0.935171	ENSCAFG00000017283.3	TIPIN
120.454	0.084321	0.401682	0.938385	ENSCAFG00000017204.3	VIPAS39
25.0068	0.0842896	0.298755	0.938385	ENSCAFG00000005166.2	HINT1
900.964	0.0842774	0.221133	0.932045	ENSCAFG00000007863.4	ATR
664.576	0.0842749	0.254799	0.938385	ENSCAFG00000016655.3	FAM81A
189.857	0.0841857	0.374579	0.938385	ENSCAFG00000007056.3	CSGALNACT2
1560.25	0.0841508	0.127252	0.808751	ENSCAFG00000009021.4	SEC31A
375.362	0.0841094	0.316858	0.938385	ENSCAFG00000014404.3	ARMC6
304.276	0.084094	0.347187	0.938385	ENSCAFG00000003190.3	WDR91
981.978	0.0840813	0.239263	0.938385	ENSCAFG00000017268.4	SLU7
227.782	0.0840791	0.369314	0.938385	ENSCAFG00000009217.3	CHMP7
889.144	0.083981	0.205333	0.91746	ENSCAFG00000029004.1	not annotated
123.567	0.0839165	0.404237	0.938385	ENSCAFG00000019514.3	NPHP4
99.8507	0.0838486	0.409355	0.938385	ENSCAFG00000002631.3	RHOQ
32.2079	0.0838337	0.3623	0.938385	ENSCAFG00000008626.3	P2RY1
268.997	0.0838076	0.348669	0.938385	ENSCAFG00000011354.3	not annotated
4859.96	0.0837987	0.127849	0.810496	ENSCAFG00000010850.3	not annotated
83.9387	0.0837792	0.411051	0.938385	ENSCAFG00000003054.2	INIP
5454.47	0.0837678	0.109993	0.768466	ENSCAFG00000000102.3	PA2G4
183.291	0.0837368	0.381685	0.938385	ENSCAFG00000000272.4	ARFGEF3
153.01	0.0837018	0.393761	0.938385	ENSCAFG00000014572.3	FKBP2
1743.9	0.0836581	0.136493	0.820757	ENSCAFG00000001255.5	TNRC6B
603.142	0.0836433	0.25553	0.938385	ENSCAFG00000011843.4	C1orf131
470.619	0.0836052	0.293578	0.938385	ENSCAFG00000003198.3	FKBP15
60.7649	0.0835352	0.40424	0.938385	ENSCAFG00000003149.3	not annotated
1184.09	0.0834646	0.193884	0.9051	ENSCAFG00000018072.4	DCTN4
74.1128	0.0834201	0.41132	0.938385	ENSCAFG00000009612.3	IFIT2
9655.05	0.0834061	0.0738227	0.65764	ENSCAFG00000000443.3	TUBB
39.1331	0.0833781	0.378797	0.938385	ENSCAFG00000012297.3	ZDHHC18
25.4652	0.0833539	0.330965	0.938385	ENSCAFG00000017024.3	ZC2HC1C
731.153	0.0833509	0.225781	0.934881	ENSCAFG00000006278.3	ATRN
9.57774	0.0833239	0.171917	0.879059	ENSCAFG00000016671.3	CCDC189
1046.54	0.0831951	0.19895	0.911035	ENSCAFG00000012540.4	VPS72
682.461	0.0831927	0.259729	0.938385	ENSCAFG00000030110.1	POMK
140.09	0.0831853	0.400962	0.938385	ENSCAFG00000011897.3	ARV1
1344.08	0.0831735	0.16068	0.867134	ENSCAFG00000030873.1	TMEM123
648.407	0.0831009	0.262325	0.938385	ENSCAFG00000031036.1	E2F3
3249.68	0.0830837	0.134855	0.81872	ENSCAFG00000002244.3	SRP72
360.177	0.0830539	0.32718	0.938385	ENSCAFG00000010200.1	NDUFS4
1568.21	0.0829976	0.154852	0.856913	ENSCAFG00000007113.5	PCM1
295.911	0.0829447	0.349112	0.938385	ENSCAFG00000003236.3	INPP5B
591.512	0.0829292	0.253388	0.938385	ENSCAFG00000011991.3	RAB11FIP2
7517.55	0.0829279	0.103371	0.748097	ENSCAFG00000005501.3	RPS16
601.778	0.082925	0.256527	0.938385	ENSCAFG00000000037.3	RTTN
32.4705	0.0829	0.360237	0.938385	ENSCAFG00000020216.3	NR6A1
397.225	0.0828977	0.326137	0.938385	ENSCAFG00000015787.3	PPP2R5E
436.012	0.0828942	0.296253	0.938385	ENSCAFG00000000745.3	TBC1D22A
1012.6	0.082866	0.226791	0.934942	ENSCAFG00000006001.3	PROSER1
20.1628	0.082857	0.298413	0.938385	ENSCAFG00000014110.3	not annotated
189.324	0.0828106	0.393673	0.938385	ENSCAFG00000004311.3	POLR2D
102.684	0.0827611	0.414649	0.938385	ENSCAFG00000009143.3	ZNF408
192.71	0.0827109	0.381626	0.938385	ENSCAFG00000001198.3	AAED1
197.207	0.0826941	0.390327	0.938385	ENSCAFG00000008393.3	MRPS28
14.8328	0.0826659	0.239612	0.938385	ENSCAFG00000030679.1	not annotated
160.636	0.0826435	0.397035	0.938385	ENSCAFG00000018950.4	ANKRD13B
1191.91	0.082639	0.231283	0.938385	ENSCAFG00000006539.4	PHRF1
2080.63	0.082635	0.13342	0.818518	ENSCAFG00000020361.4	FUBP1
479.37	0.0825923	0.299282	0.938385	ENSCAFG00000019687.3	not annotated
88.5824	0.0825815	0.417647	0.938385	ENSCAFG00000032209.1	TYW3
207.789	0.0824775	0.396648	0.938385	ENSCAFG00000013256.4	MRC2
353.145	0.0824189	0.337138	0.938385	ENSCAFG00000016542.3	CLCN6
418.796	0.0824151	0.307558	0.938385	ENSCAFG00000019627.3	MPP1
116.473	0.0823613	0.413775	0.938385	ENSCAFG00000002926.4	MOB1B
895.724	0.082352	0.211075	0.919414	ENSCAFG00000000167.4	DMXL1
3221.91	0.0823343	0.197167	0.910039	ENSCAFG00000010172.3	MX1
6.81133	0.0823126	0.104413	0.752937	ENSCAFG00000024938.2	not annotated
877.91	0.0822909	0.214657	0.924254	ENSCAFG00000000875.3	TAF2
23.4632	0.0822559	0.334195	0.938385	ENSCAFG00000016918.2	GNGT2
705.563	0.082217	0.235978	0.938385	ENSCAFG00000015145.3	USP8
349.51	0.082194	0.354824	0.938385	ENSCAFG00000000986.3	TBC1D31
496.056	0.0821006	0.282007	0.938385	ENSCAFG00000009700.3	IRAK4
165.14	0.0820908	0.402023	0.938385	ENSCAFG00000008092.3	NRIP1
1040.64	0.0820542	0.198237	0.910645	ENSCAFG00000005075.4	R3HDM1
1405.21	0.0820509	0.162716	0.871902	ENSCAFG00000019070.4	CHAF1A
846.832	0.0820295	0.249571	0.938385	ENSCAFG00000013334.4	RELA
1327.33	0.0819902	0.198014	0.910645	ENSCAFG00000019232.5	not annotated
5.34943	0.081958	0.0887682	0.712304	ENSCAFG00000020364.3	TPPP3
235.913	0.081953	0.373699	0.938385	ENSCAFG00000014460.4	ATL1
3280.93	0.0819024	0.112746	0.776463	ENSCAFG00000006651.3	NOP56
633.76	0.0818877	0.27535	0.938385	ENSCAFG00000016998.3	EIF2B2
329.441	0.0818688	0.342341	0.938385	ENSCAFG00000007801.3	ELMOD3
671.508	0.0818635	0.242858	0.938385	ENSCAFG00000004688.2	PREB
484.058	0.0818613	0.302351	0.938385	ENSCAFG00000024434.3	ARGLU1
2122.36	0.0818583	0.131507	0.818518	ENSCAFG00000006702.3	HSD17B12
9.68855	0.0818159	0.164549	0.873395	ENSCAFG00000016891.3	BBOF1
60.7678	0.0817841	0.412344	0.938385	ENSCAFG00000029171.2	SMYD3
101.247	0.0817691	0.420393	0.938385	ENSCAFG00000002454.4	XPA
49.8479	0.081725	0.408021	0.938385	ENSCAFG00000010529.4	PCSK6
189.431	0.0817141	0.393158	0.938385	ENSCAFG00000018578.4	ZNF131
11381.2	0.0817021	0.0764661	0.667105	ENSCAFG00000000190.3	RPS12
22.1632	0.0816732	0.318165	0.938385	ENSCAFG00000014604.3	NUDT13
79.5117	0.0816574	0.422225	0.938385	ENSCAFG00000004909.4	ZNF513
2065.55	0.0816494	0.171156	0.878238	ENSCAFG00000000245.4	BCLAF1
28.1532	0.0816296	0.358307	0.938385	ENSCAFG00000006798.3	RASL11A
333.709	0.081599	0.337456	0.938385	ENSCAFG00000025529.2	TPK1
331.702	0.0815863	0.35865	0.938385	ENSCAFG00000001231.3	not annotated
1443.75	0.081583	0.182517	0.894435	ENSCAFG00000000972.3	TAPBP
32.394	0.0815157	0.363457	0.938385	ENSCAFG00000012928.3	LIMD2
233.841	0.0814411	0.392575	0.938385	ENSCAFG00000003186.4	AKIRIN1
3420.57	0.0813866	0.416287	0.938385	ENSCAFG00000003293.2	RSAD2
963.579	0.0813799	0.206837	0.91746	ENSCAFG00000003411.5	EZH2
4511.04	0.081375	0.385545	0.938385	ENSCAFG00000014773.5	HSPG2
27.2431	0.0813597	0.352336	0.938385	ENSCAFG00000001568.3	not annotated
693.851	0.0813579	0.308059	0.938385	ENSCAFG00000005245.2	ELOVL1
446.598	0.0813462	0.308033	0.938385	ENSCAFG00000012413.3	RPS6KC1
238.235	0.0813388	0.380011	0.938385	ENSCAFG00000011856.3	not annotated
26.0636	0.0812572	0.325422	0.938385	ENSCAFG00000014182.2	not annotated
61.8999	0.0812534	0.420668	0.938385	ENSCAFG00000003165.3	BPGM
51.8057	0.081213	0.398372	0.938385	ENSCAFG00000009406.3	not annotated
[truncated: 17,857 more rows]
