# Supplementary material for: Host proteostasis modulates influenza evolution
Source: eLife. 2017 Sep 26;6:e28652. doi: 10.7554/eLife.28652 (PMC5614556; doi:10.7554/eLife.28652)
Supplement: Figure 2—source data 3. [file elife-28652-fig2-data3.xlsx]

## Sheet: +HSF1 (TMP)
cHSF1_TMP/DMSO baseMean	cHSF1_TMP/DMSO log2FoldChange	cHSF1_TMP/DMSO pvalue	cHSF1_TMP/DMSO_-log10_pvalue	cHSF1_TMP/DMSO padj	Gene	GeneSymbol**	Notes	Location
17723.8	4.6546	5.73453e-230	229.242	8.18777e-226	ENSCAFG00000000641.3	HSP70	(ENSEMBL's Canis lupus HSP70)	chr12:1298770-1300710			**All mapped transcripts that were not annotated in the Canis lupus genome were manually annotated by individual inspection of the orthology tracks in the UCSC Genome browser and reviewing the orthology and paralogy evidence in the ENSEMBL database (release 89).
345.175	2.45263	1.19964e-22	21.9209	1.42738e-19	ENSCAFG00000000640.2	HSP70	(RefSeq's Canis lupus HSP70)	chr12:1,285,461-1,288,793			"Gene-like" is used to refer to genes that fell within paralog gene families with partial homology.
41.0091	2.38111	8.48001e-23	22.0716	1.10071e-19	ENSCAFG00000030300.1	CCR7					In cases where the homology was very strong across species, the gene name itself is used with "By Homology" noted.
59.4095	2.2352	1.48114e-23	22.8294	2.34975e-20	ENSCAFG00000017933.4	FBXW10
743.338	2.09086	5.6459e-52	51.2483	2.68707e-48	ENSCAFG00000012199.3	BAG3
1133.3	2.08638	1.92018e-27	26.7167	4.64959e-24	ENSCAFG00000013544.4	HSPB1
481.782	2.08404	8.41418e-36	35.075	3.00344e-32	ENSCAFG00000012807.4	MUC20
106.849	2.01088	1.27306e-17	16.8951	1.21179e-14	ENSCAFG00000012429.5	VWA5B2
34.1049	1.84148	3.41733e-14	13.4663	2.32346e-11	ENSCAFG00000030867.1	HPCAL4
202.745	1.73885	9.02671e-27	26.0445	1.84119e-23	ENSCAFG00000001585.4	FLNC
595.343	1.66209	1.95388e-27	26.7091	4.64959e-24	ENSCAFG00000003896.3	HSPA4L
44.4124	1.60489	1.60075e-11	10.7957	7.88119e-09	ENSCAFG00000016107.4	NOTCH3
143.744	1.58366	5.86273e-16	15.2319	4.40569e-13	ENSCAFG00000011525.3	ISG20
38.6053	1.46819	1.92802e-09	8.71489	5.50564e-07	ENSCAFG00000012390.4	NYNRIN
45.832	1.40984	6.68333e-10	9.17501	2.12055e-07	ENSCAFG00000004597.5	RELB
43.5618	1.39614	9.99194e-09	8.00035	2.17836e-06	ENSCAFG00000000639.2	HSPA1L	By Homology
561.105	1.3592	1.16993e-12	11.9318	6.68173e-10	ENSCAFG00000012717.3	QSOX1
27.7153	1.31772	5.99742e-08	7.22204	1.01942e-05	ENSCAFG00000003945.5	DENND2A
72.317	1.30623	7.28887e-09	8.13734	1.71861e-06	ENSCAFG00000000946.3	A4GALT
52.6132	1.29743	3.61226e-08	7.44222	6.7863e-06	ENSCAFG00000012542.3	HEG1
9850.1	1.26748	5.22055e-54	53.2823	3.72695e-50	ENSCAFG00000015576.3	FKBP4
157.003	1.25307	1.52616e-11	10.8164	7.78234e-09	ENSCAFG00000003495.3	PTOV1
31.8799	1.21715	5.81095e-07	6.23575	7.97777e-05	ENSCAFG00000004406.4	FBLN2
29.6078	1.20561	8.05969e-07	6.09368	0.000107548	ENSCAFG00000000658.3	SLC44A4
2757.2	1.20073	5.66929e-11	10.2465	2.38077e-08	ENSCAFG00000005386.3	SERPINH1
31.5497	1.19376	9.27378e-07	6.03274	0.000122603	ENSCAFG00000000097.3	ERBB3
35.0013	1.1423	1.3844e-06	5.85874	0.0001704	ENSCAFG00000028851.1	TMEM169	By Homology
88.7535	1.12823	2.80461e-08	7.55213	5.5617e-06	ENSCAFG00000016917.3	SYT11
37.0622	1.1224	1.67027e-06	5.77721	0.000198304	ENSCAFG00000010513.4	SYNC
102747	1.11559	1.03617e-06	5.98457	0.000135728	ENSCAFG00000018036.3	HSP90AA1
559.035	1.11435	2.72194e-23	22.5651	3.88639e-20	ENSCAFG00000011789.4	ZFAND2A
28.0737	1.10995	5.86447e-06	5.23177	0.000523331	ENSCAFG00000005331.3	CAMK1
31.7763	1.10098	3.98489e-06	5.39958	0.000392388	ENSCAFG00000016453.4	ADGRL1
59.4624	1.09492	5.7835e-06	5.23781	0.000519351	ENSCAFG00000004691.3	HID1
134.867	1.09417	3.31828e-08	7.47909	6.40249e-06	ENSCAFG00000016604.4	ZSWIM4
76.5937	1.08591	6.73453e-08	7.17169	1.10524e-05	ENSCAFG00000011953.3	PARP15
39.7397	1.07925	2.62626e-06	5.58066	0.000284074	ENSCAFG00000011977.4	KIF7
235.704	1.07805	2.5353e-09	8.59597	6.83001e-07	ENSCAFG00000015654.3	PAPSS2
123.327	1.06439	1.1429e-06	5.94199	0.000147012	ENSCAFG00000007158.3	SLC16A12
32.6623	1.06027	8.61231e-06	5.06488	0.000727612	ENSCAFG00000030686.1	GLIPR2
1684.41	1.05545	3.84148e-17	16.4155	3.42804e-14	ENSCAFG00000016286.3	DNAJB1
105.359	1.03057	5.18532e-08	7.28522	9.25451e-06	ENSCAFG00000014533.4	SEPT5
313.473	1.02932	1.04714e-09	8.98	3.18107e-07	ENSCAFG00000010042.4	PARP3
109.851	1.02932	3.64845e-06	5.43789	0.000366849	ENSCAFG00000014170.4	GMIP
103.781	1.01835	8.05711e-09	8.09382	1.85547e-06	ENSCAFG00000012081.3	PC
59.6867	1.01138	9.25116e-06	5.0338	0.000772445	ENSCAFG00000018245.4	FAM83G
354.041	1.01138	4.48436e-11	10.3483	2.00087e-08	ENSCAFG00000029842.1	MAFF
79.0151	1.00423	2.69495e-06	5.56945	0.000289312	ENSCAFG00000018316.4	EVI5L
105.282	-1.03183	1.10397e-06	5.95704	0.000143295	ENSCAFG00000012368.3	SLCO1A2
113.989	-1.06062	1.57047e-06	5.80397	0.00018843	ENSCAFG00000000820.4	CSF2
241.49	-1.06112	6.37923e-11	10.1952	2.60236e-08	ENSCAFG00000006371.4	NRG1
114.087	-1.08604	5.29829e-08	7.27586	9.33939e-06	ENSCAFG00000018230.3	IL13RA2
60.0419	-1.11486	5.91194e-07	6.22827	8.03911e-05	ENSCAFG00000015054.4	MMP1
1615.76	-1.13433	2.41914e-24	23.6163	4.31755e-21	ENSCAFG00000029313.1	CLDN1
94.1523	-1.20422	4.94117e-09	8.30617	1.23772e-06	ENSCAFG00000018058.2	DSG3
15.3633	-1.22293	1.2913e-06	5.88897	0.000160323	ENSCAFG00000029872.1	IAPP
46.386	-1.2956	9.83457e-08	7.00724	1.54305e-05	ENSCAFG00000014009.4	CLDN16
24.3221	-1.43691	7.34241e-09	8.13416	1.71861e-06	ENSCAFG00000005750.3	IDO1
6232.61	-1.50468	7.32282e-21	20.1353	7.46823e-18	ENSCAFG00000009569.4	SPP1
47.8938	-1.56481	3.32449e-11	10.4783	1.5312e-08	ENSCAFG00000018434.1	RPL36A	By Homology
44.3164	-1.88363	2.70311e-15	14.5681	1.92975e-12	ENSCAFG00000007931.3	TRPA1

## Sheet: +Hsp90 inhibitor (STA-9090)
cHSF1_STA/DMSO baseMean	cHSF1_STA/DMSO log2FoldChange	cHSF1_STA/DMSO pvalue	cHSF1_STA/DMSO_-log10_pvalue	cHSF1_STA/DMSO padj	Gene	GeneSymbol	Notes
44.8435	1.81941	4.71655e-10	9.32638	5.14503e-07	ENSCAFG00000029954.1	PIN4	By whole-ORF Homology				**All mapped transcripts that were not annotated in the Canis lupus genome were manually annotated by individual inspection of the orthology tracks in the UCSC Genome browser and reviewing the orthology and paralogy evidence in the ENSEMBL database (release 89).
655.908	1.60829	1.22469e-20	19.912	1.73673e-16	ENSCAFG00000010167.3	MX2					"Gene-like" is used to refer to genes that fell within paralog gene families with partial homology.
402.291	1.55505	3.87842e-16	15.4113	2.61851e-12	ENSCAFG00000023107.2	OAS2					In cases where the homology was very strong across species, the gene name itself is used with "By Homology" noted.
1824.61	1.53327	4.60063e-13	12.3372	8.15519e-10	ENSCAFG00000019348.3	ISG15
32.3839	1.47207	3.49882e-07	6.45608	0.00013057	ENSCAFG00000015720.3	DHX58
20.9874	1.46633	3.77223e-06	5.4234	0.00093849	ENSCAFG00000004543.3	ATP6V0E2
67.3597	1.43614	3.77772e-08	7.42277	2.23216e-05	ENSCAFG00000032614.1	TREM4	By NCBI matching (LOC608975)
740.114	1.43019	1.02857e-07	6.98777	5.0297e-05	ENSCAFG00000002782.3	MEI4
565.725	1.43005	1.35106e-14	13.8693	3.83188e-11	ENSCAFG00000030052.1	HNRNPA1-like	HNRNPA1 fragment
92.8891	1.37514	1.12304e-07	6.9496	5.13737e-05	ENSCAFG00000030858.1	PHB-like	Partial conservation and gene structure across multiple species (animal and plants)
107.563	1.34641	7.1584e-08	7.14518	3.75975e-05	ENSCAFG00000023178.3	FGA
84.4592	1.31437	3.4455e-06	5.46275	0.000888376	ENSCAFG00000028799.2	ARHGEF1	Multiple homologies and gene structure conservation
69.7613	1.30651	5.80743e-06	5.23602	0.00124781	ENSCAFG00000032304.1	GCKR	By NCBI matching (LOC102155904)
90.113	1.30536	4.2617e-06	5.37042	0.000974761	ENSCAFG00000028914.1	RPS4X-like	Partial gene structure conservation
296.687	1.30081	5.0333e-07	6.29815	0.000174091	ENSCAFG00000028873.1	CMPK2	Multiple homologies and gene structure conservation
628.174	1.29492	8.28338e-10	9.08179	8.39047e-07	ENSCAFG00000013544.4	HSPB1
356.515	1.27759	1.10119e-08	7.95814	8.21895e-06	ENSCAFG00000031353.1	BST2
181.675	1.22969	1.98699e-08	7.7018	1.34179e-05	ENSCAFG00000009617.3	IFIT1
3019.91	1.22029	6.64755e-08	7.17734	3.62573e-05	ENSCAFG00000031324.1	RPL37	Gene structure conservation in chicken
160.928	1.21648	2.17052e-08	7.66344	1.3991e-05	ENSCAFG00000010830.3	TMEM9	Strong homology and gene structure conservation
1692.99	1.2133	8.38679e-12	11.0764	1.18933e-08	ENSCAFG00000003293.2	RSAD2
109.233	1.21039	1.94208e-07	6.71173	7.86875e-05	ENSCAFG00000011525.3	ISG20
76.9509	1.20139	8.83965e-07	6.05357	0.000278567	ENSCAFG00000005750.3	IDO1
6836.89	1.20138	1.47326e-06	5.83172	0.000435257	ENSCAFG00000005101.4	RPSA
2436.89	1.16989	8.54785e-11	10.0681	1.01014e-07	ENSCAFG00000010172.3	MX1
5109.79	1.14443	6.15423e-07	6.21083	0.000202961	ENSCAFG00000010227.3	RPLP0
175.587	1.08797	6.40812e-06	5.19327	0.00135632	ENSCAFG00000019360.3	AMDHD2
2489.16	1.08592	1.2719e-07	6.89555	5.63652e-05	ENSCAFG00000006810.3	RPL21	Refseq-based, multiple homologies and gene structure conservation
721.354	1.06249	4.64051e-07	6.33343	0.000164518	ENSCAFG00000010602.3	ELF3
985.969	1.05105	8.47734e-09	8.07174	7.24751e-06	ENSCAFG00000018641.4	LGALS9	Strong homology and gene structure conservation
240.843	1.04733	4.00935e-06	5.39693	0.000947609	ENSCAFG00000032283.1	RPS15A	Multiple homologies and gene structure conservation
228.63	-1.01628	1.77078e-07	6.75183	7.51072e-05	ENSCAFG00000029709.1	CAPZA2-like	Multiple homologies and partial gene structure conservation
119.26	-1.04452	8.31903e-06	5.07993	0.00168344	ENSCAFG00000032750.1	NABP1
366.483	-1.1178	9.42426e-06	5.02575	0.00185619	ENSCAFG00000011399.3	RASSF8
60.2244	-1.2034	3.04488e-06	5.51643	0.000808924	ENSCAFG00000015054.4	MMP1
3586.9	-1.2041	4.97068e-15	14.3036	1.76223e-11	ENSCAFG00000022728.1	MT-ATP8
72.2122	-1.21074	2.73953e-06	5.56232	0.000761752	ENSCAFG00000001185.3	SNAP47-like	Orthologs across multiple species
1363.75	-1.22284	2.60104e-06	5.58485	0.000737706	ENSCAFG00000032537.1	RPL21
1301.73	-1.26842	1.39889e-06	5.85422	0.000422079	ENSCAFG00000014096.2	CM000011.3	TF-like, conserved but poorly annotated across all species
362.481	-1.35497	1.11769e-07	6.95168	5.13737e-05	ENSCAFG00000004233.3	TAF1D	Gene structure conservation in horse, partial in human, mouse, rat, macaca, pongo
45.3783	-1.43128	5.14358e-06	5.28873	0.0011397	ENSCAFG00000024406.1	EEF1A-like	Partial gene structure conservation, orthologs across multiple species
18.3846	-1.44212	4.8309e-06	5.31597	0.00108741	ENSCAFG00000028979.1	DCUN1D5-like	Partial gene structure conservation, orthologs across multiple species
65.8074	-1.4429	1.87293e-08	7.72748	1.328e-05	ENSCAFG00000012222.3	EEF1A-like	Partial gene structure conservation, orthologs across multiple species
93.1411	-1.45289	9.19929e-09	8.03625	7.24751e-06	ENSCAFG00000017475.3	GAPDH	Strong homology across animal and plant kingdoms
27.5065	-1.48885	3.08031e-06	5.51141	0.000808924	ENSCAFG00000029206.1	RPL31-like	Partial gene structure conservation
196.739	-1.52305	2.01074e-07	6.69664	7.92065e-05	ENSCAFG00000005880.3	NPM1	Multiple homologies and gene structure conservation
99.9979	-1.53254	5.96354e-07	6.2245	0.000201355	ENSCAFG00000003207.3	NONO	Multiple homologies and gene structure conservation
23.6541	-1.5466	1.21827e-06	5.91426	0.00037557	ENSCAFG00000008479.4	C11orf98-like	Conserved but poorly annotated across all species
21.6045	-1.58232	7.55468e-07	6.12178	0.000243484	ENSCAFG00000001608.2	RPS19-like	Partial gene structure conservation
12.5741	-1.59078	3.94872e-07	6.40354	0.000143582	ENSCAFG00000025274.2	HNRNPA1-like	HNRNPA1 fragment
27.8199	-1.63975	2.86398e-07	6.54303	0.000109768	ENSCAFG00000015533.3	RPL21-like	Partial gene structure conservation
105.359	-1.65511	5.65645e-08	7.24746	3.20856e-05	ENSCAFG00000005978.3	RPL26
45.7726	-1.66995	8.85276e-09	8.05292	7.24751e-06	ENSCAFG00000018701.3	GAPDH-like	Partial GAPDH match, repeats+++ in the region
807.269	-1.70533	1.27848e-13	12.8933	2.59001e-10	ENSCAFG00000017286.3	YBX1-like	Partial conservation and gene structure across multiple species; multiple paralogs interspersed throughout dog genome
35.954	-1.75738	3.72731e-09	8.42861	3.52379e-06	ENSCAFG00000006472.2	RPS6-like	Partial gene structure conservation, orthologs across multiple species
22.5869	-1.7694	3.07602e-08	7.51201	1.89657e-05	ENSCAFG00000000421.2	HMGN2-like	Partial HMGN2 match in human, pig and pongo
230.84	-1.82912	1.25118e-13	12.9027	2.59001e-10	ENSCAFG00000002336.3	FTL-like	Partial conservation and gene structure across multiple species
55.4215	-2.10605	3.97429e-11	10.4007	5.12358e-08	ENSCAFG00000002182.3	GAPDH	Strong homology across animal and plant kingdoms
155.388	-2.11991	7.09534e-13	12.149	1.11799e-09	ENSCAFG00000014182.2	RPL36AL	By NCBI matching (LOC610388)
68.82	-2.18969	5.53949e-16	15.2565	2.61851e-12	ENSCAFG00000024474.1	EEF1A-like	Partial gene structure conservation, orthologs across multiple species

## Sheet: + YFP (TMP)
YFP_TMP/DMSO baseMean	YFP_TMP/DMSO log2FoldChange	YFP_TMP/DMSO pvalue	YFP_TMP//DMSO_-log10_pvalue	YFP_TMP/DMSO padj	Gene	GeneSymbol
560.438	1.27753	1.90661e-61	60.7197	6.91907e-58	ENSCAFG00000011789.4	ZFAND2A					**All mapped transcripts that were not annotated in the Canis lupus genome, were manually annotated by individual inspection of the orthology tracks in the UCSC Genome browser and reviewing the orthology and paralogy evidences in the ENSEMBL database (release 89)
525.424	-1.5389	3.50593e-68	67.4552	2.5446e-64	ENSCAFG00000015043.3	MMP13					"Gene-like" is used to refer to genes that fell within paralog gene families with partial homology.
											In cases where the homology was very strong across species, the gene name itself is used.
